# Supplementary material for: Synaptic-like transmission between neural axons and arteriolar smooth muscle cells drives cerebral neurovascular coupling
Source: Nat Neurosci. 2024 Jan 2;27(2):232–48. doi: 10.1038/s41593-023-01515-0 (PMC10849963; doi:10.1038/s41593-023-01515-0)
Supplement: Supplementary file 3 — Supplementary Tables 1 and 2 [file 41593_2023_1515_MOESM3_ESM.xlsx]

## Sheet: Supplementary Table 1
	Supplementary Table 1. The list of primers applies to RT-PCR in this study.
	NO.	Gene	primer	length		NO.	Gene	primer	length
	1	m-Gria1	F: ACCCTCCATGTGATCGAAATG	132bp		1	h-GRIA1	F: GGATGCTCTTTCAGGACCTGGA	128bp
			R: GGTTCTATTCTGGACGCTTGAG					R: GTAGTGGTAGCCGATGCCATTC
	2	m-Gria2	F: AAAGAATACCCTGGAGCACAC	148bp		2	h-GRIA2	F: CACCCCACATCGACAATTTGG	152bp
			R:CCAAACAATCTCCTGCATTTCC					R:GACGTGGAGTGTTCCGCAA
	3	m-Grin1	F:AAGAACCTGCAGCAGTACCA	143bp		3	h-GRIN1	F: CAAGTATGCGGATGGGGTGA	211bp
			R:GCAGCAGGACTCATCAGTGT					R: CAGTCTGGTGGACATCTGGTA
	4	m-Grin2a	F:TCAGGGACTTTGGAAAACGCT	193bp		4	h-GRIN2A	F: CCCCAAACTCCTCAAATCAA	206bp
			R:AAGTCATGCAGGGTTGGTTG					R:CAGGCGACTCAGAAATGACA
	5	m-Grin2b	F:ACTAACTATCAATGAAGAACGGT	302bp		5	h-GRIN2B	F:GTGTCAGTGTGGGCCTTCTT	244bp
			R:CCAGACCCCAGAGTAACCA					R:CCCTCTGGTTGAACTTTCCCA
	6	m-Grin2c	F: TGTGGGCCTTCTTCGCTGTCATCT	168bp		6	h-GRIN2C	F: GACGAGATCAGCAGGGTAGC	201bp
			R: TGCCATTAGGTACCGTGCCAAAAC					R: ATGGCCAGGATTTCATGGTA
	7	m-Grin2d	F: TGCTGCGAGACTATGGCTTC	200bp		7	h-GRIN2D	F: CGAGATCGTGGACTTCTCCG	151bp
			R:CACTTCCCACGTCCTGTCTC					R:GACCACAGTGAGGCACATGA
	8	m-Grm3	F: CTGGAGGCCATGTTGTTTGC	160bp		8	h-GRM3	F: ACACACAGACTGCACCTCAACAG	94bp
			R:CATCCACTTTAGTCAACGATGCT					R:TGCACACCGTTGGCACAT
	9	m-Grm7	F:ACACGGATCGCAAATGCAC	153bp		9	h-GRM7	F:ACTTGTTCCAGGGACACTTACG	165bp
			R:CTCCCCGGTAGTCAGCACA					R:GGAGACCGAACTCCCCGAA
	10	m-Aqp4	F:TGCCAGCTGTGATTCCAAACG	469bp		11	h-18S	F:GCTTAATTTGACTCAACACGGGA	95bp
			R:GCCTTCAGTGCTGTCCTCTAG					R:AGCTATCAATCTGTCAATCCTGTC
	11	m-18s	F:AGAAACGGCTACCACATCCA	253bp
			R:CCGCTCCCAAGATCCAACTA
	12	m-Gapdh	F:ACCACAGTCCATGCCATCAC	452bp
			R:TCCACCACCCTGTTGCTGTA
	13	m-Acta2	F:TACCACCATGTACCCAGGCA	257bp
			R:CACAGTTGTGTGCTAGAGGC
	14	m-Smtn	F:AGTGTAGCCAGTTCTCCTTGTT	202bp
			R:ATGGCAGACGAGGCTTTAGC
	15	m-Tagln	F:CAACAAGGGTCCATCCTACGG	133bp
			R:ATCTGGGCGGCCTACATCA
	16	m-Kcnma1	F:GCTCAAGGCCTCTCCACAAT	222bp
			R:GGCAGACTTGTACTCAATGGC
	17	m-Kcnmb1	F:GCCATGCTGTATCACACGGAA	90bp
			R:CAAGGCTGTCTGGTAGTTGTC
	18	m-Pecam1	F:ACGCTGGTGCTCTATGCAAG	109bp
			R:TCAGTTGCTGCCCATTCATCA
	19	m-Acta2	F:GTCCCAGACATCAGGGAGTAA	102bp
			R:TCGGATACTTCAGCGTCAGGA
	20	m-18s	F:CGGACACGGACAGGATTGACA	94bp
			R:CCAGACAAATCGCTCCACCAACTA

## Sheet: Supplementary Table 2
			Supplementary Table 2. The cellular source utilized for this in vitro investigation.
			Neonatal brains used as the cell source tamoxifen was provided either at E18 or after seeding and at one week before subsequent experiments
			Primary mixed cell culture from leptomininge	Figs. 3e-f, 4c-h, 4k, 6c, 7c, Supplementary Figs. 5c-h, 10,
			Primary mixed cell culture from brain parenchyma	Figs. 4a-c, 4i-k, 6a-c, 7b-c
			Primary sorted aSMC culture from leptomininge	Figs. 3b-c, Supplementary Fig. 15a
			Primary sorted aSMC culture from brain parenchyma	Extended Data Figs. 2l-q, Supplementary Figs. 8a-b
			Coculture of mixed cells from leptomininge with cortical neurons	Figs. 2a-e, 4l-o, 6f-k, Supplementary Fig. 5i, Extended Data Fig. 7
			Coculture of mixed cells from brain parenchyma with cortical neurons	Figs. 2b, 4o
			Coculture of the sorted aSMCs from leptomininges with cortical neurons	Supplementary Fig. 6
			Coculture of the sorted aSMCs from brain parenchyma with cortical neurons	Figs. 2g-i, Extended Data Figs. 2p-q, Supplementary Fig. 5b
			Coculture of HBvSMC cell line with cortical neurons	Figs. 2j-k, 4o
