# Supplementary material for: Synaptic-like transmission between neural axons and arteriolar smooth muscle cells drives cerebral neurovascular coupling
Source: Nat Neurosci. 2024 Jan 2;27(2):232–48. doi: 10.1038/s41593-023-01515-0 (PMC10849963; doi:10.1038/s41593-023-01515-0)
Supplement: Supplementary file 13 — Statistical source data. [file 41593_2023_1515_MOESM13_ESM.xlsx]

## Sheet: Fig. 1e
Group	End-foot discontinuity rate of first P-arteriole (%)	End-foot discontinuity rate of second P-arteriole (%)	End-foot discontinuity rate of third P-arteriole (%)
penetrating arteriole below pia 100-150 μm	0.76	1.98	2.81
penetrating arteriole below pia 150-200 μm	0.82	5.01	4.67
penetrating arteriole below pia 200-250 μm	1.12	3.34	4.23
penetrating arteriole below pia 250-300 μm	1.14	4.11	4.44
penetrating arteriole below pia 300-350 μm	1.52	6.32	7.18
penetrating arteriole below pia 350-400 μm	1.89	5.89	4.52
penetrating arteriole below pia 400-450 μm	2.73	8.91	7.2
first branch of arteriole	7.12	10.25	9.88
capillary	0.81	1.2	1.04

## Sheet: Fig. 1h
Group	NsMJ number of first P-arteriole	NsMJ number of second P-arteriole	NsMJ number of third P-arteriole
penetrating arteriole below pia 50-100 μm	2	5	1
penetrating arteriole below pia 100-150 μm	3	13	3
penetrating arteriole below pia 150-200 μm	17	35	40
penetrating arteriole below pia 200-250 μm	12	19	27
penetrating arteriole below pia 250-300 μm	16	21	33
penetrating arteriole below pia 300-350 μm	15	35	48
penetrating arteriole below pia 350-400 μm	11	13	26
penetrating arteriole below pia 400-450 μm	33	19	55

## Sheet: Fig. 1i
NsMJ bouton size (μm)	log10 bouton size
0.32	-0.49485
0.32	-0.49485
0.35	-0.455932
0.38	-0.420216
0.35	-0.455932
0.38	-0.420216
0.29	-0.537602
0.28	-0.552842
0.18	-0.744727
0.24	-0.619789
0.41	-0.387216
0.41	-0.387216
0.53	-0.275724
0.28	-0.552842
0.17	-0.769551
0.57	-0.244125
0.69	-0.161151
0.32	-0.49485
0.12	-0.920819
0.61	-0.21467
0.44	-0.356547
0.56	-0.251812
0.59	-0.229148
0.41	-0.387216
0.27	-0.568636
1.2	0.0791812
0.52	-0.283997
0.44	-0.356547
0.29	-0.537602
0.45	-0.346787
0.57	-0.244125
1.6	0.20412
0.47	-0.327902
0.45	-0.346787
0.53	-0.275724
0.53	-0.275724
0.31	-0.508638
0.15	-0.823909
0.23	-0.638272
0.32	-0.49485
0.5	-0.30103
0.35	-0.455932
0.35	-0.455932
0.4	-0.39794
0.31	-0.508638
0.81	-0.091515
0.71	-0.148742
0.4	-0.39794
1.23	0.0899051
0.38	-0.420216
0.61	-0.21467
0.57	-0.244125
0.32	-0.49485
0.61	-0.21467
0.52	-0.283997
0.41	-0.387216
0.92	-0.0362122
0.37	-0.431798
0.62	-0.207608
0.26	-0.585027
0.21	-0.677781
0.32	-0.49485
0.36	-0.443697
0.57	-0.244125
0.33	-0.481486
0.23	-0.638272
0.87	-0.0604807
0.32	-0.49485
0.38	-0.420216
0.35	-0.455932
0.81	-0.091515
0.34	-0.468521
1.61	0.206826
0.18	-0.744727
0.61	-0.21467
0.72	-0.142668
0.42	-0.376751
0.55	-0.259637
0.38	-0.420216
0.91	-0.0409586
0.57	-0.244125
0.91	-0.0409586
0.88	-0.0555173
1.42	0.152288
0.74	-0.130768
0.33	-0.481486
0.53	-0.275724
0.45	-0.346787
0.25	-0.60206
0.19	-0.721246
0.38	-0.420216
0.74	-0.130768
0.2	-0.69897
0.32	-0.49485
0.24	-0.619789
0.26	-0.585027
0.34	-0.468521
0.27	-0.568636
0.33	-0.481486
0.29	-0.537602
0.371	-0.430626
1.21	0.0827854
0.99	-0.00436481
0.23	-0.638272
0.17	-0.769551
0.37	-0.431798
0.29	-0.537602
0.41	-0.387216
0.27	-0.568636
0.32	-0.49485
0.39	-0.408935
0.48	-0.318759
0.3	-0.522879
0.23	-0.638272
0.34	-0.468521
0.35	-0.455932
0.34	-0.468521
0.28	-0.552842
0.2	-0.69897
0.34	-0.468521
0.34	-0.468521
0.28	-0.552842
0.29	-0.537602
0.55	-0.259637
0.19	-0.721246
0.38	-0.420216
0.3	-0.522879
0.63	-0.200659
0.19	-0.721246
0.27	-0.568636
0.31	-0.508638
0.22	-0.657577
0.19	-0.721246
0.51	-0.29243
0.38	-0.420216
0.46	-0.337242
0.43	-0.366532
0.26	-0.585027
0.31	-0.508638
0.29	-0.537602
0.43	-0.366532
0.16	-0.79588
0.17	-0.769551
0.57	-0.244125
0.108	-0.966576
0.3	-0.522879
0.67	-0.173925
0.53	-0.275724
0.16	-0.79588
0.24	-0.619789
0.28	-0.552842
0.36	-0.443697
0.37	-0.431798
0.58	-0.236572
0.21	-0.677781
0.19	-0.721246
0.35	-0.455932
0.39	-0.408935
0.99	-0.00436481
0.375	-0.425969
0.37	-0.431798
0.3	-0.522879
0.15	-0.823909
0.16	-0.79588
0.14	-0.853872
0.21	-0.677781
0.19	-0.721246
0.32	-0.49485
0.21	-0.677781
0.225	-0.647817
0.2	-0.69897
0.3	-0.522879
0.28	-0.552842
0.75	-0.124939
0.35	-0.455932
0.32	-0.49485
0.31	-0.508638
0.28	-0.552842
0.32	-0.49485
0.51	-0.29243
0.62	-0.207608
0.64	-0.19382
0.31	-0.508638
0.29	-0.537602
0.35	-0.455932
0.21	-0.677781
0.64	-0.19382
0.21	-0.677781
0.41	-0.387216
0.14	-0.853872
0.45	-0.346787
0.17	-0.769551
0.21	-0.677781
0.33	-0.481486
0.3	-0.522879
0.48	-0.318759
0.46	-0.337242
0.76	-0.119186
0.22	-0.657577
0.31	-0.508638
0.27	-0.568636
0.41	-0.387216
0.24	-0.619789
0.61	-0.21467
0.21	-0.677781
0.32	-0.49485
0.31	-0.508638
0.25	-0.60206
0.42	-0.376751
0.43	-0.366532
0.45	-0.346787
0.21	-0.677781
0.31	-0.508638
0.24	-0.619789
0.64	-0.19382
0.32	-0.49485
0.3	-0.522879
0.41	-0.387216
0.24	-0.619789
0.42	-0.376751
0.31	-0.508638
0.25	-0.60206
0.45	-0.346787
0.72	-0.142668
0.48	-0.318759
0.49	-0.309804
0.42	-0.376751
0.16	-0.79588
0.25	-0.60206
0.56	-0.251812
0.4	-0.39794
0.21	-0.677781
0.91	-0.0409586
0.32	-0.49485
0.42	-0.376751
0.35	-0.455932
0.36	-0.443697
0.85	-0.0705811
0.15	-0.823909
0.24	-0.619789
0.12	-0.920819

## Sheet: Fig. 1j
Group	Percentage of first P-arteriole (%)	Percentage of second P-arteriole (%)	Percentage of third P-arteriole (%)
Small Vesicles	85	76	77
LDCVs	27	20	12

## Sheet: Fig. 1k
Basal membrane width in NsMJ (nm)
60
350
200
150
360
90
200
170
200
250
240
240
170
170
150
219
290
360
180
210
210
440
140
280
170
170
100
220
210
430
310
190
300
380
250
220
320
460
350
40
200
30
150
210
110
80
230
200
270
140
110
300
190
70
220
178
342
247
184
258
236
216
212
297
404
230
180
170
180
100
260
220
170
180
230
210
160
170
180
130
210
180
200
190
260
247
183
178
205
202
355
289
229
219
240
210
170
110
230
30
110
180
190
160
180
210
150
190
180
270
160
140
160
180
270
90
131
133
156
163
154
209
183
333
308
321
276
336
331
180
230
231
80
230
180
151
270
270
350
340
300
302
160
230
190
120
150
100
120
140
190
80
130
140
90
80
130
160
110
110
101
180
130
160
120
130
110
263
250
332
423
120
150
110
100
90
83
80
70
200
250
200
160
190
220
310
160
200
190
180
230
30
100
210
120
150
190
140
345
165
182
314
208
227
191
351
377
60
50
130
180
110
312
353
168
216
172
280
258
273
120
152
212
294
240
273
321
235
328
277
214
295
382
301
355
210
372
380
352
236
272
443
372
340
336
380
60
90
60
100
160
40
100
50
100
120
60
100
130
210
290
100
120
90
150
130
150
290
170
110
230
140
220
390
260
300
140
230
170
250
310
170
140
500
170
330
80
180
140
220
220
350
260
100
240
220
250
60
90
60
100
160
40
100
50
100
120
60
100
130
210
290
100
120
90
150
130
150
290
170
110
