# Supplementary material for: Synaptic-like transmission between neural axons and arteriolar smooth muscle cells drives cerebral neurovascular coupling
Source: Nat Neurosci. 2024 Jan 2;27(2):232–48. doi: 10.1038/s41593-023-01515-0 (PMC10849963; doi:10.1038/s41593-023-01515-0)
Supplement: Supplementary file 14 — Statistical source data. [file 41593_2023_1515_MOESM14_ESM.xlsx]

## Sheet: Fig. 2b
The proportion of cells with stable contacts (%)
tdTomato–	tdTomato+
30	88.8889
38.4615	83.3333
30.7692	64.2857
40	70
40	100
30.7692	71.4286
40	90
28.5714	88.2353
60	73.3333
20	87.5
50	85.7143
50	100
55.5556	63.6364
27.2727	90

## Sheet: Fig. 2d
Number of buckling microvilli per μm axon length	25% percentile	Median	75% percentile	Mean
0.279475	0.2463	0.3487	0.5967	0.4
0.162628
0.324044
0.666001
0.235239
0.373274
0.802568
0.388992

## Sheet: Fig. 2h
Bilateral distances to the center point of presynaptic membrane (nm)	Thickness of extracellular matrix (nm)
Group1
1501.85	640.044
1382.98	562.12
1211.78	412.617
1090.68	394.106
931.534	123.129
838.962	114.204
710.376	85.339
621.924	74.847
573.327	41.209
488.166	54.393
-475.654	85.339
-571.158	90.322
-664.718	124.402
-815.925	134.933
-917.125	149.344
-1036.21	184.1
-1128.64	202.961
-1242.3	145.544
-1334.16	256.598
-1464.47	340.972
-1565.59	422.159
-1726.77	507.519
-1815.75	447.718
-1866.09	549.027
Group2
790.338	1124.74
728.56	297.542
663.203	303.022
569.177	276.309
503.02	220.213
419.968	147.93
327.538	106.92
-331.205	131.317
-492.386	150.86
-616.243	277.163
Group3
1099.95	292.142
1038.43	234.558
954.682	182.003
862.637	103.162
753.984	156.846
668.187	111.959
558.184	118.439
333.802	141.421
-253.709	43.501
-317.174	92.515
-379.116	111.803
-476.388	188.424
-559.721	97.539
-666.196	192.553
-807.187	133.138
-928.522	113.728
-1072.92	112.577
-1209.41	100.864
-1289.01	123.674
-1374.91	108.093
-1738.11	114.943
-2033.18	229.621
-2070.45	325.107
-2208.52	380.058
-2398.03	867.568
Group4
1158.14	263.656
1048.07	272.491
849.614	285.691
638.419	313.784
496.219	330.662
461.789	284.46
376.236	248.94
122.615	204.012
-284.561	107.506
-543.532	117.952
-617.023	176.535
-735.583	220.147
-839.452	260.491
-945.495	346.128
-1074.91	354.293

## Sheet: Fig. 2i
Distance to the center point of presynaptic membrane (nm)	Thickness of extracellular matrix (nm)
1501.85	640.044
1382.98	562.12
1211.78	412.617
1090.68	394.106
931.534	123.129
838.962	114.204
710.376	85.339
621.924	74.847
573.327	41.209
488.166	54.393
475.654	85.339
571.158	90.322
664.718	124.402
815.925	134.933
917.125	149.344
1036.21	184.1
1128.64	202.961
1242.3	145.544
1334.16	256.598
1464.47	340.972
1565.59	422.159
1726.77	507.519
1815.75	447.718
1866.09	549.027
790.338	1124.74
728.56	297.542
663.203	303.022
569.177	276.309
503.02	220.213
419.968	147.93
327.538	106.92
331.205	131.317
492.386	150.86
616.243	277.163
1099.95	292.142
1038.43	234.558
954.682	182.003
862.637	103.162
753.984	156.846
668.187	111.959
558.184	118.439
333.802	141.421
253.709	43.501
317.174	92.515
379.116	111.803
476.388	188.424
559.721	97.539
666.196	192.553
807.187	133.138
928.522	113.728
1072.92	112.577
1209.41	100.864
1289.01	123.674
1374.91	108.093
1450.02	72.887
1492.92	92.515
1661.51	88.585
1738.11	114.943
1823.6	67.185
1894.8	114.943
1953.73	148.371
1994.76	186.572
2033.18	229.621
2070.45	325.107
2208.52	380.058
2398.03	867.568
1158.14	263.656
1048.07	272.491
849.614	285.691
638.419	313.784
496.219	330.662
461.789	284.46
376.236	248.94
122.615	204.012
284.561	107.506
543.532	117.952
617.023	176.535
735.583	220.147
839.452	260.491
945.495	346.128
1074.91	354.293
1198.92	249.947
