# Supplementary material for: Synaptic-like transmission between neural axons and arteriolar smooth muscle cells drives cerebral neurovascular coupling
Source: Nat Neurosci. 2024 Jan 2;27(2):232–48. doi: 10.1038/s41593-023-01515-0 (PMC10849963; doi:10.1038/s41593-023-01515-0)
Supplement: Supplementary file 15 — Statistical source data. [file 41593_2023_1515_MOESM15_ESM.xlsx]

## Sheet: Fig. 3b
Relative Grin1 mRNA (%)
i	ii	iii
74.1645	4.0025	16.43
110.791	4.64213	33.2082
115.044	1.56832	14.7035
99.8124	1.10258	25.6537

## Sheet: Fig. 3c
Relative GluN1 Protein (%)
i	ii	iii
81.0109	3.93118	19.4944
96.4232	2.1682	23.4064
116.169	2.97273	16.4642
106.397	2.47697	15.7334

## Sheet: Fig. 3f
Colocalization of PSD-95 & GluN1
Pearson's correlation coefficient (r)
Original	Randomize
0.53	0.056
0.811	0.006
0.69	0.005
0.813	0.105
0.797	0.112

## Sheet: Fig. 3m
Endothelia		aSMCs
Abluminal	Luminal	Abluminal	Luminal
52	48	82	18
48	52	75	25
28	72	59	41
32	68	65	35

## Sheet: Fig. 3n
Synapses		aSMCs		Endothelia
Control	cKO	Control	cKO	Control	cKO
7	6	1.1	0.11	1.6	1.5
9	7	0.8	0.21	1	0.9
6	7	0.9	0.35	1.3	1.4
7	5	1.2	0.41	1.1	1.2

## Sheet: Fig. 3p
Synapses		aSMCs		Endothelia
Monkey	Human	Monkey	Human	Monkey	Human
7	7	0.95	0.35	1.5	1.2
8.2	7.5	0.5	0.5	1	0.95
8	8.5	0.85	0.9	1.2	1.3
9	6.5	0.45	0.85	0.9	1.05
6	5.2	0.6	0.6	0.5	0.55
6.5	5.8	0.65	0.72	0.65	0.6
6.8	6.8	0.75	0.82	0.72	0.65
5.5	9	0.8	0.91	0.85	0.7
7.5	6.8	0.9	0.8	1.4	0.82
8.5	8	1	0.7	1.35	1.6
