# Supplementary material for: Synaptic-like transmission between neural axons and arteriolar smooth muscle cells drives cerebral neurovascular coupling
Source: Nat Neurosci. 2024 Jan 2;27(2):232–48. doi: 10.1038/s41593-023-01515-0 (PMC10849963; doi:10.1038/s41593-023-01515-0)
Supplement: Supplementary file 16 — Statistical source data. [file 41593_2023_1515_MOESM16_ESM.xlsx]

## Sheet: Fig. 4b
Glu			In D-AP5 & NBQX
time (ms)	pA		time (ms)	pA
9602.45	-9.15527		8351.45	-56.1523
9602.5	-8.54492		8351.5	-56.1523
9602.55	-9.15527		8351.55	-54.9316
9602.6	-10.376		8351.6	-53.7109
9602.65	-10.9863		8351.65	-53.1006
9602.7	-10.376		8351.7	-52.4902
9602.75	-9.15527		8351.75	-51.2695
9602.8	-8.54492		8351.8	-51.2695
9602.85	-9.15527		8351.85	-51.2695
9602.9	-9.76562		8351.9	-50.6592
9602.95	-10.376		8351.95	-52.4902
9603	-11.5967		8352	-52.4902
9603.05	-13.4277		8352.05	-52.4902
9603.1	-12.8174		8352.1	-52.4902
9603.15	-11.5967		8352.15	-53.1006
9603.2	-10.376		8352.2	-54.3213
9603.25	-10.376		8352.25	-54.3213
9603.3	-10.376		8352.3	-53.7109
9603.35	-10.376		8352.35	-53.7109
9603.4	-10.9863		8352.4	-54.3213
9603.45	-10.376		8352.45	-53.7109
9603.5	-10.376		8352.5	-54.9316
9603.55	-10.376		8352.55	-54.3213
9603.6	-10.9863		8352.6	-54.9316
9603.65	-11.5967		8352.65	-54.3213
9603.7	-13.4277		8352.7	-54.3213
9603.75	-13.4277		8352.75	-54.3213
9603.8	-12.8174		8352.8	-55.542
9603.85	-10.376		8352.85	-56.1523
9603.9	-11.5967		8352.9	-56.1523
9603.95	-12.8174		8352.95	-56.1523
9604	-13.4277		8353	-54.9316
9604.05	-12.207		8353.05	-54.9316
9604.1	-10.9863		8353.1	-55.542
9604.15	-9.15527		8353.15	-54.9316
9604.2	-9.15527		8353.2	-55.542
9604.25	-9.15527		8353.25	-56.1523
9604.3	-10.9863		8353.3	-57.373
9604.35	-11.5967		8353.35	-56.1523
9604.4	-10.9863		8353.4	-56.1523
9604.45	-12.207		8353.45	-55.542
9604.5	-13.4277		8353.5	-54.9316
9604.55	-12.207		8353.55	-54.3213
9604.6	-12.8174		8353.6	-54.9316
9604.65	-12.8174		8353.65	-54.9316
9604.7	-12.8174		8353.7	-54.9316
9604.75	-12.8174		8353.75	-53.7109
9604.8	-13.4277		8353.8	-53.1006
9604.85	-12.8174		8353.85	-53.7109
9604.9	-10.376		8353.9	-54.9316
9604.95	-10.9863		8353.95	-55.542
9605	-11.5967		8354	-54.9316
9605.05	-12.8174		8354.05	-56.1523
9605.1	-12.207		8354.1	-55.542
9605.15	-10.9863		8354.15	-54.9316
9605.2	-12.207		8354.2	-55.542
9605.25	-12.8174		8354.25	-54.9316
9605.3	-13.4277		8354.3	-54.3213
9605.35	-15.2588		8354.35	-53.7109
9605.4	-15.8691		8354.4	-52.4902
9605.45	-15.2588		8354.45	-53.7109
9605.5	-14.0381		8354.5	-55.542
9605.55	-13.4277		8354.55	-56.1523
9605.6	-14.6484		8354.6	-56.1523
9605.65	-14.0381		8354.65	-56.1523
9605.7	-12.207		8354.7	-55.542
9605.75	-11.5967		8354.75	-56.1523
9605.8	-10.9863		8354.8	-56.1523
9605.85	-12.8174		8354.85	-56.7627
9605.9	-14.0381		8354.9	-56.1523
9605.95	-13.4277		8354.95	-56.1523
9606	-12.8174		8355	-56.7627
9606.05	-12.8174		8355.05	-55.542
9606.1	-12.8174		8355.1	-55.542
9606.15	-14.0381		8355.15	-54.9316
9606.2	-14.6484		8355.2	-55.542
9606.25	-13.4277		8355.25	-54.3213
9606.3	-13.4277		8355.3	-54.3213
9606.35	-12.8174		8355.35	-54.3213
9606.4	-13.4277		8355.4	-54.3213
9606.45	-12.8174		8355.45	-54.9316
9606.5	-12.207		8355.5	-55.542
9606.55	-12.207		8355.55	-55.542
9606.6	-11.5967		8355.6	-55.542
9606.65	-12.8174		8355.65	-54.3213
9606.7	-12.8174		8355.7	-55.542
9606.75	-10.9863		8355.75	-54.9316
9606.8	-11.5967		8355.8	-54.9316
9606.85	-10.9863		8355.85	-55.542
9606.9	-10.9863		8355.9	-55.542
9606.95	-11.5967		8355.95	-54.9316
9607	-12.8174		8356	-54.3213
9607.05	-11.5967		8356.05	-54.3213
9607.1	-12.207		8356.1	-54.9316
9607.15	-13.4277		8356.15	-55.542
9607.2	-14.0381		8356.2	-54.9316
9607.25	-14.6484		8356.25	-54.3213
9607.3	-14.0381		8356.3	-53.1006
9607.35	-14.0381		8356.35	-52.4902
9607.4	-12.207		8356.4	-53.7109
9607.45	-12.207		8356.45	-54.9316
9607.5	-12.8174		8356.5	-55.542
9607.55	-13.4277		8356.55	-55.542
9607.6	-12.8174		8356.6	-56.1523
9607.65	-11.5967		8356.65	-56.1523
9607.7	-10.376		8356.7	-54.9316
9607.75	-10.376		8356.75	-54.9316
9607.8	-10.9863		8356.8	-54.9316
9607.85	-10.9863		8356.85	-54.3213
9607.9	-11.5967		8356.9	-54.3213
9607.95	-10.9863		8356.95	-54.9316
9608	-10.9863		8357	-54.3213
9608.05	-10.9863		8357.05	-54.9316
9608.1	-14.0381		8357.1	-55.542
9608.15	-12.207		8357.15	-55.542
9608.2	-11.5967		8357.2	-55.542
9608.25	-10.9863		8357.25	-55.542
9608.3	-10.9863		8357.3	-54.3213
9608.35	-12.207		8357.35	-54.3213
9608.4	-12.207		8357.4	-54.3213
9608.45	-12.8174		8357.45	-54.9316
9608.5	-12.8174		8357.5	-54.9316
9608.55	-12.207		8357.55	-54.9316
9608.6	-11.5967		8357.6	-53.7109
9608.65	-12.8174		8357.65	-53.1006
9608.7	-13.4277		8357.7	-51.8799
9608.75	-12.8174		8357.75	-52.4902
9608.8	-10.9863		8357.8	-53.1006
9608.85	-12.207		8357.85	-54.9316
9608.9	-12.8174		8357.9	-55.542
9608.95	-12.8174		8357.95	-56.7627
9609	-9.76562		8358	-55.542
9609.05	-7.93457		8358.05	-53.7109
9609.1	-6.10352		8358.1	-53.7109
9609.15	-7.93457		8358.15	-53.1006
9609.2	-8.54492		8358.2	-53.7109
9609.25	-8.54492		8358.25	-53.1006
9609.3	-8.54492		8358.3	-52.4902
9609.35	-9.15527		8358.35	-52.4902
9609.4	-10.376		8358.4	-54.9316
9609.45	-10.9863		8358.45	-54.3213
9609.5	-10.376		8358.5	-53.7109
9609.55	-9.76562		8358.55	-53.1006
9609.6	-10.9863		8358.6	-51.2695
9609.65	-12.8174		8358.65	-51.2695
9609.7	-12.8174		8358.7	-50.6592
9609.75	-10.9863		8358.75	-52.4902
9609.8	-9.76562		8358.8	-53.7109
9609.85	-9.76562		8358.85	-54.3213
9609.9	-8.54492		8358.9	-54.3213
9609.95	-7.93457		8358.95	-53.1006
9610	-7.93457		8359	-53.7109
9610.05	-8.54492		8359.05	-54.3213
9610.1	-9.76562		8359.1	-53.1006
9610.15	-9.76562		8359.15	-52.4902
9610.2	-10.376		8359.2	-52.4902
9610.25	-12.8174		8359.25	-51.2695
9610.3	-13.4277		8359.3	-51.2695
9610.35	-12.8174		8359.35	-51.2695
9610.4	-12.8174		8359.4	-52.4902
9610.45	-10.9863		8359.45	-53.7109
9610.5	-10.376		8359.5	-53.1006
9610.55	-9.76562		8359.55	-50.6592
9610.6	-10.376		8359.6	-50.0488
9610.65	-10.376		8359.65	-50.0488
9610.7	-12.8174		8359.7	-51.8799
9610.75	-12.8174		8359.75	-52.4902
9610.8	-12.8174		8359.8	-53.1006
9610.85	-11.5967		8359.85	-53.7109
9610.9	-10.376		8359.9	-53.7109
9610.95	-9.15527		8359.95	-53.1006
9611	-10.376		8360	-53.1006
9611.05	-11.5967		8360.05	-53.1006
9611.1	-12.8174		8360.1	-53.1006
9611.15	-12.207		8360.15	-52.4902
9611.2	-11.5967		8360.2	-53.1006
9611.25	-11.5967		8360.25	-53.1006
9611.3	-11.5967		8360.3	-53.1006
9611.35	-12.8174		8360.35	-53.1006
9611.4	-13.4277		8360.4	-53.1006
9611.45	-14.0381		8360.45	-53.1006
9611.5	-13.4277		8360.5	-54.3213
9611.55	-10.376		8360.55	-53.7109
9611.6	-10.376		8360.6	-53.1006
9611.65	-10.9863		8360.65	-53.1006
9611.7	-11.5967		8360.7	-51.8799
9611.75	-12.207		8360.75	-51.2695
9611.8	-12.8174		8360.8	-51.2695
9611.85	-10.9863		8360.85	-50.6592
9611.9	-10.376		8360.9	-50.0488
9611.95	-10.376		8360.95	-50.0488
9612	-12.8174		8361	-51.2695
9612.05	-14.0381		8361.05	-51.2695
9612.1	-14.0381		8361.1	-53.1006
9612.15	-11.5967		8361.15	-53.1006
9612.2	-10.376		8361.2	-52.4902
9612.25	-9.15527		8361.25	-51.2695
9612.3	-9.15527		8361.3	-50.6592
9612.35	-10.9863		8361.35	-50.6592
9612.4	-10.9863		8361.4	-51.2695
9612.45	-12.207		8361.45	-51.8799
9612.5	-11.5967		8361.5	-51.2695
9612.55	-10.376		8361.55	-53.1006
9612.6	-10.376		8361.6	-53.1006
9612.65	-10.376		8361.65	-52.4902
9612.7	-10.376		8361.7	-51.8799
9612.75	-10.376		8361.75	-52.4902
9612.8	-11.5967		8361.8	-52.4902
9612.85	-12.8174		8361.85	-52.4902
9612.9	-12.8174		8361.9	-53.1006
9612.95	-10.9863		8361.95	-51.8799
9613	-11.5967		8362	-52.4902
9613.05	-10.9863		8362.05	-52.4902
9613.1	-10.9863		8362.1	-53.1006
9613.15	-11.5967		8362.15	-53.1006
9613.2	-11.5967		8362.2	-53.1006
9613.25	-10.376		8362.25	-53.7109
9613.3	-9.15527		8362.3	-54.3213
9613.35	-8.54492		8362.35	-54.3213
9613.4	-8.54492		8362.4	-54.9316
9613.45	-9.15527		8362.45	-53.7109
9613.5	-8.54492		8362.5	-53.1006
9613.55	-9.15527		8362.55	-53.1006
9613.6	-9.76562		8362.6	-53.1006
9613.65	-10.376		8362.65	-53.7109
9613.7	-11.5967		8362.7	-54.9316
9613.75	-11.5967		8362.75	-54.9316
9613.8	-11.5967		8362.8	-54.9316
9613.85	-11.5967		8362.85	-53.7109
9613.9	-12.207		8362.9	-53.1006
9613.95	-11.5967		8362.95	-51.8799
9614	-11.5967		8363	-52.4902
9614.05	-12.8174		8363.05	-53.1006
9614.1	-12.8174		8363.1	-53.7109
9614.15	-13.4277		8363.15	-54.3213
9614.2	-12.8174		8363.2	-54.3213
9614.25	-11.5967		8363.25	-53.7109
9614.3	-9.15527		8363.3	-53.1006
9614.35	-8.54492		8363.35	-53.7109
9614.4	-9.15527		8363.4	-54.3213
9614.45	-9.76562		8363.45	-54.9316
9614.5	-11.5967		8363.5	-55.542
9614.55	-13.4277		8363.55	-55.542
9614.6	-14.0381		8363.6	-55.542
9614.65	-13.4277		8363.65	-54.3213
9614.7	-11.5967		8363.7	-54.3213
9614.75	-10.376		8363.75	-53.1006
9614.8	-9.76562		8363.8	-53.1006
9614.85	-10.376		8363.85	-53.1006
9614.9	-10.376		8363.9	-54.9316
9614.95	-10.376		8363.95	-55.542
9615	-10.9863		8364	-55.542
9615.05	-11.5967		8364.05	-54.9316
9615.1	-10.376		8364.1	-55.542
9615.15	-9.15527		8364.15	-54.9316
9615.2	-8.54492		8364.2	-55.542
9615.25	-7.93457		8364.25	-54.9316
9615.3	-9.15527		8364.3	-57.373
9615.35	-9.15527		8364.35	-57.9834
9615.4	-9.76562		8364.4	-57.9834
9615.45	-10.376		8364.45	-57.9834
9615.5	-12.207		8364.5	-57.373
9615.55	-12.8174		8364.55	-56.1523
9615.6	-13.4277		8364.6	-56.1523
9615.65	-12.8174		8364.65	-57.373
9615.7	-11.5967		8364.7	-57.373
9615.75	-10.376		8364.75	-57.373
9615.8	-10.376		8364.8	-56.1523
9615.85	-10.376		8364.85	-56.1523
9615.9	-10.376		8364.9	-55.542
9615.95	-9.15527		8364.95	-56.1523
9616	-9.76562		8365	-56.1523
9616.05	-10.376		8365.05	-57.9834
9616.1	-8.54492		8365.1	-57.9834
9616.15	-7.32422		8365.15	-57.373
9616.2	-7.32422		8365.2	-57.9834
9616.25	-7.32422		8365.25	-57.373
9616.3	-9.15527		8365.3	-57.373
9616.35	-10.9863		8365.35	-57.9834
9616.4	-11.5967		8365.4	-57.9834
9616.45	-10.376		8365.45	-56.7627
9616.5	-8.54492		8365.5	-55.542
9616.55	-6.71387		8365.55	-54.3213
9616.6	-7.93457		8365.6	-54.9316
9616.65	-9.15527		8365.65	-56.1523
9616.7	-9.15527		8365.7	-56.7627
9616.75	-10.376		8365.75	-57.9834
9616.8	-10.376		8365.8	-57.9834
9616.85	-10.9863		8365.85	-57.373
9616.9	-10.9863		8365.9	-56.7627
9616.95	-11.5967		8365.95	-57.373
9617	-10.9863		8366	-58.5938
9617.05	-10.376		8366.05	-59.8145
9617.1	-10.376		8366.1	-59.8145
9617.15	-10.376		8366.15	-57.373
9617.2	-10.9863		8366.2	-54.9316
9617.25	-12.8174		8366.25	-56.1523
9617.3	-12.8174		8366.3	-55.542
9617.35	-11.5967		8366.35	-54.9316
9617.4	-10.9863		8366.4	-54.9316
9617.45	-10.376		8366.45	-55.542
9617.5	-10.376		8366.5	-57.373
9617.55	-9.76562		8366.55	-57.373
9617.6	-9.76562		8366.6	-57.373
9617.65	-9.15527		8366.65	-56.1523
9617.7	-9.76562		8366.7	-55.542
9617.75	-10.376		8366.75	-56.1523
9617.8	-9.15527		8366.8	-56.7627
9617.85	-9.76562		8366.85	-56.7627
9617.9	-10.376		8366.9	-56.1523
9617.95	-9.76562		8366.95	-56.1523
9618	-10.376		8367	-56.1523
9618.05	-9.76562		8367.05	-56.1523
9618.1	-10.376		8367.1	-56.1523
9618.15	-9.15527		8367.15	-57.373
9618.2	-9.15527		8367.2	-57.9834
9618.25	-9.15527		8367.25	-57.9834
9618.3	-9.15527		8367.3	-56.7627
9618.35	-10.376		8367.35	-57.373
9618.4	-10.9863		8367.4	-58.5938
9618.45	-11.5967		8367.45	-59.2041
9618.5	-11.5967		8367.5	-59.8145
9618.55	-11.5967		8367.55	-58.5938
9618.6	-12.207		8367.6	-57.9834
9618.65	-12.8174		8367.65	-56.7627
9618.7	-12.8174		8367.7	-57.373
9618.75	-11.5967		8367.75	-56.7627
9618.8	-10.9863		8367.8	-56.7627
9618.85	-9.15527		8367.85	-57.9834
9618.9	-9.15527		8367.9	-59.2041
9618.95	-9.15527		8367.95	-57.9834
9619	-8.54492		8368	-57.373
9619.05	-9.15527		8368.05	-57.373
9619.1	-9.15527		8368.1	-57.9834
9619.15	-8.54492		8368.15	-57.373
9619.2	-8.54492		8368.2	-56.7627
9619.25	-9.15527		8368.25	-53.7109
9619.3	-10.376		8368.3	-54.3213
9619.35	-10.9863		8368.35	-56.1523
9619.4	-11.5967		8368.4	-56.7627
9619.45	-10.9863		8368.45	-57.373
9619.5	-9.76562		8368.5	-57.373
9619.55	-8.54492		8368.55	-57.9834
9619.6	-8.54492		8368.6	-59.8145
9619.65	-9.15527		8368.65	-60.4248
9619.7	-10.9863		8368.7	-59.8145
9619.75	-10.9863		8368.75	-57.9834
9619.8	-9.15527		8368.8	-57.373
9619.85	-7.93457		8368.85	-57.9834
9619.9	-8.54492		8368.9	-58.5938
9619.95	-8.54492		8368.95	-59.2041
9620	-9.76562		8369	-58.5938
9620.05	-10.376		8369.05	-58.5938
9620.1	-10.376		8369.1	-58.5938
9620.15	-10.9863		8369.15	-58.5938
9620.2	-10.9863		8369.2	-59.2041
9620.25	-9.76562		8369.25	-59.8145
9620.3	-9.15527		8369.3	-59.8145
9620.35	-7.93457		8369.35	-57.9834
9620.4	-8.54492		8369.4	-57.373
9620.45	-8.54492		8369.45	-57.373
9620.5	-9.15527		8369.5	-59.8145
9620.55	-10.376		8369.55	-59.8145
9620.6	-11.5967		8369.6	-59.8145
9620.65	-12.207		8369.65	-59.8145
9620.7	-12.207		8369.7	-59.8145
9620.75	-11.5967		8369.75	-58.5938
9620.8	-11.5967		8369.8	-59.2041
9620.85	-10.376		8369.85	-57.373
9620.9	-9.76562		8369.9	-57.9834
9620.95	-9.76562		8369.95	-57.9834
9621	-9.15527		8370	-56.7627
9621.05	-9.76562		8370.05	-55.542
9621.1	-10.376		8370.1	-57.373
9621.15	-9.76562		8370.15	-56.7627
9621.2	-9.15527		8370.2	-56.1523
9621.25	-10.376		8370.25	-57.373
9621.3	-10.9863		8370.3	-57.373
9621.35	-12.207		8370.35	-57.373
9621.4	-12.8174		8370.4	-57.373
9621.45	-12.8174		8370.45	-57.9834
9621.5	-13.4277		8370.5	-59.2041
9621.55	-12.207		8370.55	-61.0352
9621.6	-11.5967		8370.6	-61.0352
9621.65	-12.207		8370.65	-60.4248
9621.7	-10.9863		8370.7	-59.8145
9621.75	-11.5967		8370.75	-58.5938
9621.8	-11.5967		8370.8	-58.5938
9621.85	-11.5967		8370.85	-59.8145
9621.9	-10.9863		8370.9	-59.2041
9621.95	-11.5967		8370.95	-59.8145
9622	-10.376		8371	-59.2041
9622.05	-8.54492		8371.05	-58.5938
9622.1	-9.15527		8371.1	-58.5938
9622.15	-9.15527		8371.15	-58.5938
9622.2	-10.376		8371.2	-59.2041
9622.25	-13.4277		8371.25	-57.9834
9622.3	-12.8174		8371.3	-57.373
9622.35	-11.5967		8371.35	-57.9834
9622.4	-11.5967		8371.4	-57.373
9622.45	-12.8174		8371.45	-58.5938
9622.5	-11.5967		8371.5	-57.373
9622.55	-9.76562		8371.55	-57.373
9622.6	-9.15527		8371.6	-56.7627
9622.65	-9.15527		8371.65	-56.1523
9622.7	-9.15527		8371.7	-57.373
9622.75	-10.376		8371.75	-56.7627
9622.8	-9.15527		8371.8	-57.373
9622.85	-9.76562		8371.85	-58.5938
9622.9	-9.76562		8371.9	-59.2041
9622.95	-10.376		8371.95	-59.8145
9623	-11.5967		8372	-57.9834
9623.05	-11.5967		8372.05	-56.1523
9623.1	-11.5967		8372.1	-54.9316
9623.15	-12.8174		8372.15	-55.542
9623.2	-12.8174		8372.2	-55.542
9623.25	-11.5967		8372.25	-56.1523
9623.3	-11.5967		8372.3	-57.373
9623.35	-10.9863		8372.35	-58.5938
9623.4	-11.5967		8372.4	-56.7627
9623.45	-12.207		8372.45	-56.1523
9623.5	-12.207		8372.5	-55.542
9623.55	-11.5967		8372.55	-55.542
9623.6	-10.9863		8372.6	-56.7627
9623.65	-10.376		8372.65	-57.373
9623.7	-9.76562		8372.7	-57.373
9623.75	-10.376		8372.75	-56.7627
9623.8	-10.376		8372.8	-56.1523
9623.85	-10.376		8372.85	-56.7627
9623.9	-10.376		8372.9	-57.373
9623.95	-11.5967		8372.95	-57.373
9624	-11.5967		8373	-59.2041
9624.05	-10.376		8373.05	-59.8145
9624.1	-9.15527		8373.1	-59.8145
9624.15	-6.71387		8373.15	-59.8145
9624.2	-6.71387		8373.2	-59.2041
9624.25	-6.71387		8373.25	-57.9834
9624.3	-7.93457		8373.3	-56.7627
9624.35	-7.93457		8373.35	-55.542
9624.4	-7.93457		8373.4	-54.9316
9624.45	-7.32422		8373.45	-56.1523
9624.5	-7.32422		8373.5	-55.542
9624.55	-8.54492		8373.55	-56.7627
9624.6	-9.15527		8373.6	-57.9834
9624.65	-9.15527		8373.65	-58.5938
9624.7	-8.54492		8373.7	-57.9834
9624.75	-9.15527		8373.75	-57.9834
9624.8	-9.15527		8373.8	-57.373
9624.85	-10.376		8373.85	-57.373
9624.9	-9.76562		8373.9	-57.373
9624.95	-8.54492		8373.95	-57.9834
9625	-8.54492		8374	-57.9834
9625.05	-7.93457		8374.05	-56.7627
9625.1	-9.76562		8374.1	-56.7627
9625.15	-8.54492		8374.15	-56.7627
9625.2	-6.71387		8374.2	-57.373
9625.25	-7.32422		8374.25	-57.373
9625.3	-7.32422		8374.3	-56.1523
9625.35	-9.15527		8374.35	-55.542
9625.4	-10.376		8374.4	-54.9316
9625.45	-10.376		8374.45	-54.9316
9625.5	-11.5967		8374.5	-55.542
9625.55	-10.9863		8374.55	-57.373
9625.6	-9.76562		8374.6	-56.7627
9625.65	-9.76562		8374.65	-56.7627
9625.7	-8.54492		8374.7	-54.9316
9625.75	-6.71387		8374.75	-54.9316
9625.8	-7.32422		8374.8	-57.373
9625.85	-6.71387		8374.85	-56.7627
9625.9	-6.71387		8374.9	-56.1523
9625.95	-6.10352		8374.95	-56.7627
9626	-7.32422		8375	-57.373
9626.05	-8.54492		8375.05	-56.1523
9626.1	-9.15527		8375.1	-55.542
9626.15	-8.54492		8375.15	-55.542
9626.2	-10.376		8375.2	-56.1523
9626.25	-10.376		8375.25	-56.1523
9626.3	-10.376		8375.3	-56.7627
9626.35	-9.15527		8375.35	-56.1523
9626.4	-7.93457		8375.4	-55.542
9626.45	-7.93457		8375.45	-54.3213
9626.5	-7.93457		8375.5	-55.542
9626.55	-6.71387		8375.55	-55.542
9626.6	-7.32422		8375.6	-55.542
9626.65	-7.93457		8375.65	-56.1523
9626.7	-7.93457		8375.7	-55.542
9626.75	-8.54492		8375.75	-56.1523
9626.8	-9.76562		8375.8	-56.1523
9626.85	-9.15527		8375.85	-55.542
9626.9	-9.15527		8375.9	-54.9316
9626.95	-9.76562		8375.95	-55.542
9627	-10.9863		8376	-56.1523
9627.05	-12.8174		8376.05	-56.1523
9627.1	-13.4277		8376.1	-56.1523
9627.15	-12.8174		8376.15	-56.1523
9627.2	-11.5967		8376.2	-54.9316
9627.25	-9.15527		8376.25	-54.3213
9627.3	-7.93457		8376.3	-53.7109
9627.35	-7.32422		8376.35	-53.7109
9627.4	-7.93457		8376.4	-54.3213
9627.45	-9.15527		8376.45	-54.3213
9627.5	-8.54492		8376.5	-53.1006
9627.55	-10.376		8376.55	-53.1006
9627.6	-8.54492		8376.6	-53.7109
9627.65	-8.54492		8376.65	-54.3213
9627.7	-8.54492		8376.7	-54.9316
9627.75	-8.54492		8376.75	-54.9316
9627.8	-8.54492		8376.8	-54.9316
9627.85	-7.93457		8376.85	-56.7627
9627.9	-6.71387		8376.9	-57.373
9627.95	-5.49316		8376.95	-57.373
9628	-6.10352		8377	-56.7627
9628.05	-7.93457		8377.05	-54.9316
9628.1	-9.76562		8377.1	-54.3213
9628.15	-9.76562		8377.15	-55.542
9628.2	-8.54492		8377.2	-55.542
9628.25	-8.54492		8377.25	-56.1523
9628.3	-9.15527		8377.3	-57.373
9628.35	-8.54492		8377.35	-56.7627
9628.4	-9.15527		8377.4	-56.7627
9628.45	-9.15527		8377.45	-57.373
9628.5	-9.15527		8377.5	-57.373
9628.55	-11.5967		8377.55	-57.9834
9628.6	-10.9863		8377.6	-57.373
9628.65	-12.8174		8377.65	-56.1523
9628.7	-9.76562		8377.7	-56.1523
9628.75	-9.76562		8377.75	-56.1523
9628.8	-11.5967		8377.8	-57.373
9628.85	-12.8174		8377.85	-56.1523
9628.9	-10.9863		8377.9	-54.3213
9628.95	-9.76562		8377.95	-53.7109
9629	-6.71387		8378	-53.7109
9629.05	-5.49316		8378.05	-54.9316
9629.1	-6.71387		8378.1	-55.542
9629.15	-8.54492		8378.15	-54.9316
9629.2	-9.76562		8378.2	-55.542
9629.25	-10.376		8378.25	-55.542
9629.3	-9.15527		8378.3	-56.1523
9629.35	-7.93457		8378.35	-55.542
9629.4	-8.54492		8378.4	-53.7109
9629.45	-8.54492		8378.45	-54.9316
9629.5	-7.93457		8378.5	-54.9316
9629.55	-6.71387		8378.55	-56.1523
9629.6	-7.93457		8378.6	-54.9316
9629.65	-8.54492		8378.65	-54.9316
9629.7	-8.54492		8378.7	-53.7109
9629.75	-7.93457		8378.75	-55.542
9629.8	-7.32422		8378.8	-56.1523
9629.85	-7.32422		8378.85	-56.1523
9629.9	-8.54492		8378.9	-56.7627
9629.95	-10.376		8378.95	-57.373
9630	-11.5967		8379	-56.1523
9630.05	-11.5967		8379.05	-55.542
9630.1	-9.15527		8379.1	-56.1523
9630.15	-8.54492		8379.15	-56.7627
9630.2	-9.15527		8379.2	-55.542
9630.25	-10.9863		8379.25	-54.9316
9630.3	-10.9863		8379.3	-54.3213
9630.35	-10.376		8379.35	-54.9316
9630.4	-9.15527		8379.4	-55.542
9630.45	-9.15527		8379.45	-55.542
9630.5	-8.54492		8379.5	-55.542
9630.55	-8.54492		8379.55	-54.9316
9630.6	-8.54492		8379.6	-54.3213
9630.65	-7.93457		8379.65	-54.3213
9630.7	-8.54492		8379.7	-54.9316
9630.75	-9.76562		8379.75	-54.9316
9630.8	-9.76562		8379.8	-54.9316
9630.85	-9.76562		8379.85	-54.3213
9630.9	-8.54492		8379.9	-53.7109
9630.95	-9.15527		8379.95	-54.9316
9631	-9.15527		8380	-56.1523
9631.05	-9.15527		8380.05	-57.9834
9631.1	-9.76562		8380.1	-57.373
9631.15	-9.15527		8380.15	-57.9834
9631.2	-7.93457		8380.2	-57.373
9631.25	-6.10352		8380.25	-57.373
9631.3	-6.10352		8380.3	-56.1523
9631.35	-7.93457		8380.35	-55.542
9631.4	-8.54492		8380.4	-54.9316
9631.45	-9.15527		8380.45	-55.542
9631.5	-8.54492		8380.5	-56.1523
9631.55	-6.71387		8380.55	-56.1523
9631.6	-6.71387		8380.6	-56.7627
9631.65	-6.71387		8380.65	-56.1523
9631.7	-8.54492		8380.7	-56.1523
9631.75	-9.76562		8380.75	-56.1523
9631.8	-9.15527		8380.8	-55.542
9631.85	-7.32422		8380.85	-54.9316
9631.9	-7.93457		8380.9	-54.3213
9631.95	-8.54492		8380.95	-54.9316
9632	-8.54492		8381	-54.3213
9632.05	-8.54492		8381.05	-54.9316
9632.1	-7.93457		8381.1	-54.3213
9632.15	-8.54492		8381.15	-54.3213
9632.2	-9.76562		8381.2	-54.3213
9632.25	-9.76562		8381.25	-53.1006
9632.3	-10.376		8381.3	-53.1006
9632.35	-10.376		8381.35	-53.7109
9632.4	-9.76562		8381.4	-54.3213
9632.45	-8.54492		8381.45	-54.3213
9632.5	-7.93457		8381.5	-54.3213
9632.55	-9.76562		8381.55	-54.9316
9632.6	-9.15527		8381.6	-54.9316
9632.65	-7.32422		8381.65	-54.9316
9632.7	-7.32422		8381.7	-55.542
9632.75	-6.10352		8381.75	-55.542
9632.8	-6.10352		8381.8	-55.542
9632.85	-7.93457		8381.85	-54.9316
9632.9	-9.15527		8381.9	-55.542
9632.95	-9.15527		8381.95	-56.1523
9633	-8.54492		8382	-55.542
9633.05	-7.93457		8382.05	-55.542
9633.1	-6.71387		8382.1	-55.542
9633.15	-7.93457		8382.15	-54.9316
9633.2	-7.93457		8382.2	-54.3213
9633.25	-9.76562		8382.25	-54.3213
9633.3	-10.376		8382.3	-53.7109
9633.35	-11.5967		8382.35	-54.3213
9633.4	-11.5967		8382.4	-55.542
9633.45	-10.376		8382.45	-56.1523
9633.5	-9.15527		8382.5	-55.542
9633.55	-9.15527		8382.55	-54.9316
9633.6	-9.15527		8382.6	-55.542
9633.65	-9.76562		8382.65	-55.542
9633.7	-9.76562		8382.7	-55.542
9633.75	-8.54492		8382.75	-56.7627
9633.8	-8.54492		8382.8	-55.542
9633.85	-7.93457		8382.85	-54.9316
9633.9	-6.10352		8382.9	-54.9316
9633.95	-4.27246		8382.95	-54.3213
9634	-3.66211		8383	-54.9316
9634.05	-3.66211		8383.05	-54.3213
9634.1	-4.27246		8383.1	-56.1523
9634.15	-6.71387		8383.15	-56.7627
9634.2	-7.93457		8383.2	-56.7627
9634.25	-9.15527		8383.25	-56.7627
9634.3	-9.76562		8383.3	-57.373
9634.35	-9.76562		8383.35	-57.9834
9634.4	-10.376		8383.4	-57.9834
9634.45	-9.76562		8383.45	-56.7627
9634.5	-9.15527		8383.5	-56.1523
9634.55	-8.54492		8383.55	-54.9316
9634.6	-10.376		8383.6	-54.3213
9634.65	-10.9863		8383.65	-54.3213
9634.7	-9.15527		8383.7	-54.9316
9634.75	-6.10352		8383.75	-57.373
9634.8	-4.27246		8383.8	-59.2041
9634.85	-5.49316		8383.85	-59.2041
9634.9	-6.71387		8383.9	-57.373
9634.95	-7.93457		8383.95	-54.3213
9635	-10.376		8384	-53.7109
9635.05	-10.376		8384.05	-51.8799
9635.1	-9.15527		8384.1	-52.4902
9635.15	-7.93457		8384.15	-53.7109
9635.2	-6.10352		8384.2	-54.9316
9635.25	-5.49316		8384.25	-55.542
9635.3	-6.10352		8384.3	-54.9316
9635.35	-7.93457		8384.35	-55.542
9635.4	-9.76562		8384.4	-55.542
9635.45	-10.376		8384.45	-56.1523
9635.5	-11.5967		8384.5	-56.1523
9635.55	-12.8174		8384.55	-54.9316
9635.6	-10.9863		8384.6	-54.9316
9635.65	-10.376		8384.65	-55.542
9635.7	-9.15527		8384.7	-55.542
9635.75	-7.93457		8384.75	-55.542
9635.8	-8.54492		8384.8	-55.542
9635.85	-9.15527		8384.85	-56.1523
9635.9	-9.76562		8384.9	-54.9316
9635.95	-10.376		8384.95	-55.542
9636	-9.15527		8385	-55.542
9636.05	-6.71387		8385.05	-55.542
9636.1	-6.71387		8385.1	-55.542
9636.15	-6.71387		8385.15	-56.1523
9636.2	-7.32422		8385.2	-56.1523
9636.25	-7.93457		8385.25	-56.1523
9636.3	-8.54492		8385.3	-55.542
9636.35	-10.376		8385.35	-54.9316
9636.4	-10.9863		8385.4	-54.3213
9636.45	-12.207		8385.45	-53.7109
9636.5	-11.5967		8385.5	-54.3213
9636.55	-10.9863		8385.55	-54.3213
9636.6	-9.76562		8385.6	-54.9316
9636.65	-8.54492		8385.65	-54.3213
9636.7	-7.93457		8385.7	-54.3213
9636.75	-6.71387		8385.75	-54.3213
9636.8	-6.71387		8385.8	-54.9316
9636.85	-6.71387		8385.85	-54.9316
9636.9	-6.71387		8385.9	-54.3213
9636.95	-6.71387		8385.95	-53.7109
9637	-6.71387		8386	-54.9316
9637.05	-7.93457		8386.05	-54.3213
9637.1	-7.93457		8386.1	-53.7109
9637.15	-7.93457		8386.15	-53.7109
9637.2	-7.93457		8386.2	-55.542
9637.25	-6.71387		8386.25	-56.7627
9637.3	-6.10352		8386.3	-56.1523
9637.35	-6.71387		8386.35	-56.1523
9637.4	-7.32422		8386.4	-55.542
9637.45	-6.71387		8386.45	-54.9316
9637.5	-6.10352		8386.5	-55.542
9637.55	-6.10352		8386.55	-54.9316
9637.6	-6.10352		8386.6	-55.542
9637.65	-7.32422		8386.65	-57.373
9637.7	-6.71387		8386.7	-57.9834
9637.75	-6.71387		8386.75	-58.5938
9637.8	-7.93457		8386.8	-57.9834
9637.85	-7.93457		8386.85	-54.9316
9637.9	-9.15527		8386.9	-52.4902
9637.95	-6.71387		8386.95	-52.4902
9638	-6.71387		8387	-51.8799
9638.05	-7.32422		8387.05	-52.4902
9638.1	-7.93457		8387.1	-53.7109
9638.15	-7.93457		8387.15	-54.9316
9638.2	-7.93457		8387.2	-54.9316
9638.25	-8.54492		8387.25	-53.1006
9638.3	-7.93457		8387.3	-51.8799
9638.35	-6.10352		8387.35	-51.2695
9638.4	-6.71387		8387.4	-51.2695
9638.45	-6.10352		8387.45	-52.4902
9638.5	-5.49316		8387.5	-53.1006
9638.55	-7.32422		8387.55	-53.1006
9638.6	-7.93457		8387.6	-53.1006
9638.65	-8.54492		8387.65	-53.1006
9638.7	-8.54492		8387.7	-53.7109
9638.75	-9.15527		8387.75	-54.3213
9638.8	-9.15527		8387.8	-53.7109
9638.85	-8.54492		8387.85	-54.9316
9638.9	-8.54492		8387.9	-55.542
9638.95	-7.93457		8387.95	-56.1523
9639	-8.54492		8388	-55.542
9639.05	-8.54492		8388.05	-53.7109
9639.1	-7.93457		8388.1	-53.7109
9639.15	-6.71387		8388.15	-54.3213
9639.2	-6.71387		8388.2	-54.3213
9639.25	-6.71387		8388.25	-53.1006
9639.3	-6.71387		8388.3	-53.7109
9639.35	-5.49316		8388.35	-53.7109
9639.4	-4.88281		8388.4	-53.1006
9639.45	-6.10352		8388.45	-53.1006
9639.5	-6.71387		8388.5	-52.4902
9639.55	-7.93457		8388.55	-53.1006
9639.6	-8.54492		8388.6	-53.7109
9639.65	-7.93457		8388.65	-54.3213
9639.7	-6.71387		8388.7	-54.3213
9639.75	-4.27246		8388.75	-53.7109
9639.8	-5.49316		8388.8	-53.7109
9639.85	-7.32422		8388.85	-54.9316
9639.9	-9.15527		8388.9	-56.1523
9639.95	-9.15527		8388.95	-55.542
9640	-8.54492		8389	-55.542
9640.05	-9.15527		8389.05	-53.7109
9640.1	-8.54492		8389.1	-53.1006
9640.15	-8.54492		8389.15	-53.1006
9640.2	-8.54492		8389.2	-53.1006
9640.25	-7.93457		8389.25	-54.9316
9640.3	-6.71387		8389.3	-56.1523
9640.35	-7.32422		8389.35	-56.7627
9640.4	-8.54492		8389.4	-56.1523
9640.45	-9.15527		8389.45	-55.542
9640.5	-9.15527		8389.5	-54.3213
9640.55	-7.93457		8389.55	-53.1006
9640.6	-7.32422		8389.6	-52.4902
9640.65	-7.93457		8389.65	-50.6592
9640.7	-8.54492		8389.7	-51.8799
9640.75	-8.54492		8389.75	-53.1006
9640.8	-7.93457		8389.8	-53.7109
9640.85	-7.93457		8389.85	-53.7109
9640.9	-8.54492		8389.9	-53.1006
9640.95	-8.54492		8389.95	-54.3213
9641	-8.54492		8390	-55.542
9641.05	-7.93457		8390.05	-55.542
9641.1	-6.10352		8390.1	-54.9316
9641.15	-6.10352		8390.15	-54.3213
9641.2	-6.10352		8390.2	-54.9316
9641.25	-4.88281		8390.25	-55.542
9641.3	-5.49316		8390.3	-54.9316
9641.35	-5.49316		8390.35	-55.542
9641.4	-5.49316		8390.4	-55.542
9641.45	-4.88281		8390.45	-54.9316
9641.5	-4.88281		8390.5	-54.3213
9641.55	-4.88281		8390.55	-53.7109
9641.6	-5.49316		8390.6	-53.1006
9641.65	-5.49316		8390.65	-52.4902
9641.7	-6.10352		8390.7	-51.2695
9641.75	-7.93457		8390.75	-51.8799
9641.8	-9.15527		8390.8	-52.4902
9641.85	-9.76562		8390.85	-53.1006
9641.9	-7.93457		8390.9	-52.4902
9641.95	-6.10352		8390.95	-51.8799
9642	-4.88281		8391	-52.4902
9642.05	-4.27246		8391.05	-53.7109
9642.1	-5.49316		8391.1	-53.7109
9642.15	-6.71387		8391.15	-54.9316
9642.2	-7.32422		8391.2	-55.542
9642.25	-6.71387		8391.25	-54.3213
9642.3	-6.10352		8391.3	-54.3213
9642.35	-6.10352		8391.35	-53.7109
9642.4	-6.10352		8391.4	-54.3213
9642.45	-5.49316		8391.45	-53.1006
9642.5	-5.49316		8391.5	-53.1006
9642.55	-6.71387		8391.55	-53.1006
9642.6	-7.32422		8391.6	-54.3213
9642.65	-7.93457		8391.65	-54.3213
9642.7	-7.93457		8391.7	-54.9316
9642.75	-6.10352		8391.75	-54.9316
9642.8	-6.10352		8391.8	-56.1523
9642.85	-6.71387		8391.85	-54.9316
9642.9	-6.71387		8391.9	-53.1006
9642.95	-5.49316		8391.95	-51.2695
9643	-4.27246		8392	-50.0488
9643.05	-5.49316		8392.05	-50.6592
9643.1	-6.71387		8392.1	-51.2695
9643.15	-9.15527		8392.15	-51.8799
9643.2	-10.376		8392.2	-51.2695
9643.25	-9.76562		8392.25	-50.0488
9643.3	-7.93457		8392.3	-50.6592
9643.35	-6.10352		8392.35	-51.8799
9643.4	-6.71387		8392.4	-53.1006
9643.45	-7.93457		8392.45	-53.7109
9643.5	-6.71387		8392.5	-54.3213
9643.55	-7.93457		8392.55	-54.9316
9643.6	-7.32422		8392.6	-53.7109
9643.65	-8.54492		8392.65	-52.4902
9643.7	-9.76562		8392.7	-52.4902
9643.75	-9.76562		8392.75	-51.2695
9643.8	-8.54492		8392.8	-51.2695
9643.85	-9.15527		8392.85	-52.4902
9643.9	-8.54492		8392.9	-52.4902
9643.95	-7.93457		8392.95	-53.7109
9644	-7.93457		8393	-53.7109
9644.05	-8.54492		8393.05	-53.7109
9644.1	-8.54492		8393.1	-53.1006
9644.15	-10.376		8393.15	-53.1006
9644.2	-10.376		8393.2	-53.7109
9644.25	-9.76562		8393.25	-53.7109
9644.3	-9.15527		8393.3	-54.3213
9644.35	-8.54492		8393.35	-53.7109
9644.4	-7.32422		8393.4	-53.7109
9644.45	-7.32422		8393.45	-54.3213
9644.5	-7.93457		8393.5	-53.1006
9644.55	-8.54492		8393.55	-52.4902
9644.6	-10.376		8393.6	-52.4902
9644.65	-11.5967		8393.65	-51.8799
9644.7	-11.5967		8393.7	-52.4902
9644.75	-10.9863		8393.75	-53.7109
9644.8	-9.15527		8393.8	-54.9316
9644.85	-9.15527		8393.85	-54.9316
9644.9	-7.93457		8393.9	-55.542
9644.95	-6.10352		8393.95	-54.3213
9645	-6.10352		8394	-53.7109
9645.05	-6.71387		8394.05	-53.7109
9645.1	-8.54492		8394.1	-53.7109
9645.15	-10.376		8394.15	-52.4902
9645.2	-10.376		8394.2	-53.1006
9645.25	-10.376		8394.25	-53.1006
9645.3	-9.76562		8394.3	-52.4902
9645.35	-10.376		8394.35	-51.8799
9645.4	-9.15527		8394.4	-52.4902
9645.45	-9.15527		8394.45	-52.4902
9645.5	-9.15527		8394.5	-49.4385
9645.55	-9.76562		8394.55	-48.8281
9645.6	-9.15527		8394.6	-50.0488
9645.65	-9.15527		8394.65	-50.6592
9645.7	-9.15527		8394.7	-53.1006
9645.75	-9.76562		8394.75	-54.3213
9645.8	-9.15527		8394.8	-54.9316
9645.85	-8.54492		8394.85	-54.9316
9645.9	-6.71387		8394.9	-54.3213
9645.95	-4.27246		8394.95	-54.9316
9646	-4.27246		8395	-54.9316
9646.05	-4.88281		8395.05	-55.542
9646.1	-5.49316		8395.1	-56.7627
9646.15	-6.71387		8395.15	-56.1523
9646.2	-7.93457		8395.2	-54.9316
9646.25	-7.32422		8395.25	-54.3213
9646.3	-6.10352		8395.3	-53.1006
9646.35	-5.49316		8395.35	-53.7109
9646.4	-5.49316		8395.4	-53.7109
9646.45	-6.10352		8395.45	-54.9316
9646.5	-7.93457		8395.5	-53.7109
9646.55	-8.54492		8395.55	-53.1006
9646.6	-7.93457		8395.6	-52.4902
9646.65	-7.93457		8395.65	-52.4902
9646.7	-7.93457		8395.7	-54.3213
9646.75	-8.54492		8395.75	-55.542
9646.8	-8.54492		8395.8	-56.1523
9646.85	-9.15527		8395.85	-54.9316
9646.9	-9.15527		8395.9	-54.3213
9646.95	-8.54492		8395.95	-53.1006
9647	-7.93457		8396	-53.1006
9647.05	-7.93457		8396.05	-53.7109
9647.1	-7.93457		8396.1	-54.3213
9647.15	-8.54492		8396.15	-55.542
9647.2	-9.15527		8396.2	-56.1523
9647.25	-10.9863		8396.25	-55.542
9647.3	-11.5967		8396.3	-53.7109
9647.35	-12.207		8396.35	-53.7109
9647.4	-10.9863		8396.4	-53.7109
9647.45	-10.9863		8396.45	-54.3213
9647.5	-9.15527		8396.5	-54.3213
9647.55	-8.54492		8396.55	-54.9316
9647.6	-7.93457		8396.6	-55.542
9647.65	-9.15527		8396.65	-55.542
9647.7	-9.76562		8396.7	-54.9316
9647.75	-8.54492		8396.75	-54.9316
9647.8	-9.15527		8396.8	-55.542
9647.85	-8.54492		8396.85	-54.9316
9647.9	-9.15527		8396.9	-55.542
9647.95	-8.54492		8396.95	-55.542
9648	-8.54492		8397	-54.3213
9648.05	-7.93457		8397.05	-54.3213
9648.1	-9.15527		8397.1	-53.7109
9648.15	-9.15527		8397.15	-54.3213
9648.2	-9.15527		8397.2	-54.3213
9648.25	-8.54492		8397.25	-54.3213
9648.3	-7.93457		8397.3	-54.3213
9648.35	-9.15527		8397.35	-53.1006
9648.4	-9.15527		8397.4	-54.3213
9648.45	-7.93457		8397.45	-54.9316
9648.5	-8.54492		8397.5	-54.9316
9648.55	-9.76562		8397.55	-54.3213
9648.6	-9.76562		8397.6	-53.7109
9648.65	-10.376		8397.65	-54.3213
9648.7	-9.76562		8397.7	-54.3213
9648.75	-9.76562		8397.75	-55.542
9648.8	-9.76562		8397.8	-54.9316
9648.85	-9.76562		8397.85	-54.9316
9648.9	-10.376		8397.9	-54.3213
9648.95	-10.376		8397.95	-53.7109
9649	-10.376		8398	-54.3213
9649.05	-8.54492		8398.05	-53.1006
9649.1	-8.54492		8398.1	-53.1006
9649.15	-6.71387		8398.15	-53.7109
9649.2	-7.32422		8398.2	-53.7109
9649.25	-6.71387		8398.25	-54.3213
9649.3	-6.71387		8398.3	-54.9316
9649.35	-7.32422		8398.35	-54.9316
9649.4	-7.93457		8398.4	-56.1523
9649.45	-9.76562		8398.45	-55.542
9649.5	-9.76562		8398.5	-56.7627
9649.55	-10.376		8398.55	-56.1523
9649.6	-10.376		8398.6	-56.1523
9649.65	-9.15527		8398.65	-55.542
9649.7	-9.15527		8398.7	-56.1523
9649.75	-8.54492		8398.75	-56.1523
9649.8	-9.15527		8398.8	-57.373
9649.85	-8.54492		8398.85	-56.1523
9649.9	-8.54492		8398.9	-53.7109
9649.95	-9.15527		8398.95	-51.2695
9650	-10.9863		8399	-51.8799
9650.05	-11.5967		8399.05	-53.1006
9650.1	-13.4277		8399.1	-53.1006
9650.15	-14.0381		8399.15	-53.1006
9650.2	-11.5967		8399.2	-54.3213
9650.25	-7.93457		8399.25	-54.9316
9650.3	-5.49316		8399.3	-55.542
9650.35	-5.49316		8399.35	-56.1523
9650.4	-6.71387		8399.4	-55.542
9650.45	-8.54492		8399.45	-54.3213
9650.5	-9.76562		8399.5	-56.1523
9650.55	-8.54492		8399.55	-56.1523
9650.6	-7.93457		8399.6	-55.542
9650.65	-7.32422		8399.65	-56.1523
9650.7	-7.32422		8399.7	-55.542
9650.75	-6.71387		8399.75	-54.3213
9650.8	-7.93457		8399.8	-54.3213
9650.85	-9.76562		8399.85	-53.7109
9650.9	-9.15527		8399.9	-55.542
9650.95	-7.32422		8399.95	-55.542
9651	-6.71387		8400	-55.542
9651.05	-7.93457		8400.05	-54.9316
9651.1	-7.93457		8400.1	-53.1006
9651.15	-8.54492		8400.15	-53.7109
9651.2	-8.54492		8400.2	-56.1523
9651.25	-9.15527		8400.25	-57.9834
9651.3	-7.93457		8400.3	-56.1523
9651.35	-8.54492		8400.35	-54.9316
9651.4	-7.32422		8400.4	-53.7109
9651.45	-4.88281		8400.45	-53.7109
9651.5	-4.27246		8400.5	-53.7109
9651.55	-4.27246		8400.55	-54.3213
9651.6	-5.49316		8400.6	-54.3213
9651.65	-6.10352		8400.65	-54.3213
9651.7	-6.71387		8400.7	-54.3213
9651.75	-6.71387		8400.75	-54.9316
9651.8	-6.71387		8400.8	-54.3213
9651.85	-7.32422		8400.85	-54.3213
9651.9	-7.32422		8400.9	-54.3213
9651.95	-7.32422		8400.95	-53.7109
9652	-8.54492		8401	-52.4902
9652.05	-9.76562		8401.05	-51.8799
9652.1	-10.9863		8401.1	-52.4902
9652.15	-10.9863		8401.15	-53.7109
9652.2	-10.376		8401.2	-54.3213
9652.25	-9.76562		8401.25	-54.9316
9652.3	-9.15527		8401.3	-54.9316
9652.35	-7.93457		8401.35	-55.542
9652.4	-6.71387		8401.4	-55.542
9652.45	-6.10352		8401.45	-55.542
9652.5	-5.49316		8401.5	-56.1523
9652.55	-5.49316		8401.55	-56.7627
9652.6	-6.10352		8401.6	-56.7627
9652.65	-7.32422		8401.65	-57.9834
9652.7	-7.93457		8401.7	-56.1523
9652.75	-6.71387		8401.75	-54.3213
9652.8	-4.88281		8401.8	-53.1006
9652.85	-4.27246		8401.85	-51.2695
9652.9	-5.49316		8401.9	-53.1006
9652.95	-5.49316		8401.95	-53.7109
9653	-6.10352		8402	-54.3213
9653.05	-7.93457		8402.05	-55.542
9653.1	-7.93457		8402.1	-56.1523
9653.15	-8.54492		8402.15	-55.542
9653.2	-7.32422		8402.2	-54.9316
9653.25	-6.71387		8402.25	-54.3213
9653.3	-7.32422		8402.3	-54.3213
9653.35	-6.10352		8402.35	-55.542
9653.4	-6.71387		8402.4	-56.7627
9653.45	-7.93457		8402.45	-57.373
9653.5	-7.93457		8402.5	-57.373
9653.55	-9.76562		8402.55	-56.1523
9653.6	-11.5967		8402.6	-54.3213
9653.65	-10.9863		8402.65	-53.7109
9653.7	-9.76562		8402.7	-53.7109
9653.75	-6.71387		8402.75	-53.7109
9653.8	-4.88281		8402.8	-53.7109
9653.85	-4.27246		8402.85	-53.7109
9653.9	-4.27246		8402.9	-53.1006
9653.95	-5.49316		8402.95	-53.7109
9654	-4.88281		8403	-54.3213
9654.05	-4.27246		8403.05	-53.7109
9654.1	-3.66211		8403.1	-53.7109
9654.15	-4.27246		8403.15	-51.2695
9654.2	-5.49316		8403.2	-50.0488
9654.25	-7.93457		8403.25	-50.0488
9654.3	-8.54492		8403.3	-51.2695
9654.35	-7.93457		8403.35	-50.0488
9654.4	-8.54492		8403.4	-51.2695
9654.45	-10.376		8403.45	-51.8799
9654.5	-11.5967		8403.5	-51.2695
9654.55	-11.5967		8403.55	-51.2695
9654.6	-9.76562		8403.6	-51.8799
9654.65	-10.376		8403.65	-52.4902
9654.7	-10.9863		8403.7	-53.1006
9654.75	-10.376		8403.75	-52.4902
9654.8	-9.15527		8403.8	-53.1006
9654.85	-9.15527		8403.85	-51.8799
9654.9	-7.93457		8403.9	-52.4902
9654.95	-7.93457		8403.95	-53.1006
9655	-7.93457		8404	-52.4902
9655.05	-7.32422		8404.05	-52.4902
9655.1	-7.32422		8404.1	-52.4902
9655.15	-8.54492		8404.15	-53.1006
9655.2	-7.93457		8404.2	-54.9316
9655.25	-6.71387		8404.25	-54.3213
9655.3	-6.71387		8404.3	-55.542
9655.35	-8.54492		8404.35	-56.1523
9655.4	-9.15527		8404.4	-55.542
9655.45	-9.15527		8404.45	-55.542
9655.5	-8.54492		8404.5	-54.9316
9655.55	-9.15527		8404.55	-53.1006
9655.6	-10.9863		8404.6	-53.1006
9655.65	-11.5967		8404.65	-53.7109
9655.7	-12.207		8404.7	-54.3213
9655.75	-10.9863		8404.75	-54.3213
9655.8	-10.9863		8404.8	-54.3213
9655.85	-12.207		8404.85	-53.1006
9655.9	-10.9863		8404.9	-53.7109
9655.95	-9.76562		8404.95	-54.9316
9656	-9.15527		8405	-54.3213
9656.05	-8.54492		8405.05	-54.3213
9656.1	-8.54492		8405.1	-53.7109
9656.15	-8.54492		8405.15	-53.1006
9656.2	-8.54492		8405.2	-53.7109
9656.25	-8.54492		8405.25	-53.7109
9656.3	-10.9863		8405.3	-53.7109
9656.35	-12.207		8405.35	-53.7109
9656.4	-12.207		8405.4	-54.9316
9656.45	-13.4277		8405.45	-54.9316
9656.5	-13.4277		8405.5	-54.9316
9656.55	-13.4277		8405.55	-56.1523
9656.6	-12.8174		8405.6	-54.9316
9656.65	-9.76562		8405.65	-53.1006
9656.7	-7.93457		8405.7	-53.1006
9656.75	-7.93457		8405.75	-51.2695
9656.8	-7.32422		8405.8	-51.8799
9656.85	-6.71387		8405.85	-52.4902
9656.9	-7.32422		8405.9	-54.3213
9656.95	-7.93457		8405.95	-53.1006
9657	-9.15527		8406	-52.4902
9657.05	-9.15527		8406.05	-53.1006
9657.1	-8.54492		8406.1	-54.3213
9657.15	-7.93457		8406.15	-56.1523
9657.2	-7.32422		8406.2	-56.7627
9657.25	-7.93457		8406.25	-56.1523
9657.3	-8.54492		8406.3	-55.542
9657.35	-8.54492		8406.35	-53.1006
9657.4	-8.54492		8406.4	-53.7109
9657.45	-8.54492		8406.45	-53.7109
9657.5	-9.15527		8406.5	-54.9316
9657.55	-9.15527		8406.55	-53.7109
9657.6	-10.376		8406.6	-53.1006
9657.65	-8.54492		8406.65	-52.4902
9657.7	-6.71387		8406.7	-51.8799
9657.75	-6.10352		8406.75	-51.8799
9657.8	-7.93457		8406.8	-52.4902
9657.85	-9.15527		8406.85	-54.3213
9657.9	-10.376		8406.9	-54.3213
9657.95	-10.9863		8406.95	-53.7109
9658	-9.76562		8407	-53.1006
9658.05	-9.76562		8407.05	-53.1006
9658.1	-9.15527		8407.1	-53.7109
9658.15	-9.15527		8407.15	-53.7109
9658.2	-10.376		8407.2	-53.1006
9658.25	-11.5967		8407.25	-53.7109
9658.3	-11.5967		8407.3	-54.3213
9658.35	-10.9863		8407.35	-54.9316
9658.4	-9.15527		8407.4	-55.542
9658.45	-7.32422		8407.45	-53.7109
9658.5	-8.54492		8407.5	-53.1006
9658.55	-8.54492		8407.55	-53.1006
9658.6	-9.76562		8407.6	-50.6592
9658.65	-10.9863		8407.65	-50.0488
9658.7	-11.5967		8407.7	-50.6592
9658.75	-11.5967		8407.75	-50.6592
9658.8	-11.5967		8407.8	-51.2695
9658.85	-9.76562		8407.85	-53.1006
9658.9	-7.93457		8407.9	-53.7109
9658.95	-6.71387		8407.95	-53.7109
9659	-7.32422		8408	-52.4902
9659.05	-8.54492		8408.05	-50.6592
9659.1	-8.54492		8408.1	-49.4385
9659.15	-8.54492		8408.15	-50.6592
9659.2	-8.54492		8408.2	-52.4902
9659.25	-7.93457		8408.25	-52.4902
9659.3	-7.93457		8408.3	-52.4902
9659.35	-7.93457		8408.35	-53.1006
9659.4	-7.93457		8408.4	-52.4902
9659.45	-7.93457		8408.45	-52.4902
9659.5	-9.15527		8408.5	-50.6592
9659.55	-9.15527		8408.55	-50.0488
9659.6	-9.15527		8408.6	-50.6592
9659.65	-7.93457		8408.65	-50.0488
9659.7	-8.54492		8408.7	-51.2695
9659.75	-9.76562		8408.75	-52.4902
9659.8	-10.376		8408.8	-53.1006
9659.85	-12.8174		8408.85	-53.7109
9659.9	-12.207		8408.9	-51.8799
9659.95	-11.5967		8408.95	-53.1006
9660	-12.207		8409	-53.7109
9660.05	-12.8174		8409.05	-54.3213
9660.1	-12.207		8409.1	-55.542
9660.15	-11.5967		8409.15	-55.542
9660.2	-10.376		8409.2	-54.9316
9660.25	-9.15527		8409.25	-53.7109
9660.3	-8.54492		8409.3	-53.7109
9660.35	-8.54492		8409.35	-53.7109
9660.4	-10.9863		8409.4	-53.1006
9660.45	-11.5967		8409.45	-53.7109
9660.5	-10.9863		8409.5	-53.7109
9660.55	-9.76562		8409.55	-54.3213
9660.6	-9.76562		8409.6	-54.9316
9660.65	-10.9863		8409.65	-53.7109
9660.7	-10.9863		8409.7	-53.7109
9660.75	-8.54492		8409.75	-53.7109
9660.8	-7.93457		8409.8	-53.7109
9660.85	-8.54492		8409.85	-53.7109
9660.9	-8.54492		8409.9	-55.542
9660.95	-8.54492		8409.95	-54.3213
9661	-9.15527		8410	-54.3213
9661.05	-9.15527		8410.05	-54.9316
9661.1	-9.76562		8410.1	-55.542
9661.15	-9.76562		8410.15	-54.9316
9661.2	-9.76562		8410.2	-53.7109
9661.25	-10.376		8410.25	-53.7109
9661.3	-9.76562		8410.3	-53.7109
9661.35	-9.76562		8410.35	-54.9316
9661.4	-9.15527		8410.4	-54.9316
9661.45	-8.54492		8410.45	-55.542
9661.5	-7.32422		8410.5	-55.542
9661.55	-7.93457		8410.55	-55.542
9661.6	-6.71387		8410.6	-55.542
9661.65	-6.71387		8410.65	-55.542
9661.7	-7.93457		8410.7	-56.1523
9661.75	-8.54492		8410.75	-57.373
9661.8	-7.93457		8410.8	-57.9834
9661.85	-7.32422		8410.85	-57.373
9661.9	-6.10352		8410.9	-56.1523
9661.95	-5.49316		8410.95	-56.1523
9662	-5.49316		8411	-56.1523
9662.05	-6.10352		8411.05	-56.7627
9662.1	-7.93457		8411.1	-56.7627
9662.15	-9.15527		8411.15	-56.1523
9662.2	-10.376		8411.2	-56.1523
9662.25	-9.15527		8411.25	-54.9316
9662.3	-9.15527		8411.3	-54.9316
9662.35	-6.10352		8411.35	-54.9316
9662.4	-4.88281		8411.4	-55.542
9662.45	-5.49316		8411.45	-54.9316
9662.5	-6.10352		8411.5	-55.542
9662.55	-6.71387		8411.55	-55.542
9662.6	-5.49316		8411.6	-56.1523
9662.65	-6.10352		8411.65	-55.542
9662.7	-6.10352		8411.7	-56.1523
9662.75	-7.93457		8411.75	-56.1523
9662.8	-7.93457		8411.8	-56.1523
9662.85	-8.54492		8411.85	-56.1523
9662.9	-9.15527		8411.9	-56.1523
9662.95	-10.376		8411.95	-54.9316
9663	-11.5967		8412	-53.7109
9663.05	-10.9863		8412.05	-52.4902
9663.1	-9.15527		8412.1	-52.4902
9663.15	-7.93457		8412.15	-53.7109
9663.2	-8.54492		8412.2	-55.542
9663.25	-7.93457		8412.25	-56.7627
9663.3	-7.93457		8412.3	-56.1523
9663.35	-9.15527		8412.35	-56.7627
9663.4	-10.9863		8412.4	-56.1523
9663.45	-10.376		8412.45	-56.1523
9663.5	-10.9863		8412.5	-56.1523
9663.55	-12.207		8412.55	-54.9316
9663.6	-10.9863		8412.6	-56.1523
9663.65	-8.54492		8412.65	-56.7627
9663.7	-7.93457		8412.7	-56.7627
9663.75	-8.54492		8412.75	-56.1523
9663.8	-8.54492		8412.8	-56.7627
9663.85	-10.376		8412.85	-59.2041
9663.9	-10.376		8412.9	-59.2041
9663.95	-9.76562		8412.95	-58.5938
9664	-9.76562		8413	-57.373
9664.05	-9.15527		8413.05	-56.1523
9664.1	-8.54492		8413.1	-55.542
9664.15	-8.54492		8413.15	-55.542
9664.2	-9.15527		8413.2	-56.1523
9664.25	-7.93457		8413.25	-56.1523
9664.3	-6.71387		8413.3	-56.1523
9664.35	-8.54492		8413.35	-55.542
9664.4	-9.15527		8413.4	-53.7109
9664.45	-8.54492		8413.45	-53.7109
9664.5	-9.15527		8413.5	-53.7109
9664.55	-6.71387		8413.55	-54.9316
9664.6	-6.10352		8413.6	-55.542
9664.65	-6.10352		8413.65	-56.1523
9664.7	-6.10352		8413.7	-54.9316
9664.75	-6.10352		8413.75	-54.9316
9664.8	-6.71387		8413.8	-54.9316
9664.85	-7.93457		8413.85	-56.1523
9664.9	-7.93457		8413.9	-55.542
9664.95	-7.93457		8413.95	-54.9316
9665	-7.93457		8414	-54.3213
9665.05	-6.71387		8414.05	-53.7109
9665.1	-7.32422		8414.1	-54.3213
9665.15	-9.76562		8414.15	-54.9316
9665.2	-10.376		8414.2	-54.9316
9665.25	-11.5967		8414.25	-54.3213
9665.3	-11.5967		8414.3	-53.7109
9665.35	-9.15527		8414.35	-53.7109
9665.4	-6.71387		8414.4	-54.3213
9665.45	-6.71387		8414.45	-54.9316
9665.5	-7.93457		8414.5	-55.542
9665.55	-10.376		8414.55	-54.3213
9665.6	-12.207		8414.6	-54.3213
9665.65	-11.5967		8414.65	-54.9316
9665.7	-10.376		8414.7	-56.1523
9665.75	-9.15527		8414.75	-56.1523
9665.8	-8.54492		8414.8	-56.1523
9665.85	-8.54492		8414.85	-54.9316
9665.9	-9.15527		8414.9	-54.9316
9665.95	-8.54492		8414.95	-54.9316
9666	-8.54492		8415	-54.3213
9666.05	-9.15527		8415.05	-53.7109
9666.1	-10.376		8415.1	-52.4902
9666.15	-10.9863		8415.15	-53.7109
9666.2	-10.9863		8415.2	-54.9316
9666.25	-10.376		8415.25	-54.9316
9666.3	-10.9863		8415.3	-55.542
9666.35	-11.5967		8415.35	-54.3213
9666.4	-10.9863		8415.4	-54.9316
9666.45	-11.5967		8415.45	-55.542
9666.5	-12.207		8415.5	-54.9316
9666.55	-10.9863		8415.55	-54.3213
9666.6	-9.76562		8415.6	-53.7109
9666.65	-9.76562		8415.65	-53.1006
9666.7	-9.76562		8415.7	-53.1006
9666.75	-9.76562		8415.75	-54.9316
9666.8	-9.15527		8415.8	-55.542
9666.85	-9.15527		8415.85	-55.542
9666.9	-10.376		8415.9	-54.9316
9666.95	-9.15527		8415.95	-54.3213
9667	-9.76562		8416	-53.1006
9667.05	-9.76562		8416.05	-52.4902
9667.1	-10.9863		8416.1	-53.7109
9667.15	-9.76562		8416.15	-54.9316
9667.2	-10.376		8416.2	-55.542
9667.25	-9.15527		8416.25	-56.1523
9667.3	-9.15527		8416.3	-57.373
9667.35	-7.93457		8416.35	-54.9316
9667.4	-7.93457		8416.4	-53.1006
9667.45	-7.93457		8416.45	-53.1006
9667.5	-10.376		8416.5	-53.1006
9667.55	-10.9863		8416.55	-53.1006
9667.6	-9.15527		8416.6	-54.3213
9667.65	-7.93457		8416.65	-55.542
9667.7	-6.71387		8416.7	-55.542
9667.75	-6.71387		8416.75	-55.542
9667.8	-7.93457		8416.8	-55.542
9667.85	-6.71387		8416.85	-55.542
9667.9	-7.93457		8416.9	-56.1523
9667.95	-9.15527		8416.95	-55.542
9668	-10.376		8417	-54.9316
9668.05	-10.376		8417.05	-54.3213
9668.1	-9.76562		8417.1	-54.3213
9668.15	-9.15527		8417.15	-54.3213
9668.2	-7.93457		8417.2	-54.3213
9668.25	-7.93457		8417.25	-53.7109
9668.3	-7.93457		8417.3	-53.1006
9668.35	-7.93457		8417.35	-53.1006
9668.4	-9.76562		8417.4	-53.7109
9668.45	-9.76562		8417.45	-53.7109
9668.5	-10.376		8417.5	-54.3213
9668.55	-8.54492		8417.55	-54.3213
9668.6	-8.54492		8417.6	-53.7109
9668.65	-7.32422		8417.65	-53.7109
9668.7	-6.71387		8417.7	-53.1006
9668.75	-6.10352		8417.75	-54.3213
9668.8	-7.93457		8417.8	-54.9316
9668.85	-9.15527		8417.85	-54.9316
9668.9	-9.15527		8417.9	-54.9316
9668.95	-8.54492		8417.95	-56.1523
9669	-7.32422		8418	-55.542
9669.05	-7.32422		8418.05	-53.7109
9669.1	-6.71387		8418.1	-53.7109
9669.15	-7.93457		8418.15	-54.3213
9669.2	-9.76562		8418.2	-54.9316
9669.25	-8.54492		8418.25	-54.3213
9669.3	-9.15527		8418.3	-52.4902
9669.35	-10.376		8418.35	-53.1006
9669.4	-11.5967		8418.4	-54.9316
9669.45	-10.9863		8418.45	-56.7627
9669.5	-9.76562		8418.5	-57.373
9669.55	-9.15527		8418.55	-56.1523
9669.6	-7.93457		8418.6	-54.3213
9669.65	-6.71387		8418.65	-54.3213
9669.7	-6.71387		8418.7	-54.9316
9669.75	-8.54492		8418.75	-55.542
9669.8	-9.15527		8418.8	-55.542
9669.85	-9.76562		8418.85	-56.1523
9669.9	-8.54492		8418.9	-56.1523
9669.95	-8.54492		8418.95	-56.7627
9670	-8.54492		8419	-57.373
9670.05	-9.76562		8419.05	-57.373
9670.1	-9.76562		8419.1	-56.7627
9670.15	-9.76562		8419.15	-55.542
9670.2	-9.76562		8419.2	-54.9316
9670.25	-10.376		8419.25	-54.9316
9670.3	-10.376		8419.3	-54.9316
9670.35	-9.76562		8419.35	-55.542
9670.4	-9.76562		8419.4	-57.373
9670.45	-9.15527		8419.45	-57.373
9670.5	-9.76562		8419.5	-54.3213
9670.55	-9.15527		8419.55	-53.1006
9670.6	-9.76562		8419.6	-52.4902
9670.65	-9.76562		8419.65	-54.3213
9670.7	-9.15527		8419.7	-54.3213
9670.75	-9.15527		8419.75	-54.9316
9670.8	-9.15527		8419.8	-54.9316
9670.85	-9.15527		8419.85	-53.7109
9670.9	-9.15527		8419.9	-51.2695
9670.95	-7.93457		8419.95	-51.8799
9671	-7.93457		8420	-53.1006
9671.05	-9.76562		8420.05	-54.3213
9671.1	-9.76562		8420.1	-55.542
9671.15	-9.15527		8420.15	-56.1523
9671.2	-7.93457		8420.2	-56.1523
9671.25	-6.71387		8420.25	-56.1523
9671.3	-8.54492		8420.3	-54.9316
9671.35	-8.54492		8420.35	-55.542
9671.4	-9.76562		8420.4	-54.9316
9671.45	-9.76562		8420.45	-54.3213
9671.5	-9.15527		8420.5	-52.4902
9671.55	-8.54492		8420.55	-52.4902
9671.6	-7.93457		8420.6	-53.7109
9671.65	-7.93457		8420.65	-54.9316
9671.7	-9.15527		8420.7	-54.3213
9671.75	-10.376		8420.75	-54.3213
9671.8	-10.376		8420.8	-53.7109
9671.85	-10.9863		8420.85	-54.3213
9671.9	-10.376		8420.9	-54.3213
9671.95	-10.376		8420.95	-54.3213
9672	-10.376		8421	-54.9316
9672.05	-11.5967		8421.05	-54.9316
9672.1	-10.9863		8421.1	-55.542
9672.15	-9.15527		8421.15	-56.1523
9672.2	-9.76562		8421.2	-55.542
9672.25	-9.76562		8421.25	-56.1523
9672.3	-9.76562		8421.3	-57.373
9672.35	-9.15527		8421.35	-56.1523
9672.4	-9.76562		8421.4	-54.9316
9672.45	-7.93457		8421.45	-54.3213
9672.5	-6.10352		8421.5	-53.7109
9672.55	-6.10352		8421.55	-53.7109
9672.6	-6.71387		8421.6	-53.7109
9672.65	-7.93457		8421.65	-53.1006
9672.7	-9.15527		8421.7	-54.9316
9672.75	-9.15527		8421.75	-55.542
9672.8	-9.76562		8421.8	-54.9316
9672.85	-9.76562		8421.85	-54.3213
9672.9	-9.15527		8421.9	-54.3213
9672.95	-7.32422		8421.95	-54.3213
9673	-5.49316		8422	-54.9316
9673.05	-5.49316		8422.05	-54.3213
9673.1	-6.71387		8422.1	-53.7109
9673.15	-6.71387		8422.15	-54.3213
9673.2	-7.32422		8422.2	-53.7109
9673.25	-6.10352		8422.25	-55.542
9673.3	-6.10352		8422.3	-55.542
9673.35	-6.71387		8422.35	-54.9316
9673.4	-7.32422		8422.4	-54.3213
9673.45	-7.93457		8422.45	-54.3213
9673.5	-6.10352		8422.5	-53.1006
9673.55	-4.88281		8422.55	-53.7109
9673.6	-6.10352		8422.6	-54.3213
9673.65	-7.32422		8422.65	-55.542
9673.7	-9.15527		8422.7	-56.1523
9673.75	-9.76562		8422.75	-54.3213
9673.8	-9.76562		8422.8	-53.1006
9673.85	-9.76562		8422.85	-53.1006
9673.9	-9.15527		8422.9	-54.3213
9673.95	-9.76562		8422.95	-54.3213
9674	-10.9863		8423	-54.9316
9674.05	-11.5967		8423.05	-54.3213
9674.1	-11.5967		8423.1	-54.3213
9674.15	-10.9863		8423.15	-53.1006
9674.2	-12.207		8423.2	-53.1006
9674.25	-11.5967		8423.25	-53.1006
9674.3	-10.9863		8423.3	-51.8799
9674.35	-9.76562		8423.35	-52.4902
9674.4	-7.32422		8423.4	-53.1006
9674.45	-6.10352		8423.45	-54.9316
9674.5	-8.54492		8423.5	-54.3213
9674.55	-10.376		8423.55	-54.3213
9674.6	-10.9863		8423.6	-53.1006
9674.65	-12.207		8423.65	-54.3213
9674.7	-11.5967		8423.7	-53.1006
9674.75	-11.5967		8423.75	-53.7109
9674.8	-10.376		8423.8	-52.4902
9674.85	-8.54492		8423.85	-52.4902
9674.9	-7.93457		8423.9	-53.1006
9674.95	-6.10352		8423.95	-53.7109
9675	-7.93457		8424	-54.9316
9675.05	-9.15527		8424.05	-55.542
9675.1	-8.54492		8424.1	-54.9316
9675.15	-7.93457		8424.15	-54.3213
9675.2	-7.93457		8424.2	-54.3213
9675.25	-9.15527		8424.25	-54.3213
9675.3	-9.76562		8424.3	-53.1006
9675.35	-9.76562		8424.35	-53.1006
9675.4	-9.76562		8424.4	-55.542
9675.45	-9.76562		8424.45	-54.3213
9675.5	-10.9863		8424.5	-54.3213
9675.55	-10.9863		8424.55	-53.1006
9675.6	-10.9863		8424.6	-52.4902
9675.65	-10.376		8424.65	-52.4902
9675.7	-9.76562		8424.7	-53.1006
9675.75	-10.9863		8424.75	-54.3213
9675.8	-11.5967		8424.8	-53.7109
9675.85	-10.9863		8424.85	-52.4902
9675.9	-9.15527		8424.9	-53.1006
9675.95	-9.15527		8424.95	-54.3213
9676	-10.376		8425	-53.7109
9676.05	-11.5967		8425.05	-53.7109
9676.1	-11.5967		8425.1	-52.4902
9676.15	-11.5967		8425.15	-52.4902
9676.2	-11.5967		8425.2	-51.2695
9676.25	-9.76562		8425.25	-51.8799
9676.3	-9.15527		8425.3	-51.2695
9676.35	-9.15527		8425.35	-52.4902
9676.4	-8.54492		8425.4	-53.7109
9676.45	-8.54492		8425.45	-54.3213
9676.5	-7.93457		8425.5	-53.7109
9676.55	-6.71387		8425.55	-54.3213
9676.6	-7.32422		8425.6	-55.542
9676.65	-8.54492		8425.65	-56.1523
9676.7	-8.54492		8425.7	-55.542
9676.75	-7.93457		8425.75	-54.3213
9676.8	-7.93457		8425.8	-53.1006
9676.85	-7.93457		8425.85	-53.7109
9676.9	-6.71387		8425.9	-54.9316
9676.95	-6.71387		8425.95	-53.7109
9677	-7.93457		8426	-54.3213
9677.05	-8.54492		8426.05	-55.542
9677.1	-9.76562		8426.1	-56.1523
9677.15	-9.15527		8426.15	-56.1523
9677.2	-9.76562		8426.2	-55.542
9677.25	-10.376		8426.25	-54.3213
9677.3	-9.15527		8426.3	-53.1006
9677.35	-9.15527		8426.35	-54.3213
9677.4	-9.15527		8426.4	-53.7109
9677.45	-9.15527		8426.45	-53.1006
9677.5	-9.15527		8426.5	-52.4902
9677.55	-9.15527		8426.55	-53.1006
9677.6	-8.54492		8426.6	-54.3213
9677.65	-7.32422		8426.65	-54.9316
9677.7	-7.93457		8426.7	-55.542
9677.75	-7.32422		8426.75	-56.1523
9677.8	-5.49316		8426.8	-53.7109
9677.85	-5.49316		8426.85	-52.4902
9677.9	-5.49316		8426.9	-51.2695
9677.95	-6.10352		8426.95	-51.2695
9678	-8.54492		8427	-51.2695
9678.05	-9.15527		8427.05	-51.2695
9678.1	-10.376		8427.1	-53.7109
9678.15	-10.9863		8427.15	-54.3213
9678.2	-10.376		8427.2	-55.542
9678.25	-9.76562		8427.25	-54.9316
9678.3	-9.15527		8427.3	-54.3213
9678.35	-8.54492		8427.35	-53.1006
9678.4	-7.32422		8427.4	-52.4902
9678.45	-6.71387		8427.45	-53.1006
9678.5	-6.10352		8427.5	-54.3213
9678.55	-5.49316		8427.55	-56.1523
9678.6	-3.66211		8427.6	-55.542
9678.65	-4.88281		8427.65	-55.542
9678.7	-5.49316		8427.7	-53.7109
9678.75	-6.10352		8427.75	-53.7109
9678.8	-7.93457		8427.8	-53.1006
9678.85	-9.15527		8427.85	-53.1006
9678.9	-9.15527		8427.9	-52.4902
9678.95	-6.71387		8427.95	-53.1006
9679	-4.27246		8428	-52.4902
9679.05	-3.66211		8428.05	-51.8799
9679.1	-3.66211		8428.1	-52.4902
9679.15	-3.66211		8428.15	-53.1006
9679.2	-3.66211		8428.2	-52.4902
9679.25	-5.49316		8428.25	-51.8799
9679.3	-6.10352		8428.3	-51.8799
9679.35	-6.10352		8428.35	-51.8799
9679.4	-6.10352		8428.4	-51.2695
9679.45	-4.88281		8428.45	-50.6592
9679.5	-4.88281		8428.5	-51.2695
9679.55	-6.71387		8428.55	-51.8799
9679.6	-8.54492		8428.6	-52.4902
9679.65	-8.54492		8428.65	-52.4902
9679.7	-7.93457		8428.7	-51.8799
9679.75	-6.71387		8428.75	-52.4902
9679.8	-6.10352		8428.8	-52.4902
9679.85	-5.49316		8428.85	-52.4902
9679.9	-4.27246		8428.9	-52.4902
9679.95	-4.27246		8428.95	-52.4902
9680	-6.10352		8429	-53.1006
9680.05	-6.71387		8429.05	-53.7109
9680.1	-9.15527		8429.1	-52.4902
9680.15	-10.9863		8429.15	-53.1006
9680.2	-12.8174		8429.2	-52.4902
9680.25	-10.9863		8429.25	-53.1006
9680.3	-8.54492		8429.3	-53.1006
9680.35	-6.71387		8429.35	-53.7109
9680.4	-5.49316		8429.4	-53.7109
9680.45	-4.88281		8429.45	-53.1006
9680.5	-4.88281		8429.5	-52.4902
9680.55	-5.49316		8429.55	-52.4902
9680.6	-3.66211		8429.6	-52.4902
9680.65	-5.49316		8429.65	-52.4902
9680.7	-5.49316		8429.7	-51.2695
9680.75	-6.10352		8429.75	-51.2695
9680.8	-7.93457		8429.8	-51.2695
9680.85	-7.93457		8429.85	-52.4902
9680.9	-8.54492		8429.9	-53.1006
9680.95	-7.93457		8429.95	-53.1006
9681	-8.54492		8430	-53.7109
9681.05	-6.71387		8430.05	-52.4902
9681.1	-5.49316		8430.1	-52.4902
9681.15	-5.49316		8430.15	-51.8799
9681.2	-6.71387		8430.2	-51.8799
9681.25	-5.49316		8430.25	-51.8799
9681.3	-4.88281		8430.3	-50.6592
9681.35	-3.66211		8430.35	-51.8799
9681.4	-3.66211		8430.4	-51.8799
9681.45	-4.27246		8430.45	-52.4902
9681.5	-6.10352		8430.5	-51.8799
9681.55	-8.54492		8430.55	-51.8799
9681.6	-7.93457		8430.6	-52.4902
9681.65	-6.71387		8430.65	-51.8799
9681.7	-5.49316		8430.7	-52.4902
9681.75	-5.49316		8430.75	-52.4902
9681.8	-7.32422		8430.8	-52.4902
9681.85	-9.15527		8430.85	-53.7109
9681.9	-9.15527		8430.9	-54.9316
9681.95	-8.54492		8430.95	-55.542
9682	-7.93457		8431	-54.9316
9682.05	-6.10352		8431.05	-54.3213
9682.1	-5.49316		8431.1	-54.3213
9682.15	-6.10352		8431.15	-53.7109
9682.2	-8.54492		8431.2	-54.3213
9682.25	-9.15527		8431.25	-53.7109
9682.3	-9.76562		8431.3	-53.7109
9682.35	-9.76562		8431.35	-53.1006
9682.4	-9.15527		8431.4	-53.7109
9682.45	-9.15527		8431.45	-53.1006
9682.5	-9.76562		8431.5	-53.1006
9682.55	-8.54492		8431.55	-52.4902
9682.6	-7.32422		8431.6	-53.7109
9682.65	-6.10352		8431.65	-53.7109
9682.7	-6.71387		8431.7	-53.7109
9682.75	-7.32422		8431.75	-53.1006
9682.8	-7.93457		8431.8	-51.8799
9682.85	-6.71387		8431.85	-50.6592
9682.9	-6.10352		8431.9	-50.6592
9682.95	-6.71387		8431.95	-53.1006
9683	-8.54492		8432	-52.4902
9683.05	-8.54492		8432.05	-52.4902
9683.1	-9.15527		8432.1	-52.4902
9683.15	-9.15527		8432.15	-51.8799
9683.2	-7.93457		8432.2	-53.1006
9683.25	-6.10352		8432.25	-52.4902
9683.3	-6.10352		8432.3	-53.1006
9683.35	-4.88281		8432.35	-53.1006
9683.4	-3.05176		8432.4	-52.4902
9683.45	-3.05176		8432.45	-52.4902
9683.5	-5.49316		8432.5	-53.7109
9683.55	-8.54492		8432.55	-54.3213
9683.6	-9.15527		8432.6	-54.3213
9683.65	-10.376		8432.65	-53.7109
9683.7	-10.376		8432.7	-53.1006
9683.75	-9.76562		8432.75	-52.4902
9683.8	-10.376		8432.8	-53.7109
9683.85	-11.5967		8432.85	-54.9316
9683.9	-10.9863		8432.9	-54.9316
9683.95	-10.376		8432.95	-54.3213
9684	-10.9863		8433	-54.3213
9684.05	-10.9863		8433.05	-53.1006
9684.1	-10.376		8433.1	-52.4902
9684.15	-9.15527		8433.15	-53.1006
9684.2	-7.93457		8433.2	-53.7109
9684.25	-6.71387		8433.25	-53.7109
9684.3	-6.10352		8433.3	-54.3213
9684.35	-5.49316		8433.35	-54.9316
9684.4	-4.88281		8433.4	-54.9316
9684.45	-4.88281		8433.45	-54.3213
9684.5	-6.10352		8433.5	-55.542
9684.55	-7.93457		8433.55	-54.3213
9684.6	-9.15527		8433.6	-53.7109
9684.65	-9.15527		8433.65	-53.7109
9684.7	-7.32422		8433.7	-53.7109
9684.75	-5.49316		8433.75	-54.9316
9684.8	-4.27246		8433.8	-54.9316
9684.85	-3.66211		8433.85	-54.3213
9684.9	-5.49316		8433.9	-52.4902
9684.95	-6.71387		8433.95	-52.4902
9685	-7.32422		8434	-52.4902
9685.05	-4.88281		8434.05	-53.1006
9685.1	-3.66211		8434.1	-52.4902
9685.15	-3.66211		8434.15	-53.7109
9685.2	-5.49316		8434.2	-54.3213
9685.25	-8.54492		8434.25	-54.9316
9685.3	-9.76562		8434.3	-54.9316
9685.35	-9.76562		8434.35	-55.542
9685.4	-7.93457		8434.4	-54.9316
9685.45	-7.93457		8434.45	-53.7109
9685.5	-7.93457		8434.5	-53.7109
9685.55	-9.15527		8434.55	-52.4902
9685.6	-9.15527		8434.6	-53.7109
9685.65	-9.76562		8434.65	-53.7109
9685.7	-9.15527		8434.7	-54.3213
9685.75	-8.54492		8434.75	-54.3213
9685.8	-9.76562		8434.8	-53.7109
9685.85	-9.15527		8434.85	-52.4902
9685.9	-7.93457		8434.9	-51.2695
9685.95	-6.71387		8434.95	-50.0488
9686	-6.71387		8435	-50.0488
9686.05	-6.71387		8435.05	-50.6592
9686.1	-6.71387		8435.1	-51.2695
9686.15	-6.71387		8435.15	-52.4902
9686.2	-7.32422		8435.2	-53.7109
9686.25	-8.54492		8435.25	-54.3213
9686.3	-7.32422		8435.3	-53.7109
9686.35	-5.49316		8435.35	-53.1006
9686.4	-4.88281		8435.4	-52.4902
9686.45	-5.49316		8435.45	-52.4902
9686.5	-5.49316		8435.5	-53.7109
9686.55	-6.71387		8435.55	-54.3213
9686.6	-7.32422		8435.6	-54.3213
9686.65	-6.10352		8435.65	-53.7109
9686.7	-6.71387		8435.7	-53.7109
9686.75	-6.71387		8435.75	-53.7109
9686.8	-7.93457		8435.8	-53.1006
9686.85	-8.54492		8435.85	-52.4902
9686.9	-7.93457		8435.9	-53.1006
9686.95	-7.93457		8435.95	-54.3213
9687	-6.71387		8436	-54.9316
9687.05	-4.88281		8436.05	-54.9316
9687.1	-5.49316		8436.1	-53.7109
9687.15	-6.10352		8436.15	-53.1006
9687.2	-7.32422		8436.2	-52.4902
9687.25	-8.54492		8436.25	-53.1006
9687.3	-7.93457		8436.3	-52.4902
9687.35	-6.71387		8436.35	-51.8799
9687.4	-6.10352		8436.4	-51.8799
9687.45	-6.10352		8436.45	-51.8799
9687.5	-5.49316		8436.5	-52.4902
9687.55	-4.27246		8436.55	-53.1006
9687.6	-3.66211		8436.6	-53.1006
9687.65	-4.88281		8436.65	-54.3213
9687.7	-5.49316		8436.7	-54.3213
9687.75	-6.10352		8436.75	-54.3213
9687.8	-6.71387		8436.8	-53.7109
9687.85	-6.71387		8436.85	-53.1006
9687.9	-6.71387		8436.9	-51.2695
9687.95	-6.10352		8436.95	-51.8799
9688	-6.71387		8437	-53.7109
9688.05	-6.71387		8437.05	-54.3213
9688.1	-6.10352		8437.1	-56.1523
9688.15	-6.10352		8437.15	-55.542
9688.2	-6.71387		8437.2	-55.542
9688.25	-6.10352		8437.25	-55.542
9688.3	-6.71387		8437.3	-53.7109
9688.35	-7.93457		8437.35	-51.2695
9688.4	-9.15527		8437.4	-50.6592
9688.45	-9.15527		8437.45	-51.2695
9688.5	-7.93457		8437.5	-51.2695
9688.55	-7.93457		8437.55	-52.4902
9688.6	-8.54492		8437.6	-52.4902
9688.65	-7.32422		8437.65	-51.8799
9688.7	-7.93457		8437.7	-53.7109
9688.75	-8.54492		8437.75	-54.3213
9688.8	-9.76562		8437.8	-54.9316
9688.85	-9.76562		8437.85	-54.3213
9688.9	-9.76562		8437.9	-53.7109
9688.95	-9.15527		8437.95	-54.3213
9689	-9.15527		8438	-53.7109
9689.05	-9.15527		8438.05	-53.1006
9689.1	-9.15527		8438.1	-53.7109
9689.15	-8.54492		8438.15	-53.7109
9689.2	-8.54492		8438.2	-54.3213
9689.25	-9.76562		8438.25	-54.3213
9689.3	-10.9863		8438.3	-54.3213
9689.35	-10.376		8438.35	-53.7109
9689.4	-9.76562		8438.4	-54.3213
9689.45	-7.93457		8438.45	-54.9316
9689.5	-6.10352		8438.5	-54.9316
9689.55	-6.10352		8438.55	-54.3213
9689.6	-7.32422		8438.6	-53.1006
9689.65	-9.15527		8438.65	-51.8799
9689.7	-9.76562		8438.7	-52.4902
9689.75	-9.15527		8438.75	-53.7109
9689.8	-8.54492		8438.8	-53.7109
9689.85	-6.10352		8438.85	-53.7109
9689.9	-5.49316		8438.9	-54.9316
9689.95	-6.10352		8438.95	-54.9316
9690	-5.49316		8439	-54.9316
9690.05	-6.71387		8439.05	-54.3213
9690.1	-6.10352		8439.1	-54.3213
9690.15	-6.71387		8439.15	-54.9316
9690.2	-6.71387		8439.2	-54.9316
9690.25	-6.71387		8439.25	-54.3213
9690.3	-6.71387		8439.3	-54.9316
9690.35	-6.71387		8439.35	-54.3213
9690.4	-5.49316		8439.4	-53.7109
9690.45	-6.10352		8439.45	-53.1006
9690.5	-7.32422		8439.5	-53.1006
9690.55	-7.93457		8439.55	-53.1006
9690.6	-6.71387		8439.6	-53.7109
9690.65	-6.10352		8439.65	-53.1006
9690.7	-6.71387		8439.7	-53.1006
9690.75	-7.93457		8439.75	-53.1006
9690.8	-7.93457		8439.8	-52.4902
9690.85	-7.93457		8439.85	-53.7109
9690.9	-8.54492		8439.9	-54.9316
9690.95	-9.76562		8439.95	-55.542
9691	-10.376		8440	-55.542
9691.05	-10.9863		8440.05	-56.1523
9691.1	-9.15527		8440.1	-54.9316
9691.15	-9.15527		8440.15	-54.3213
9691.2	-8.54492		8440.2	-54.3213
9691.25	-7.93457		8440.25	-54.3213
9691.3	-8.54492		8440.3	-54.9316
9691.35	-9.76562		8440.35	-54.9316
9691.4	-9.15527		8440.4	-53.7109
9691.45	-9.15527		8440.45	-53.1006
9691.5	-8.54492		8440.5	-53.1006
9691.55	-6.71387		8440.55	-52.4902
9691.6	-6.10352		8440.6	-53.1006
9691.65	-6.10352		8440.65	-54.3213
9691.7	-6.10352		8440.7	-54.3213
9691.75	-6.10352		8440.75	-55.542
9691.8	-6.10352		8440.8	-54.9316
9691.85	-6.71387		8440.85	-54.9316
9691.9	-7.32422		8440.9	-54.9316
9691.95	-7.32422		8440.95	-54.9316
9692	-7.32422		8441	-54.3213
9692.05	-7.93457		8441.05	-53.7109
9692.1	-8.54492		8441.1	-54.3213
9692.15	-8.54492		8441.15	-53.7109
9692.2	-9.15527		8441.2	-54.9316
9692.25	-9.76562		8441.25	-56.1523
9692.3	-9.76562		8441.3	-56.1523
9692.35	-9.15527		8441.35	-54.9316
9692.4	-8.54492		8441.4	-55.542
9692.45	-7.32422		8441.45	-56.1523
9692.5	-7.32422		8441.5	-54.9316
9692.55	-6.71387		8441.55	-55.542
9692.6	-6.71387		8441.6	-54.9316
9692.65	-6.10352		8441.65	-54.3213
9692.7	-4.88281		8441.7	-54.9316
9692.75	-4.27246		8441.75	-55.542
9692.8	-5.49316		8441.8	-55.542
9692.85	-7.32422		8441.85	-55.542
9692.9	-9.15527		8441.9	-55.542
9692.95	-9.76562		8441.95	-56.1523
9693	-10.376		8442	-56.7627
9693.05	-10.9863		8442.05	-56.7627
9693.1	-10.9863		8442.1	-55.542
9693.15	-9.15527		8442.15	-56.7627
9693.2	-7.32422		8442.2	-56.1523
9693.25	-6.10352		8442.25	-54.3213
9693.3	-6.71387		8442.3	-53.1006
9693.35	-6.71387		8442.35	-53.7109
9693.4	-7.93457		8442.4	-54.3213
9693.45	-8.54492		8442.45	-54.9316
9693.5	-9.15527		8442.5	-54.3213
9693.55	-10.376		8442.55	-53.1006
9693.6	-9.76562		8442.6	-53.7109
9693.65	-7.93457		8442.65	-53.7109
9693.7	-5.49316		8442.7	-54.3213
9693.75	-3.66211		8442.75	-54.9316
9693.8	-1.83105		8442.8	-54.9316
9693.85	-2.44141		8442.85	-54.3213
9693.9	-3.05176		8442.9	-54.9316
9693.95	-4.27246		8442.95	-54.3213
9694	-5.49316		8443	-54.3213
9694.05	-6.10352		8443.05	-53.7109
9694.1	-7.32422		8443.1	-54.3213
9694.15	-8.54492		8443.15	-54.9316
9694.2	-8.54492		8443.2	-56.1523
9694.25	-9.15527		8443.25	-54.9316
9694.3	-8.54492		8443.3	-54.3213
9694.35	-7.93457		8443.35	-54.3213
9694.4	-8.54492		8443.4	-53.7109
9694.45	-8.54492		8443.45	-53.7109
9694.5	-7.93457		8443.5	-53.7109
9694.55	-6.71387		8443.55	-54.9316
9694.6	-6.10352		8443.6	-54.3213
9694.65	-7.93457		8443.65	-54.3213
9694.7	-7.93457		8443.7	-53.1006
9694.75	-8.54492		8443.75	-53.1006
9694.8	-7.32422		8443.8	-53.1006
9694.85	-6.10352		8443.85	-53.7109
9694.9	-5.49316		8443.9	-54.9316
9694.95	-5.49316		8443.95	-54.9316
9695	-5.49316		8444	-53.1006
9695.05	-5.49316		8444.05	-53.1006
9695.1	-4.88281		8444.1	-53.1006
9695.15	-4.88281		8444.15	-53.7109
9695.2	-6.10352		8444.2	-54.3213
9695.25	-6.10352		8444.25	-53.7109
9695.3	-6.71387		8444.3	-54.9316
9695.35	-6.10352		8444.35	-56.1523
9695.4	-6.10352		8444.4	-55.542
9695.45	-5.49316		8444.45	-54.3213
9695.5	-5.49316		8444.5	-53.7109
9695.55	-4.88281		8444.55	-53.1006
9695.6	-5.49316		8444.6	-53.1006
9695.65	-6.71387		8444.65	-53.7109
9695.7	-7.93457		8444.7	-54.9316
9695.75	-7.32422		8444.75	-55.542
9695.8	-6.10352		8444.8	-55.542
9695.85	-4.88281		8444.85	-54.3213
9695.9	-5.49316		8444.9	-52.4902
9695.95	-7.32422		8444.95	-51.2695
9696	-8.54492		8445	-53.7109
9696.05	-6.71387		8445.05	-54.3213
9696.1	-5.49316		8445.1	-54.9316
9696.15	-4.88281		8445.15	-55.542
9696.2	-5.49316		8445.2	-54.9316
9696.25	-6.71387		8445.25	-54.3213
9696.3	-7.32422		8445.3	-54.3213
9696.35	-7.93457		8445.35	-53.7109
9696.4	-8.54492		8445.4	-53.7109
9696.45	-7.93457		8445.45	-53.1006
9696.5	-7.93457		8445.5	-52.4902
9696.55	-7.32422		8445.55	-52.4902
9696.6	-6.71387		8445.6	-53.7109
9696.65	-7.32422		8445.65	-53.1006
9696.7	-7.32422		8445.7	-53.1006
9696.75	-6.71387		8445.75	-53.1006
9696.8	-6.71387		8445.8	-53.1006
9696.85	-7.93457		8445.85	-54.3213
9696.9	-6.71387		8445.9	-53.7109
9696.95	-7.32422		8445.95	-53.7109
9697	-6.10352		8446	-54.9316
9697.05	-5.49316		8446.05	-55.542
9697.1	-7.93457		8446.1	-56.1523
9697.15	-8.54492		8446.15	-55.542
9697.2	-8.54492		8446.2	-56.1523
9697.25	-8.54492		8446.25	-56.1523
9697.3	-9.76562		8446.3	-54.9316
9697.35	-9.76562		8446.35	-54.3213
9697.4	-9.15527		8446.4	-54.9316
9697.45	-6.71387		8446.45	-55.542
9697.5	-5.49316		8446.5	-55.542
9697.55	-6.10352		8446.55	-54.3213
9697.6	-6.71387		8446.6	-53.7109
9697.65	-7.32422		8446.65	-53.7109
9697.7	-8.54492		8446.7	-53.7109
9697.75	-7.93457		8446.75	-53.1006
9697.8	-7.93457		8446.8	-53.1006
9697.85	-9.76562		8446.85	-53.7109
9697.9	-10.9863		8446.9	-54.9316
9697.95	-10.9863		8446.95	-54.3213
9698	-10.376		8447	-53.1006
9698.05	-9.15527		8447.05	-51.8799
9698.1	-10.376		8447.1	-51.2695
9698.15	-9.76562		8447.15	-52.4902
9698.2	-9.15527		8447.2	-53.1006
9698.25	-8.54492		8447.25	-54.3213
9698.3	-9.15527		8447.3	-54.3213
9698.35	-8.54492		8447.35	-53.7109
9698.4	-8.54492		8447.4	-53.1006
9698.45	-7.93457		8447.45	-51.8799
9698.5	-7.93457		8447.5	-51.8799
9698.55	-9.76562		8447.55	-52.4902
9698.6	-10.376		8447.6	-53.7109
9698.65	-10.376		8447.65	-56.1523
9698.7	-9.76562		8447.7	-55.542
9698.75	-9.76562		8447.75	-54.3213
9698.8	-7.93457		8447.8	-54.9316
9698.85	-7.32422		8447.85	-55.542
9698.9	-7.32422		8447.9	-54.3213
9698.95	-7.93457		8447.95	-55.542
9699	-8.54492		8448	-54.3213
9699.05	-8.54492		8448.05	-53.1006
9699.1	-7.93457		8448.1	-52.4902
9699.15	-7.32422		8448.15	-52.4902
9699.2	-6.71387		8448.2	-53.7109
9699.25	-6.71387		8448.25	-53.7109
9699.3	-5.49316		8448.3	-54.9316
9699.35	-6.10352		8448.35	-53.7109
9699.4	-6.71387		8448.4	-54.9316
9699.45	-6.10352		8448.45	-55.542
9699.5	-5.49316		8448.5	-56.1523
9699.55	-4.88281		8448.55	-56.7627
9699.6	-5.49316		8448.6	-56.1523
9699.65	-5.49316		8448.65	-56.1523
9699.7	-6.10352		8448.7	-54.9316
9699.75	-6.71387		8448.75	-56.1523
9699.8	-9.76562		8448.8	-57.373
9699.85	-11.5967		8448.85	-56.7627
9699.9	-10.9863		8448.9	-56.1523
9699.95	-11.5967		8448.95	-55.542
9700	-10.376		8449	-53.7109
9700.05	-9.76562		8449.05	-53.7109
9700.1	-9.76562		8449.1	-53.1006
9700.15	-9.15527		8449.15	-52.4902
9700.2	-7.93457		8449.2	-53.1006
9700.25	-7.93457		8449.25	-53.1006
9700.3	-7.93457		8449.3	-53.1006
9700.35	-7.32422		8449.35	-53.7109
9700.4	-7.93457		8449.4	-53.7109
9700.45	-7.32422		8449.45	-53.7109
9700.5	-5.49316		8449.5	-53.7109
9700.55	-6.10352		8449.55	-54.3213
9700.6	-7.93457		8449.6	-54.3213
9700.65	-7.32422		8449.65	-54.9316
9700.7	-7.93457		8449.7	-55.542
9700.75	-8.54492		8449.75	-55.542
9700.8	-8.54492		8449.8	-57.373
9700.85	-8.54492		8449.85	-57.373
9700.9	-9.76562		8449.9	-57.9834
9700.95	-9.15527		8449.95	-56.7627
9701	-7.32422		8450	-56.7627
9701.05	-6.71387		8450.05	-55.542
9701.1	-7.32422		8450.1	-55.542
9701.15	-8.54492		8450.15	-54.9316
9701.2	-9.15527		8450.2	-54.9316
9701.25	-10.376		8450.25	-54.9316
9701.3	-9.15527		8450.3	-56.1523
9701.35	-8.54492		8450.35	-56.1523
9701.4	-8.54492		8450.4	-55.542
9701.45	-9.15527		8450.45	-55.542
9701.5	-8.54492		8450.5	-54.9316
9701.55	-7.93457		8450.55	-54.3213
9701.6	-7.32422		8450.6	-54.9316
9701.65	-6.71387		8450.65	-56.1523
9701.7	-6.10352		8450.7	-57.373
9701.75	-6.10352		8450.75	-55.542
9701.8	-6.71387		8450.8	-54.9316
9701.85	-7.93457		8450.85	-55.542
9701.9	-7.93457		8450.9	-55.542
9701.95	-7.93457		8450.95	-56.1523
9702	-7.93457		8451	-56.1523
9702.05	-7.93457		8451.05	-56.1523
9702.1	-7.32422		8451.1	-56.1523
9702.15	-6.71387		8451.15	-56.7627
9702.2	-7.32422		8451.2	-57.373
9702.25	-7.93457		8451.25	-56.1523
9702.3	-8.54492		8451.3	-55.542
[truncated: 217,952+ more rows]

## Sheet: Fig. 4c
Induced current (pA)			Glu-induced current (% of control)
Glu	In D-AP5 & NBQX		Glu	In D-AP5 & NBQX
32	1		100	3.125
20	1		100	5
12.8	0.5		100	3.9063
16.4	2.1		100	12.8049
45	1.2		100	2.6667

## Sheet: Fig. 4f
	delta F/ F0 of Ca2+ spark-like kinetics					delta F/ F0 of Ca2+ wave kinetics
time (s)	1				time (s)	1	2	3
0.83	0.10961				0.03	0.0675357	0.0138165	0.0362137
1.66	0.068172				0.06	0.0720593	0.0138491	0.0436894
2.49	1.6741				0.09	0.0721013	0.0161317	0.0498915
3.32	-0.08291				0.12	0.0749907	0.0165152	0.0460402
4.15	0.446759				0.15	0.0754355	0.0156191	0.0508341
4.98	-0.18159				0.18	0.0775669	0.0141674	0.0530541
5.81	-1.38942				0.21	0.0783992	0.0147165	0.0509918
6.64	0.206353				0.24	0.0779479	0.0152604	0.0585637
7.47	-1.53599				0.27	0.0790662	0.0164943	0.0582789
8.3	29.3793				0.3	0.0833638	0.0166404	0.0608952
9.13	5.9603				0.33	0.0851452	0.0163469	0.0729031
9.96	4.09913				0.36	0.0829712	0.0142691	0.0598333
10.79	3.77762				0.39	0.0723873	0.0154248	0.0452053
11.62	0.188778				0.42	0.074212	0.0171765	0.0534273
12.45	0.117833				0.45	0.0798352	0.0169534	0.0537235
13.28	-0.70948				0.48	0.0829803	0.0168921	0.0528925
14.11	-2.31541				0.51	0.0848315	0.0157391	0.0665048
14.94	-0.48197				0.54	0.0866058	0.0175547	0.0676167
15.77	-1.42909				0.57	0.0808276	0.0150856	0.0574017
16.6	-2.01599				0.6	0.0701236	0.0173747	0.0353481
17.43	-0.71593				0.63	0.0697955	0.0135191	0.0338168
18.26	-2.41861				0.66	0.0695902	0.0126257	0.0330396
19.09	-2.3633				0.69	0.0688864	0.0120804	0.0352634
19.92	-0.30961				0.72	0.0693216	0.0126309	0.0349826
20.75	0.05624				0.75	0.0691008	0.0129178	0.0290459
21.58	-2.12015				0.78	0.0706427	0.0150661	0.0305695
22.41	-0.05711				0.81	0.0708235	0.01624	0.0324548
23.24	-0.70577				0.84	0.0720038	0.0165021	0.0349979
24.07	-1.2872				0.87	0.0683828	0.0149956	0.033609
24.9	1.54318				0.9	0.0722956	0.0140682	0.04095
25.73	0.159432				0.93	0.0716667	0.0155056	0.0338245
26.56	-1.56082				0.96	0.0727101	0.014183	0.031516
27.39	-2.55953				0.99	0.0731724	0.0142574	0.0314814
28.22	-0.62838				1.02	0.0672794	0.0131265	0.0276839
29.05	-2.48213				1.05	0.0675718	0.0136287	0.0292652
29.88	-1.83912				1.08	0.0701197	0.0123648	0.0245098
30.71	-1.01083				1.11	0.0701913	0.0125865	0.0350864
31.54	-2.42038				1.14	0.0705413	0.0125083	0.0334667
32.37	-2.63047				1.17	0.0721471	0.0134056	0.0296269
33.2	-1.65756				1.2	0.0778504	0.0182473	0.041604
34.03	0.084779				1.23	0.0787718	0.0124405	0.0341784
34.86	-0.1345				1.26	0.077523	0.0138635	0.0377142
35.69	1.26956				1.29	0.0768231	0.0129178	0.0419426
36.52	-0.94908				1.32	0.0796841	0.0142417	0.0417079
37.35	1.73586				1.35	0.081379	0.0142339	0.05023
38.18	2.02141				1.38	0.0791721	0.0124796	0.0412385
39.01	0.313254				1.41	0.0787563	0.0133678	0.0401458
39.84	-1.12693				1.44	0.0816495	0.0165817	0.0409384
40.67	-1.10661				1.47	0.0841748	0.0151978	0.0511034
41.5	-0.87539				1.5	0.0858174	0.0108244	0.0471021
42.33	-1.25592				1.53	0.0881548	0.0152134	0.0563744
43.16	0.009158				1.56	0.0871888	0.0173552	0.0536966
43.99	0.640245				1.59	0.0904656	0.012747	0.0575748
44.82	0.742631				1.62	0.0861964	0.0139026	0.0510034
45.65	-1.70819				1.65	0.085419	0.0148756	0.0524154
					1.68	0.0820428	0.0131591	0.0493528
					1.71	0.0824489	0.0145391	0.0512958
					1.74	0.0832082	0.0138139	0.0476676
					1.77	0.0874058	0.0157952	0.0562513
					1.8	0.0894164	0.0161356	0.0595678
					1.83	0.0868318	0.0165778	0.0590715
					1.86	0.0881438	0.0151691	0.0565091
					1.89	0.0928953	0.014217	0.0638077
					1.92	0.0893622	0.0155956	0.0635769
					1.95	0.0810665	0.0162556	0.0453553
					1.98	0.078374	0.0133496	0.0421042
					2.01	0.0778768	0.0172678	0.0351942
					2.04	0.0776844	0.0150869	0.0412924
					2.07	0.0779259	0.0167382	0.0454977
					2.1	0.079163	0.0162321	0.0485064
					2.13	0.0798139	0.0168269	0.0464826
					2.16	0.0797287	0.0160261	0.0455554
					2.19	0.0854203	0.014903	0.0509033
					2.22	0.0870991	0.0168087	0.0528271
					2.25	0.0897851	0.0169691	0.0649966
					2.28	0.0903397	0.0186451	0.0669627
					2.31	0.0932414	0.0207751	0.0718489
					2.34	0.0908459	0.0196938	0.0663471
					2.37	0.0935216	0.0178573	0.0734533
					2.4	0.085962	0.019763	0.057671
					2.43	0.0784134	0.016476	0.043093
					2.46	0.0771459	0.0163247	0.0420503
					2.49	0.0719515	0.01546	0.0342515
					2.52	0.0695812	0.0157091	0.0241789
					2.55	0.0662495	0.0160887	0.0178575
					2.58	0.0605837	0.0180204	0.0145102
					2.61	0.0594686	0.0166913	0.015676
					2.64	0.0641639	0.0184443	0.0161492
					2.67	0.0636713	0.021409	0.018173
					2.7	0.0707318	0.0192804	0.0286958
					2.73	0.0656587	0.0206029	0.0268529
					2.76	0.0648303	0.0207151	0.0177344
					2.79	0.0631044	0.0187143	0.0187193
					2.82	0.0593795	0.0187691	0.00967011
					2.85	0.0608568	0.0183321	0.0158414
					2.88	0.06412	0.0189673	0.019585
					2.91	0.061864	0.020689	0.0146295
					2.94	0.0672942	0.0189986	0.0177536
					2.97	0.0646456	0.0192947	0.0198774
					3	0.0640348	0.0191304	0.0226822
					3.03	0.0610576	0.0218251	0.0174112
					3.06	0.0623638	0.0218316	0.0182038
					3.09	0.060215	0.0231907	0.0134291
					3.12	0.0589959	0.0203238	0.00718465
					3.15	0.0624561	0.0207843	0.0163455
					3.18	0.0670773	0.0207673	0.0238942
					3.21	0.0622915	0.0200747	0.018577
					3.24	0.0633381	0.0190156	0.0167417
					3.27	0.0623903	0.0182865	0.0213471
					3.3	0.0636474	0.0207764	0.0185731
					3.33	0.065751	0.0189725	0.0191503
					3.36	0.0715712	0.0205208	0.0348594
					3.39	0.0736096	0.0229573	0.037191
					3.42	0.074961	0.0209773	0.0349518
					3.45	0.073833	0.0210256	0.038226
					3.48	0.0723873	0.0231307	0.0337514
					3.51	0.0760225	0.0214221	0.0384722
					3.54	0.0740583	0.0233186	0.0333089
					3.57	0.0732609	0.0211716	0.0383606
					3.6	0.076836	0.0193547	0.0370371
					3.63	0.0766384	0.0214142	0.0345709
					3.66	0.0784412	0.0214051	0.0330473
					3.69	0.077656	0.0216503	0.0402998
					3.72	0.0750733	0.0194147	0.035779
					3.75	0.0749913	0.0238064	0.0317122
					3.78	0.0815327	0.0239642	0.0427929
					3.81	0.0856411	0.0237594	0.0493143
					3.84	0.0811724	0.0222203	0.0409577
					3.87	0.0820796	0.0227942	0.0507379
					3.9	0.0801199	0.0239446	0.0429237
					3.93	0.0822662	0.0245655	0.04569
					3.96	0.0812382	0.0238664	0.0395764
					3.99	0.0840457	0.0230238	0.049449
					4.02	0.0885092	0.0239564	0.0534119
					4.05	0.0879346	0.023569	0.0569323
					4.08	0.088568	0.0242798	0.0602142
					4.11	0.0908743	0.0233538	0.0578403
					4.14	0.0940253	0.0231438	0.0690095
					4.17	0.0930316	0.0240894	0.0673051
					4.2	0.0954412	0.0236773	0.0634999
					4.23	0.0922348	0.0245525	0.0630382
					4.26	0.0925854	0.0259064	0.0657392
					4.29	0.0927939	0.0279411	0.0710641
					4.32	0.0909647	0.0265807	0.0610991
					4.35	0.0850471	0.0277024	0.0547316
					4.38	0.0851717	0.027902	0.0578442
					4.41	0.0861157	0.023689	0.0480216
					4.44	0.0823043	0.0261855	0.0417464
					4.47	0.080734	0.0235846	0.0395303
					4.5	0.0847714	0.0211742	0.0508995
					4.53	0.0848534	0.0252229	0.0461979
					4.56	0.0893493	0.0259272	0.0589561
					4.59	0.0932072	0.0282385	0.06814
					4.62	0.0902429	0.0244246	0.0560436
					4.65	0.0873864	0.0243425	0.0513535
					4.68	0.0830842	0.023629	0.0502724
					4.71	0.0845938	0.0254837	0.0512381
					4.74	0.0822959	0.0255568	0.0481832
					4.77	0.0814765	0.0268207	0.0451437
					4.8	0.0808295	0.023312	0.0470982
					4.83	0.0839365	0.0249385	0.0476407
					4.86	0.0891239	0.0261098	0.0560359
					4.89	0.0856211	0.0250129	0.0580212
					4.92	0.0837764	0.0245185	0.0485833
					4.95	0.0900285	0.0258751	0.0568515
					4.98	0.0853318	0.0231751	0.0498799
					5.01	0.0864915	0.0230877	0.052223
					5.04	0.0899549	0.0221942	0.0598487
					5.07	0.0895597	0.0231581	0.057671
					5.1	0.0876008	0.0242238	0.0634923
					5.13	0.0832476	0.024799	0.0507687
					5.16	0.083819	0.0250011	0.0485449
					5.19	0.0827233	0.025429	0.046171
					5.22	0.0799204	0.0258072	0.0438086
					5.25	0.078724	0.0271598	0.037772
					5.28	0.0749229	0.0263903	0.0328895
					5.31	0.0778685	0.0224968	0.0314467
					5.34	0.0788041	0.0237464	0.0433431
					5.37	0.0813971	0.0244977	0.0451091
					5.4	0.079422	0.0261137	0.044909
					5.43	0.0801141	0.0266733	0.0484294
					5.46	0.0866981	0.025759	0.0531387
					5.49	0.0884356	0.0235455	0.0549701
					5.52	0.0870003	0.0238129	0.0561205
					5.55	0.0864082	0.0258203	0.0555126
					5.58	0.0869628	0.0263785	0.0594909
					5.61	0.0900233	0.0289363	0.0610722
					5.64	0.0918203	0.0279294	0.058656
					5.67	0.0981995	0.0297489	0.0696328
					5.7	0.0996478	0.0292898	0.0776124
					5.73	0.100133	0.0261385	0.0767352
					5.76	0.0962276	0.0275668	0.0742498
					5.79	0.0924072	0.0319206	0.0637693
					5.82	0.0917415	0.0291346	0.0636346
					5.85	0.0911765	0.0249216	0.0588637
					5.88	0.0907562	0.0277272	0.0630652
					5.91	0.0951726	0.0281811	0.0734726
					5.94	0.0961224	0.0283441	0.0728801
					5.97	0.0960314	0.0296511	0.0654929
					6	0.0926287	0.0280715	0.0566515
					6.03	0.0918448	0.0279385	0.0576172
					6.06	0.0897405	0.0265924	0.0504609
					6.09	0.0867601	0.0283872	0.0563744
					6.12	0.0875814	0.026822	0.0529887
					6.15	0.0851982	0.0314093	0.0447551
					6.18	0.0839779	0.0276581	0.0486911
					6.21	0.0857347	0.0305002	0.0488796
					6.24	0.0872747	0.029475	0.056082
					6.27	0.0906781	0.0294267	0.0535812
					6.3	0.0894687	0.0289363	0.0602681
					6.33	0.0864218	0.0276711	0.0580173
					6.36	0.086394	0.0300867	0.0511727
					6.39	0.0915697	0.0316389	0.0583597
					6.42	0.0922012	0.028335	0.0650697
					6.45	0.0930425	0.0278772	0.0635076
					6.48	0.0934732	0.0280402	0.0678822
					6.51	0.100259	0.0310467	0.0789783
					6.54	0.0983674	0.0291293	0.0703176
					6.57	0.0964336	0.0276776	0.0652352
					6.6	0.0939071	0.0280937	0.0627458
					6.63	0.0977934	0.029128	0.073034
					6.66	0.0974674	0.0286324	0.0699213
					6.69	0.0962606	0.0270894	0.0663855
					6.72	0.0948607	0.0291385	0.0658469
					6.75	0.0915994	0.0296706	0.0667626
					6.78	0.0924627	0.0291307	0.0606336
					6.81	0.097098	0.0275289	0.073992
					6.84	0.0986412	0.0267542	0.071268
					6.87	0.0959442	0.0280885	0.067509
					6.9	0.0957415	0.0304493	0.0655814
					6.93	0.0982202	0.0280011	0.0730455
					6.96	0.099048	0.0272929	0.0700252
					6.99	0.101928	0.0265233	0.0714911
					7.02	0.102078	0.0309045	0.0794977
					7.05	0.09515	0.0277715	0.0548162
					7.08	0.0925964	0.0297789	0.0600488
					7.11	0.0926958	0.0285072	0.0579173
					7.14	0.0946651	0.0262494	0.057067
					7.17	0.0975829	0.0276933	0.066928
					7.2	0.0957809	0.0267672	0.0647658
					7.23	0.098842	0.0266316	0.0649851
					7.26	0.0990357	0.0283468	0.0624996
					7.29	0.1002	0.0263511	0.0699829
					7.32	0.0980401	0.0254133	0.0593678
					7.35	0.096074	0.0262664	0.0716181
					7.38	0.0975655	0.0249985	0.0612492
					7.41	0.101572	0.0251968	0.0678245
					7.44	0.105306	0.0254564	0.0729993
					7.47	0.102798	0.0243268	0.0738688
					7.5	0.0970322	0.025905	0.0638655
					7.53	0.0934428	0.0260276	0.0566399
					7.56	0.0916375	0.0269407	0.0479677
					7.59	0.0892724	0.0245733	0.0496953
					7.62	0.0891814	0.0251942	0.0532734
					7.65	0.0939872	0.0297893	0.0616993
					7.68	0.0964427	0.0303541	0.0572209
					7.71	0.0944817	0.0276737	0.0527886
					7.74	0.0901305	0.0253468	0.043597
					7.77	0.0881476	0.0287172	0.0468558
					7.8	0.0879113	0.0286441	0.0430584
					7.83	0.0844085	0.0280794	0.0398611
					7.86	0.0819556	0.0262168	0.0335628
					7.89	0.0829105	0.0260264	0.0340015
					7.92	0.0804479	0.0248525	0.0260141
					7.95	0.0793316	0.0247168	0.0296307
					7.98	0.0742591	0.024692	0.0216665
					8.01	0.0726566	0.0241625	0.017442
					8.04	0.0679121	0.0266746	0.00593037
					8.07	0.0695592	0.0267124	0.00877365
					8.1	0.0675647	0.0242212	0.00853895
					8.13	0.0693552	0.0269055	0.0158953
					8.16	0.0700131	0.0263211	0.0161261
					8.19	0.0697878	0.0259311	0.0135599
					8.22	0.0737871	0.0261163	0.0213433
					8.25	0.0814855	0.0246438	0.031439
					8.28	0.082365	0.0274363	0.0377489
					8.31	0.0804557	0.030868	0.0329703
					8.34	0.0771388	0.0285881	0.0264643
					8.37	0.0819562	0.028772	0.0307811
					8.4	0.0821028	0.0290446	0.0300886
					8.43	0.0833528	0.0278368	0.0356405
					8.46	0.0793548	0.026719	0.0310004
					8.49	0.084271	0.0265729	0.0313121
					8.52	0.0849677	0.0289389	0.0323817
					8.55	0.0869622	0.0278824	0.0415617
					8.58	0.0918422	0.0266303	0.0506648
					8.61	0.0973337	0.0273555	0.0582635
					8.64	0.0964814	0.025082	0.0520807
					8.67	0.0961754	0.0248459	0.0540352
					8.7	0.0967242	0.0262742	0.0512458
					8.73	0.0944675	0.0268794	0.0507071
					8.76	0.0921295	0.0240385	0.0450552
					8.79	0.0902545	0.0233277	0.0483948
					8.82	0.08984	0.0267933	0.0454438
					8.85	0.0910997	0.0284459	0.0448821
					8.88	0.0896263	0.0281537	0.0441665
					8.91	0.0921166	0.0253611	0.049222
					8.94	0.0970367	0.0251994	0.0537543
					8.97	0.0948511	0.0245785	0.0488834
					9	0.0982118	0.0263876	0.0635769
					9.03	0.0972963	0.0269785	0.0490643
					9.06	0.0942674	0.0264398	0.049299
					9.09	0.095314	0.0261803	0.0451591
					9.12	0.0947994	0.0250194	0.0527617
					9.15	0.0930225	0.023312	0.0439548
					9.18	0.0895739	0.0252607	0.038476
					9.21	0.0897696	0.0257068	0.0381683
					9.24	0.0919662	0.025112	0.042689
					9.27	0.092617	0.0254798	0.0439856
					9.3	0.0912611	0.0241455	0.0430622
					9.33	0.0901027	0.0261816	0.0385415
					9.36	0.0935668	0.0260498	0.0497299
					9.39	0.0938548	0.0254994	0.0444781
					9.42	0.0981124	0.023749	0.0513343
					9.45	0.0977502	0.0247585	0.0469559
					9.48	0.0987419	0.0272081	0.0516805
					9.51	0.100443	0.0271507	0.0571439
					9.54	0.101893	0.0257564	0.0610376
					9.57	0.101972	0.0271037	0.0556704
					9.6	0.097067	0.0262063	0.0558704
					9.63	0.0925085	0.0290889	0.0449398
					9.66	0.0931013	0.0294019	0.0390763
					9.69	0.0987251	0.0283168	0.0467019
					9.72	0.101547	0.0268755	0.0519729
					9.75	0.0976985	0.0245564	0.0481909
					9.78	0.0983442	0.0264346	0.0508226
					9.81	0.122266	0.0356093	0.0881198
					9.84	0.103128	0.038874	0.0500146
					9.87	0.0968753	0.0369697	0.0355289
					9.9	0.0900524	0.0373831	0.0271068
					9.93	0.0905438	0.0333515	0.0242674
					9.96	0.0915943	0.0345514	0.0189771
					9.99	0.0936682	0.0355323	0.0213933
					10.02	0.0935397	0.0389027	0.0218627
					10.05	0.0954186	0.0378775	0.0211009
					10.08	0.10054	0.0419653	0.030935
					10.11	0.102661	0.0422339	0.0278032
					10.14	0.102589	0.0425783	0.0185616
					10.17	0.109877	0.0453826	0.0280571
					10.2	0.110336	0.0451817	0.021124
					10.23	0.117232	0.0492291	0.0374603
					10.26	0.117549	0.0496999	0.0290459
					10.29	0.120892	0.0500169	0.0311851
					10.32	0.122323	0.0519917	0.0380682
					10.35	0.126762	0.0547138	0.0425928
					10.38	0.13513	0.0575129	0.041604
					10.41	0.139799	0.0615459	0.0538774
					10.44	0.140977	0.0582903	0.051896
					10.47	0.145324	0.0634293	0.0583905
					10.5	0.143428	0.0624993	0.0565668
					10.53	0.150348	0.0628763	0.0578365
					10.56	0.149932	0.0677349	0.0558858
					10.59	0.153079	0.0670827	0.0617917
					10.62	0.159461	0.0709057	0.0736649
					10.65	0.164819	0.073517	0.0817715
					10.68	0.165831	0.0759639	0.0838761
					10.71	0.171842	0.0741496	0.0912709
					10.74	0.172074	0.0788935	0.0896819
					10.77	0.174026	0.0792456	0.0906746
					10.8	0.178306	0.0791165	0.0991467
					10.83	0.177434	0.0827908	0.0972768
					10.86	0.182996	0.0853916	0.111301
					10.89	0.188771	0.0817969	0.119354
					10.92	0.18661	0.0896163	0.121662
					10.95	0.186996	0.0906989	0.115491
					10.98	0.19113	0.0942532	0.114225
					11.01	0.193699	0.0943758	0.119581
					11.04	0.199457	0.0930637	0.13709
					11.07	0.197316	0.0941632	0.132243
					11.1	0.200387	0.0955823	0.138441
					11.13	0.206081	0.0954454	0.146355
					11.16	0.207263	0.0956489	0.154612
					11.19	0.213216	0.0976849	0.165196
					11.22	0.214106	0.100261	0.164711
					11.25	0.216193	0.0964784	0.174191
					11.28	0.217104	0.0969363	0.180467
					11.31	0.220903	0.100814	0.188615
					11.34	0.221574	0.100579	0.185972
					11.37	0.221295	0.102691	0.182167
					11.4	0.219452	0.105581	0.178031
					11.43	0.223593	0.107419	0.177181
					11.46	0.228522	0.106104	0.18471
					11.49	0.229924	0.108324	0.186461
					11.52	0.229177	0.110423	0.193617
					11.55	0.230263	0.111255	0.196526
					11.58	0.231159	0.1126	0.196745
					11.61	0.229297	0.116368	0.195953
					11.64	0.228963	0.118968	0.187361
					11.67	0.228233	0.121331	0.193783
					11.7	0.230488	0.122949	0.191794
					11.73	0.233064	0.118901	0.205991
					11.76	0.234475	0.11876	0.205956
					11.79	0.235962	0.119669	0.216717
					11.82	0.239342	0.123693	0.212058
					11.85	0.235731	0.128453	0.211081
					11.88	0.239614	0.124261	0.209242
					11.91	0.238516	0.125231	0.214486
					11.94	0.238119	0.125913	0.216267
					11.97	0.240957	0.125935	0.217791
					12	0.241543	0.127596	0.211877
					12.03	0.240936	0.131389	0.217964
					12.06	0.240613	0.129865	0.217275
					12.09	0.239799	0.132959	0.20666
					12.12	0.238561	0.135028	0.205391
					12.15	0.238193	0.139131	0.20496
					12.18	0.2357	0.138165	0.200347
					12.21	0.238928	0.140814	0.201647
					12.24	0.238394	0.140453	0.207695
					12.27	0.243624	0.134818	0.223912
					12.3	0.243941	0.1375	0.22367
					12.33	0.243904	0.136022	0.229075
					12.36	0.243495	0.136057	0.227479
					12.39	0.241325	0.141261	0.224124
					12.42	0.243167	0.139186	0.231749
					12.45	0.241158	0.139394	0.223554
					12.48	0.242412	0.141209	0.223023
					12.51	0.245479	0.140288	0.231892
					12.54	0.247187	0.137587	0.244846
					12.57	0.249224	0.141761	0.243557
					12.6	0.24666	0.141096	0.242449
					12.63	0.248076	0.139549	0.248182
					12.66	0.249819	0.137702	0.257462
					12.69	0.250585	0.134037	0.262537
					12.72	0.248856	0.138686	0.254076
					12.75	0.252839	0.133144	0.27279
					12.78	0.253738	0.13477	0.266457
					12.81	0.252058	0.135893	0.265603
					12.84	0.252473	0.140616	0.264534
					12.87	0.249933	0.141928	0.255573
					12.9	0.245819	0.146796	0.246404
					12.93	0.246887	0.147011	0.24101
					12.96	0.245024	0.149146	0.236513
					12.99	0.242114	0.153739	0.234493
					13.02	0.243599	0.150509	0.243296
					13.05	0.240057	0.154162	0.228067
					13.08	0.240614	0.157698	0.231772
					13.11	0.246663	0.148267	0.256623
					13.14	0.24303	0.153129	0.243396
					13.17	0.238841	0.155352	0.231576
					13.2	0.246531	0.148782	0.256943
					13.23	0.243881	0.152224	0.2554
					13.26	0.242368	0.153856	0.247058
					13.29	0.242691	0.152389	0.255677
					13.32	0.248318	0.151276	0.255531
					13.35	0.241893	0.151736	0.252064
					13.38	0.244079	0.149891	0.263991
					13.41	0.246157	0.15032	0.272586
					13.44	0.248454	0.142828	0.278485
					13.47	0.249566	0.141628	0.285818
					13.5	0.253069	0.139138	0.2908
					13.53	0.253538	0.139585	0.298599
					13.56	0.254424	0.140663	0.292112
					13.59	0.253762	0.142169	0.291997
					13.62	0.253708	0.141136	0.301115
					13.65	0.255139	0.142444	0.296106
					13.68	0.250478	0.137133	0.297718
					13.71	0.249312	0.141667	0.291393
					13.74	0.249624	0.140556	0.293216
					13.77	0.248754	0.143869	0.28207
					13.8	0.247106	0.147363	0.27401
					13.83	0.246127	0.148507	0.272325
					13.86	0.247254	0.149844	0.279358
					13.89	0.242248	0.151367	0.260044
					13.92	0.243331	0.151614	0.264126
					13.95	0.238523	0.155824	0.252056
					13.98	0.24226	0.1551	0.258039
					14.01	0.243713	0.153513	0.258281
					14.04	0.241947	0.153772	0.252318
					14.07	0.242616	0.152413	0.262352
					14.1	0.242944	0.152953	0.265469
					14.13	0.245319	0.149333	0.272125
					14.16	0.243444	0.152541	0.266484
					14.19	0.241217	0.15413	0.264722
					14.22	0.242733	0.156781	0.261498
					14.25	0.242756	0.156903	0.255777
					14.28	0.240773	0.152557	0.260425
					14.31	0.241135	0.151841	0.253972
					14.34	0.242696	0.1538	0.268774
					14.37	0.245043	0.150269	0.276888
					14.4	0.243463	0.152274	0.263618
					14.43	0.242566	0.152471	0.269832
					14.46	0.241216	0.152159	0.268435
					14.49	0.243452	0.149176	0.268527
					14.52	0.24359	0.151426	0.268435
					14.55	0.243987	0.150697	0.266111
					14.58	0.246136	0.149001	0.28254
					14.61	0.245368	0.149957	0.280651
					14.64	0.245056	0.147937	0.268789
					14.67	0.244258	0.147169	0.275468
					14.7	0.242091	0.147403	0.270921
					14.73	0.242553	0.150469	0.267215
					14.76	0.243358	0.150711	0.264526
					14.79	0.244291	0.148919	0.262075
					14.82	0.243598	0.144752	0.274149
					14.85	0.244639	0.145018	0.282471
					14.88	0.246488	0.142309	0.280054
					14.91	0.248763	0.138216	0.292866
					14.94	0.252279	0.131552	0.310842
					14.97	0.25103	0.134595	0.3023
					15	0.252778	0.135327	0.312431
					15.03	0.24933	0.131827	0.30866
					15.06	0.250723	0.131248	0.308402
					15.09	0.247704	0.136478	0.290273
					15.12	0.248203	0.139493	0.283821
					15.15	0.248912	0.13714	0.289896
					15.18	0.248217	0.133844	0.29519
					15.21	0.249265	0.13018	0.301631
					15.24	0.251233	0.129786	0.304578
					15.27	0.246935	0.133267	0.3016
					15.3	0.248581	0.134844	0.301042
					15.33	0.247776	0.129089	0.292982
					15.36	0.246209	0.131311	0.29756
					15.39	0.243695	0.133951	0.288438
					15.42	0.24317	0.133159	0.288261
					15.45	0.246473	0.129864	0.304913
					15.48	0.248235	0.126714	0.308603
					15.51	0.251368	0.12334	0.322565
					15.54	0.252321	0.124884	0.316828
					15.57	0.252969	0.121057	0.324385
					15.6	0.255211	0.117905	0.32742
					15.63	0.254161	0.11905	0.327163
					15.66	0.252626	0.118934	0.326686
					15.69	0.251451	0.117888	0.332522
					15.72	0.250208	0.124674	0.313997
					15.75	0.249576	0.128767	0.303124
					15.78	0.24852	0.127797	0.296987
					15.81	0.248154	0.124759	0.301269
					15.84	0.244076	0.130834	0.288719
					15.87	0.243235	0.131644	0.289988
					15.9	0.244576	0.133195	0.282809
					15.93	0.241985	0.12836	0.278454
					15.96	0.242847	0.127632	0.29414
					15.99	0.242401	0.125944	0.286572
					16.02	0.242596	0.128933	0.288961
					16.05	0.242114	0.128466	0.278292
					16.08	0.240222	0.127446	0.282236
					16.11	0.239874	0.131131	0.27261
					16.14	0.238117	0.126734	0.278027
					16.17	0.239844	0.128914	0.27082
					16.2	0.240459	0.124737	0.282871
					16.23	0.237772	0.131351	0.276445
					16.26	0.241306	0.125017	0.29282
					16.29	0.238503	0.129678	0.270105
					16.32	0.237915	0.125796	0.274352
					16.35	0.238514	0.129989	0.269389
					16.38	0.24461	0.123515	0.287884
					16.41	0.239023	0.134678	0.255046
					16.44	0.231974	0.138201	0.246981
					16.47	0.230257	0.141115	0.232092
					16.5	0.231037	0.140313	0.238044
					16.53	0.227193	0.143012	0.227329
					16.56	0.228103	0.142639	0.231365
					16.59	0.228124	0.144646	0.231307
					16.62	0.222639	0.144244	0.221915
					16.65	0.221723	0.145568	0.221696
					16.68	0.225105	0.147461	0.226021
					16.71	0.224321	0.145239	0.217783
					16.74	0.223979	0.145906	0.222466
					16.77	0.224133	0.145674	0.218152
					16.8	0.221825	0.143082	0.214401
					16.83	0.221535	0.141822	0.215125
					16.86	0.223119	0.144158	0.213374
					16.89	0.221273	0.141522	0.220877
					16.92	0.223093	0.13964	0.234258
					16.95	0.22442	0.136202	0.2348
					16.98	0.231355	0.132295	0.249771
					17.01	0.22927	0.133827	0.246789
					17.04	0.226031	0.135355	0.229099
					17.07	0.225769	0.13428	0.236474
					17.1	0.225166	0.136842	0.230941
					17.13	0.22792	0.137304	0.238244
					17.16	0.224566	0.137999	0.22322
					17.19	0.221436	0.137573	0.2215
					17.22	0.221908	0.135676	0.219111
					17.25	0.222755	0.13774	0.218991
					17.28	0.221764	0.141064	0.219095
					17.31	0.21679	0.138891	0.208661
					17.34	0.21398	0.143835	0.199539
					17.37	0.217026	0.142208	0.211846
					17.4	0.208897	0.143206	0.190593
					17.43	0.207647	0.144289	0.18194
					17.46	0.20576	0.1463	0.175515
					17.49	0.207644	0.147518	0.183568
					17.52	0.203047	0.14588	0.172264
					17.55	0.211664	0.141899	0.194748
					17.58	0.209436	0.14264	0.179162
					17.61	0.212319	0.140335	0.193706
					17.64	0.210095	0.139559	0.198392
					17.67	0.212267	0.142661	0.191686
					17.7	0.212346	0.141328	0.194864
					17.73	0.212056	0.141139	0.191844
					17.76	0.207144	0.143389	0.182983
					17.79	0.207542	0.142945	0.182148
					17.82	0.203944	0.145726	0.17391
					17.85	0.201099	0.144916	0.169582
					17.88	0.208065	0.141191	0.178874
					17.91	0.200493	0.142837	0.164088
					17.94	0.196666	0.143818	0.163207
					17.97	0.202467	0.144477	0.168878
					18	0.206003	0.140651	0.179182
					18.03	0.204016	0.141902	0.175361
					18.06	0.202972	0.144688	0.173341
					18.09	0.195489	0.148567	0.156901
					18.12	0.199765	0.145879	0.168516
					18.15	0.196517	0.143391	0.15739
					18.18	0.203468	0.141994	0.178712
					18.21	0.19926	0.143029	0.163003
					18.24	0.196884	0.144415	0.155616
					18.27	0.196946	0.144402	0.154169
					18.3	0.199922	0.145416	0.164192
					18.33	0.196563	0.145787	0.157316
					18.36	0.195508	0.144893	0.156697
					18.39	0.20084	0.138949	0.161587
					18.42	0.198867	0.139834	0.162226
					18.45	0.193526	0.143947	0.159517
					18.48	0.202069	0.138237	0.172783
					18.51	0.197957	0.140648	0.158117
					18.54	0.19817	0.138821	0.170213
					18.57	0.197759	0.138006	0.162738
					18.6	0.201337	0.135718	0.175403
					18.63	0.204338	0.13249	0.183799
					18.66	0.207528	0.130367	0.186476
					18.69	0.204787	0.131178	0.187411
					18.72	0.205787	0.127323	0.190751
					18.75	0.206032	0.125697	0.186584
					18.78	0.202713	0.131489	0.183256
					18.81	0.202889	0.130864	0.179378
					18.84	0.201622	0.13242	0.179482
					18.87	0.203965	0.128711	0.18391
					18.9	0.201034	0.12887	0.178312
					18.93	0.203594	0.125621	0.184472
					18.96	0.207359	0.126259	0.188589
					18.99	0.208195	0.124173	0.191532
					19.02	0.206426	0.124375	0.187111
					19.05	0.203508	0.124614	0.185157
					19.08	0.202383	0.126479	0.177112
					19.11	0.200746	0.12568	0.178889
					19.14	0.195926	0.126961	0.166435
					19.17	0.195615	0.131847	0.16091
					19.2	0.191625	0.133673	0.146578
					19.23	0.189059	0.134245	0.14467
					19.26	0.185981	0.133534	0.140361
					19.29	0.193396	0.12856	0.156855
					19.32	0.186723	0.130811	0.14402
					19.35	0.188522	0.135378	0.145647
					19.38	0.188705	0.130276	0.143481
					19.41	0.188669	0.130337	0.156358
					19.44	0.189397	0.128438	0.149468
					19.47	0.190138	0.127592	0.150245
					19.5	0.185343	0.129846	0.143631
					19.53	0.187956	0.128595	0.143393
					19.56	0.194351	0.125789	0.156993
					19.59	0.185799	0.132132	0.13502
					19.62	0.189291	0.128944	0.147236
					19.65	0.181035	0.13415	0.127556
					19.68	0.188164	0.128579	0.154496
					19.71	0.187698	0.129955	0.138341
					19.74	0.185405	0.129466	0.13951
					19.77	0.182953	0.132448	0.132093
					19.8	0.186826	0.130831	0.139891
					19.83	0.180787	0.13073	0.128157
					19.86	0.183333	0.129968	0.125694
					19.89	0.185527	0.131958	0.135848
					19.92	0.191027	0.125831	0.145359
					19.95	0.184981	0.129119	0.13095
					19.98	0.183182	0.129033	0.133516
					20.01	0.188985	0.12298	0.13474
					20.04	0.185225	0.127047	0.134536
					20.07	0.181266	0.130994	0.130303
					20.1	0.183093	0.131699	0.134513
					20.13	0.187111	0.127502	0.135355
					20.16	0.187579	0.126434	0.141149
					20.19	0.190993	0.123828	0.148856
					20.22	0.187668	0.124677	0.141842
					20.25	0.185181	0.120284	0.141977
					20.28	0.18647	0.12257	0.140934
					20.31	0.186564	0.12266	0.14375
					20.34	0.189649	0.125462	0.146955
					20.37	0.191262	0.123786	0.14719
					20.4	0.190847	0.12364	0.154816
					20.43	0.188678	0.12436	0.145101
					20.46	0.182841	0.125212	0.13287
					20.49	0.180871	0.123456	0.12783
					20.52	0.176233	0.126413	0.123778
					20.55	0.186144	0.122626	0.146047
					20.58	0.179807	0.12464	0.135078
					20.61	0.178097	0.126503	0.12354
					20.64	0.17709	0.125219	0.121316
					20.67	0.183357	0.125942	0.140665
					20.7	0.176463	0.124932	0.1203
					20.73	0.181476	0.123224	0.128891
					20.76	0.17911	0.124115	0.134074
					20.79	0.178876	0.126835	0.125333
					20.82	0.176976	0.125686	0.122074
					20.85	0.187016	0.119218	0.148313
					20.88	0.180235	0.123284	0.132093
					20.91	0.181684	0.122735	0.137529
					20.94	0.187404	0.123057	0.142646
					20.97	0.187213	0.120187	0.144989
					21	0.18402	0.119603	0.141761
					21.03	0.184231	0.120001	0.148444
					21.06	0.18625	0.120443	0.145089
					21.09	0.18344	0.11737	0.138995
					21.12	0.181662	0.118492	0.139079
					21.15	0.181033	0.121112	0.141426
					21.18	0.181617	0.123486	0.145601
					21.21	0.178666	0.120704	0.133982
					21.24	0.17195	0.123118	0.118584
					21.27	0.173058	0.122766	0.119958
					21.3	0.175	0.120933	0.123378
					21.33	0.176808	0.121267	0.13265
					21.36	0.178271	0.115378	0.131958
					21.39	0.176803	0.117393	0.131054
					21.42	0.176491	0.115638	0.132543
					21.45	0.177398	0.122011	0.134647
					21.48	0.176405	0.120127	0.130084
					21.51	0.177407	0.114453	0.125556
					21.54	0.175124	0.116606	0.127872
					21.57	0.174241	0.119229	0.125867
					21.6	0.174945	0.117436	0.130788
					21.63	0.173748	0.115892	0.121023
					21.66	0.174379	0.116329	0.131361
					21.69	0.170541	0.120996	0.127622
					21.72	0.182055	0.115189	0.139872
					21.75	0.172821	0.116894	0.122543
					21.78	0.168742	0.117811	0.121708
					21.81	0.171866	0.114524	0.124998
					21.84	0.172556	0.112908	0.115406
					21.87	0.16455	0.119864	0.111424
					21.9	0.166061	0.115609	0.116903
					21.93	0.173783	0.115768	0.12409
					21.96	0.178276	0.116553	0.130273
					21.99	0.169711	0.114354	0.117161
					22.02	0.16264	0.116204	0.109562
					22.05	0.170001	0.113323	0.124578
					22.08	0.175494	0.113403	0.139318
					22.11	0.165792	0.117789	0.117191
					22.14	0.170342	0.113372	0.129461
					22.17	0.175545	0.11367	0.136871
					22.2	0.177169	0.109866	0.13881
					22.23	0.177905	0.113381	0.138391
					22.26	0.174494	0.110377	0.135686
					22.29	0.17168	0.111151	0.139103
					22.32	0.174791	0.108568	0.135432
					22.35	0.173046	0.112638	0.132227
					22.38	0.177314	0.109951	0.131842
					22.41	0.174062	0.107561	0.137541
					22.44	0.17258	0.108706	0.130807
					22.47	0.174922	0.110122	0.130969
					22.5	0.171347	0.108966	0.125779
					22.53	0.174606	0.108914	0.136948
					22.56	0.176272	0.11039	0.135547
					22.59	0.172597	0.109027	0.129057
					22.62	0.168201	0.109183	0.119654
					22.65	0.167817	0.111577	0.120473
					22.68	0.164387	0.111089	0.111855
					22.71	0.162635	0.112108	0.107946
					22.74	0.168139	0.109623	0.125694
					22.77	0.169843	0.111636	0.133797
					22.8	0.164977	0.109579	0.111397
					22.83	0.161969	0.113844	0.112824
					22.86	0.166592	0.111202	0.118811
					22.89	0.168573	0.110259	0.120339
					22.92	0.166026	0.109081	0.118407
					22.95	0.163437	0.110766	0.1205
					22.98	0.162258	0.109412	0.111859
					23.01	0.164344	0.108669	0.120162
					23.04	0.159384	0.10905	0.104479
					23.07	0.157974	0.110036	0.102282
					23.1	0.168071	0.107002	0.128703
					23.13	0.159637	0.108991	0.10775
					23.16	0.158354	0.108246	0.10561
					23.19	0.160544	0.108117	0.110604
					23.22	0.164285	0.108506	0.119253
					23.25	0.160432	0.109233	0.112143
					23.28	0.158805	0.109727	0.117868
					23.31	0.158318	0.109867	0.113074
					23.34	0.159022	0.108159	0.10818
					23.37	0.165007	0.103627	0.129892
					23.4	0.161367	0.106219	0.116826
					23.43	0.157431	0.105769	0.110443
					23.46	0.156361	0.106312	0.115402
					23.49	0.154496	0.106939	0.10269
					23.52	0.15576	0.10841	0.105918
					23.55	0.165715	0.106878	0.117722
					23.58	0.154871	0.108439	0.0977808
					23.61	0.169478	0.105956	0.129799
					23.64	0.159292	0.106398	0.109046
					23.67	0.159194	0.107097	0.110497
					23.7	0.160652	0.104445	0.11626
					23.73	0.164383	0.106547	0.11913
					23.76	0.162394	0.105001	0.117868
					23.79	0.160768	0.102031	0.120689
					23.82	0.163119	0.101372	0.121623
					23.85	0.160158	0.1033	0.111393
					23.88	0.162196	0.104655	0.116687
					23.91	0.167294	0.10111	0.122847
					23.94	0.167386	0.102374	0.127456
					23.97	0.163697	0.102568	0.121462
					24	0.158057	0.102361	0.11424
					24.03	0.154089	0.104235	0.10533
					24.06	0.149749	0.107536	0.0996699
					24.09	0.151667	0.103476	0.0997161
					24.12	0.155201	0.103783	0.105634
					24.15	0.160522	0.102516	0.113559
					24.18	0.158108	0.0997536	0.115125
					24.21	0.154652	0.101773	0.107977
					24.24	0.156165	0.100664	0.107746
					24.27	0.157701	0.102705	0.113613
					24.3	0.154303	0.101417	0.105376
					24.33	0.151672	0.100214	0.10808
					24.36	0.166419	0.0983371	0.13105
					24.39	0.169504	0.100253	0.138475
					24.42	0.171544	0.0964823	0.137698
					24.45	0.165897	0.0992306	0.13542
					24.48	0.164691	0.0945663	0.131338
					24.51	0.165404	0.0952367	0.136525
					24.54	0.1642	0.0961967	0.129426
					24.57	0.16542	0.0950984	0.130465
					24.6	0.163226	0.0951467	0.125217
					24.63	0.158462	0.0959084	0.117434
					24.66	0.162299	0.0944463	0.122847
					24.69	0.16477	0.093155	0.129569
					24.72	0.164223	0.0950228	0.128995
					24.75	0.162599	0.0956997	0.123405
					24.78	0.160993	0.0983528	0.136567
					24.81	0.162714	0.0953254	0.129865
					24.84	0.163226	0.0960624	0.12803
					24.87	0.165777	0.0979432	0.130553
					24.9	0.16502	0.0950111	0.12873
					24.93	0.167728	0.0943511	0.138152
					24.96	0.167774	0.0945102	0.143558
					24.99	0.166533	0.0938998	0.140522
					25.02	0.165854	0.0944476	0.136844
					25.05	0.17057	0.0913655	0.139376
					25.08	0.169983	0.0906442	0.140965
					25.11	0.16635	0.0935254	0.141892
					25.14	0.162135	0.0948089	0.131989
					25.17	0.164489	0.0935698	0.138937
					25.2	0.160087	0.099644	0.125971
					25.23	0.159019	0.0973836	0.127672
					25.26	0.157509	0.0970341	0.127195
					25.29	0.159303	0.0966702	0.127772
					25.32	0.156558	0.0935528	0.11728
					25.35	0.152704	0.0954702	0.108623
					25.38	0.150602	0.0959554	0.114387
					25.41	0.151697	0.0977084	0.116256
					25.44	0.15357	0.0983619	0.114248
					25.47	0.150259	0.0946654	0.111851
					25.5	0.153157	0.0967093	0.112632
					25.53	0.154062	0.0958536	0.118011
					25.56	0.15349	0.0940302	0.115314
					25.59	0.154263	0.0950945	0.126344
					25.62	0.15404	0.0955354	0.121143
					25.65	0.151092	0.0950319	0.114348
					25.68	0.151714	0.0947985	0.109362
					25.71	0.152112	0.0957128	0.120977
					25.74	0.14824	0.0953163	0.101459
					25.77	0.147298	0.0949171	0.109246
					25.8	0.144353	0.0967771	0.0975808
					25.83	0.146483	0.0949497	0.095053
					25.86	0.149767	0.0932972	0.109035
					25.89	0.151093	0.0925602	0.119946
					25.92	0.150926	0.095105	0.113378
					25.95	0.145306	0.0956632	0.111535
					25.98	0.149483	0.0956671	0.111647
					26.01	0.146607	0.0967693	0.109296
					26.04	0.146539	0.0962502	0.103971
					26.07	0.1502	0.095088	0.107296
					26.1	0.149193	0.0921324	0.109242
					26.13	0.151103	0.0942089	0.118349
					26.16	0.151066	0.0931106	0.117357
					26.19	0.153379	0.0944789	0.115056
					26.22	0.151342	0.0926176	0.112024
					26.25	0.150731	0.0927754	0.11279
					26.28	0.150896	0.0942389	0.117995
					26.31	0.153377	0.0916967	0.122228
					26.34	0.155526	0.0907094	0.126918
					26.37	0.158204	0.0920124	0.129064
					26.4	0.161446	0.0906376	0.131973
					26.43	0.16154	0.0904694	0.136225
					26.46	0.167356	0.0882012	0.14572
					26.49	0.165672	0.0861729	0.150479
					26.52	0.164092	0.0873181	0.138256
					26.55	0.162689	0.0826043	0.141161
					26.58	0.165153	0.0825508	0.150022
					26.61	0.161919	0.0834756	0.138291
					26.64	0.1645	0.0821191	0.147698
					26.67	0.163994	0.0859212	0.144651
					26.7	0.165741	0.0861755	0.146951
					26.73	0.168447	0.0822951	0.155389
					26.76	0.173096	0.0820486	0.162403
					26.79	0.169915	0.080246	0.16066
					26.82	0.168265	0.0831143	0.161653
					26.85	0.164154	0.0817017	0.14023
					26.88	0.16235	0.0846547	0.142823
					26.91	0.166139	0.0826995	0.152411
					26.94	0.161457	0.0812765	0.137987
					26.97	0.157273	0.0846795	0.128861
					27	0.160524	0.0857947	0.136706
					27.03	0.154505	0.0885664	0.121797
					27.06	0.146767	0.0899046	0.111632
					27.09	0.145816	0.0880107	0.103533
					27.12	0.144546	0.0846442	0.102586
					27.15	0.148704	0.0859316	0.109162
					27.18	0.147192	0.0863399	0.107623
					27.21	0.145497	0.0864142	0.105414
					27.24	0.146071	0.0857268	0.103083
					27.27	0.14965	0.0872986	0.109104
					27.3	0.15406	0.085106	0.11723
					27.33	0.15611	0.0840716	0.120692
					27.36	0.15776	0.0836738	0.130327
					27.39	0.156502	0.0842216	0.126044
					27.42	0.15826	0.0809791	0.134986
					27.45	0.16092	0.0801195	0.130704
					27.48	0.157335	0.0819078	0.124117
					27.51	0.154921	0.0805147	0.127791
					27.54	0.151758	0.0808969	0.120289
					27.57	0.155167	0.0809999	0.126883
					27.6	0.156047	0.0815491	0.128187
					27.63	0.15437	0.0831729	0.12362
					27.66	0.156934	0.0811904	0.12135
					27.69	0.15552	0.0824034	0.124867
					27.72	0.155535	0.0810965	0.120719
					27.75	0.158826	0.0818765	0.126244
					27.78	0.158457	0.081043	0.124563
					27.81	0.158799	0.0808226	0.129999
					27.84	0.161334	0.0781709	0.139507
					27.87	0.163192	0.0786208	0.141173
					27.9	0.163084	0.0781461	0.138718
					27.93	0.160146	0.0785778	0.138218
					27.96	0.161182	0.0795169	0.142381
					27.99	0.167791	0.0756261	0.151049
					28.02	0.171761	0.0748748	0.164219
					28.05	0.171112	0.0735509	0.166281
					28.08	0.175488	0.0750365	0.173653
					28.11	0.172121	0.0741887	0.161579
					28.14	0.169996	0.0716949	0.160702
					28.17	0.169554	0.0721448	0.163465
					28.2	0.167159	0.074164	0.157886
					28.23	0.166087	0.0738131	0.154931
					28.26	0.163711	0.0755804	0.148948
					28.29	0.164117	0.0775643	0.150637
					28.32	0.164986	0.0752504	0.146813
					28.35	0.164395	0.07608	0.15263
					28.38	0.165077	0.0775878	0.148021
					28.41	0.168186	0.0736513	0.156443
					28.44	0.166192	0.0749544	0.150949
					28.47	0.164722	0.0773504	0.143181
					28.5	0.162255	0.0759991	0.14622
					28.53	0.16436	0.0758909	0.143612
					28.56	0.160865	0.0757461	0.142011
					28.59	0.160824	0.0763657	0.13986
					28.62	0.158939	0.0772161	0.135128
					28.65	0.157951	0.0747248	0.140884
					28.68	0.164904	0.0761009	0.14911
					28.71	0.167684	0.0759365	0.1549
					28.74	0.163535	0.0778917	0.15385
					28.77	0.162164	0.0741561	0.147833
					28.8	0.162803	0.0731713	0.145701
					28.83	0.161444	0.0775761	0.138449
					28.86	0.162493	0.0767048	0.143466
					28.89	0.157261	0.0745826	0.134332
					28.92	0.162479	0.0737035	0.148513
					28.95	0.163027	0.0708809	0.147513
					28.98	0.163656	0.0716636	0.144916
					29.01	0.164195	0.0713701	0.150899
					29.04	0.164977	0.0694984	0.155508
					29.07	0.165253	0.0740557	0.154077
					29.1	0.167952	0.0714627	0.167793
					29.13	0.170695	0.0704088	0.162453
					29.16	0.165611	0.0733931	0.166408
					29.19	0.165413	0.0714979	0.153523
					29.22	0.168884	0.0667384	0.160929
					29.25	0.169713	0.0666588	0.169121
					29.28	0.173184	0.0673619	0.173072
					29.31	0.168383	0.0682266	0.165057
					29.34	0.167589	0.0688045	0.165662
					29.37	0.169075	0.068374	0.161787
					29.4	0.155374	0.0775852	0.129934
					29.43	0.155562	0.0753522	0.137706
					29.46	0.155933	0.0776543	0.131962
					29.49	0.156801	0.0747222	0.132985
					29.52	0.15537	0.0767909	0.125975
					29.55	0.154585	0.0762496	0.12377
					29.58	0.153682	0.0768209	0.121281
					29.61	0.152199	0.077477	0.122539
					29.64	0.155699	0.0752465	0.121904
					29.67	0.150757	0.0765117	0.119473
					29.7	0.150085	0.0753144	0.121158
					29.73	0.153236	0.0723979	0.122582
					29.76	0.157742	0.0714836	0.139249
					29.79	0.156796	0.0733096	0.134963
					29.82	0.159169	0.0755583	0.136094
					29.85	0.156673	0.0743896	0.137483
					29.88	0.157108	0.0730735	0.129857
					29.91	0.158119	0.0715149	0.130734
					29.94	0.159765	0.0719935	0.139534
					29.97	0.159795	0.0699275	0.145443
					30	0.161334	0.0714679	0.142804
					30.03	0.158555	0.0722309	0.140334
					30.06	0.161853	0.0728531	0.145743
					30.09	0.163722	0.070654	0.148856
					30.12	0.166656	0.0669627	0.161814
					30.15	0.166705	0.0686023	0.165515
					30.18	0.166787	0.0686101	0.163472
					30.21	0.166804	0.0674766	0.160598
					30.24	0.166187	0.0669249	0.151364
					30.27	0.168203	0.069711	0.156785
					30.3	0.170019	0.0656102	0.165315
					30.33	0.170178	0.064748	0.16904
					30.36	0.172827	0.0654993	0.179766
					30.39	0.172909	0.0678914	0.170386
					30.42	0.171855	0.0655515	0.17391
					30.45	0.171046	0.0654445	0.16433
					30.48	0.172827	0.0671349	0.179886
					30.51	0.172983	0.0686284	0.174946
					30.54	0.171634	0.0676879	0.168855
					30.57	0.166874	0.0685945	0.15884
					30.6	0.164661	0.0700514	0.164561
					30.63	0.164931	0.0712709	0.156978
					30.66	0.166279	0.0683623	0.152511
					30.69	0.163223	0.0685188	0.150568
					30.72	0.163829	0.0698323	0.152726
					30.75	0.167412	0.0675223	0.15799
					30.78	0.166956	0.0694358	0.158521
					30.81	0.168279	0.070157	0.166843
					30.84	0.170404	0.0682958	0.169928
					30.87	0.16786	0.066698	0.170229
					30.9	0.167164	0.0696027	0.166531
					30.93	0.167506	0.0692492	0.164515
					30.96	0.165064	0.0693236	0.163011
					30.99	0.165391	0.0670058	0.159005
					31.02	0.167962	0.0683245	0.165431
					31.05	0.167335	0.0664097	0.166924
					31.08	0.168106	0.0668414	0.170278
					31.11	0.165763	0.0695727	0.163526
					31.14	0.168661	0.0682723	0.173753
					31.17	0.16533	0.0682958	0.165742
					31.2	0.165132	0.0644271	0.16415
					31.23	0.164422	0.0668062	0.162653
					31.26	0.166488	0.0642836	0.166312
					31.29	0.164982	0.0661071	0.164946
					31.32	0.161675	0.0681966	0.166927
					31.35	0.15977	0.0663641	0.157709
					31.38	0.161878	0.0666562	0.162299
					31.41	0.161051	0.0636811	0.154315
					31.44	0.160081	0.0640606	0.158486
					31.47	0.159947	0.0644649	0.158286
					31.5	0.162797	0.0625163	0.152622
					31.53	0.159989	0.0648615	0.155285
					31.56	0.160597	0.0655032	0.152957
					31.59	0.16036	0.0648576	0.15313
					31.62	0.159374	0.0639902	0.154666
					31.65	0.15823	0.0635167	0.157593
					31.68	0.166047	0.0651002	0.162995
					31.71	0.169734	0.0634254	0.168151
					31.74	0.166072	0.0624915	0.163888
					31.77	0.167176	0.0601933	0.167608
					31.8	0.170113	0.063188	0.175565
					31.83	0.179417	0.0578898	0.199485
					31.86	0.169916	0.0635584	0.175303
					31.89	0.158877	0.0655006	0.147248
					31.92	0.163263	0.0664984	0.151607
					31.95	0.160059	0.0679958	0.149802
					31.98	0.161305	0.0664345	0.154185
					32.01	0.157048	0.0685945	0.144712
					32.04	0.156035	0.0686845	0.143181
					32.07	0.158634	0.069951	0.145609
					32.1	0.157673	0.0677975	0.141992
					32.13	0.16078	0.0635245	0.150718
					32.16	0.161662	0.0625711	0.155885
					32.19	0.157765	0.064795	0.147628
					32.22	0.158045	0.0680127	0.147902
					32.25	0.161054	0.0660875	0.15293
					32.28	0.160262	0.0633145	0.158771
					32.31	0.161849	0.0651223	0.151607
					32.34	0.15809	0.0691553	0.149891
					32.37	0.161386	0.0644545	0.144935
					32.4	0.16458	0.0649945	0.153627
					32.43	0.159933	0.0647597	0.150533
					32.46	0.156854	0.0648302	0.152192
					32.49	0.158416	0.0656623	0.148471
					32.52	0.158475	0.0655619	0.150079
					32.55	0.154831	0.0646958	0.140999
					32.58	0.156189	0.0650102	0.143431
					32.61	0.155939	0.0661488	0.146105
					32.64	0.160529	0.0660028	0.150991
					32.67	0.15868	0.0651771	0.148648
					32.7	0.16063	0.0645993	0.147475
					32.73	0.164853	0.0640045	0.160764
					32.76	0.162525	0.0650754	0.155516
					32.79	0.163621	0.0628019	0.16096
					32.82	0.161032	0.0648836	0.16096
					32.85	0.163116	0.0625528	0.155554
					32.88	0.160711	0.0623728	0.152438
					32.91	0.161484	0.0628685	0.162864
					32.94	0.159556	0.0641024	0.152849
					32.97	0.156191	0.0675562	0.141996
					33	0.153812	0.0694175	0.142865
					33.03	0.157829	0.0680349	0.137617
					33.06	0.156821	0.0680049	0.143931
					33.09	0.156856	0.0663354	0.145505
					33.12	0.158547	0.0659597	0.142988
					33.15	0.158326	0.0647102	0.151965
					33.18	0.156773	0.0660015	0.154743
					33.21	0.158713	0.0661462	0.15737
					33.24	0.155569	0.0660732	0.148948
					33.27	0.155582	0.0687497	0.146259
					33.3	0.156502	0.0672067	0.145832
					33.33	0.158887	0.0672406	0.145624
					33.36	0.15591	0.0685905	0.148279
					33.39	0.150667	0.0689349	0.137456
					33.42	0.151026	0.0645497	0.133866
					33.45	0.151416	0.067564	0.131596
					33.48	0.152834	0.0656141	0.133801
					33.51	0.152585	0.0674127	0.13866
					33.54	0.151211	0.0664175	0.140384
					33.57	0.148562	0.0675223	0.136802
					33.6	0.150097	0.0665532	0.136975
					33.63	0.151822	0.0688149	0.135324
					33.66	0.151447	0.0669536	0.133162
					33.69	0.15014	0.068001	0.138345
					33.72	0.149406	0.0684966	0.131766
					33.75	0.149258	0.0678901	0.12207
					33.78	0.150394	0.0670384	0.13005
					33.81	0.152659	0.0684771	0.134259
					33.84	0.152101	0.0684719	0.136417
					33.87	0.152085	0.0679149	0.134786
					33.9	0.151802	0.0674375	0.136113
					33.93	0.150184	0.0646489	0.131446
					33.96	0.151248	0.0639641	0.130827
					33.99	0.152431	0.0636863	0.134159
					34.02	0.149791	0.0669562	0.139295
					34.05	0.151675	0.0659128	0.135063
					34.08	0.15323	0.0654302	0.131993
					34.11	0.151816	0.0644793	0.136367
					34.14	0.154375	0.0626819	0.141646
					34.17	0.154264	0.062965	0.14355
					34.2	0.155487	0.0626402	0.142277
					34.23	0.154928	0.0657562	0.137083
					34.26	0.156272	0.0633484	0.139737
					34.29	0.154222	0.0619059	0.137483
					34.32	0.154313	0.0647128	0.138468
					34.35	0.153214	0.0665767	0.135948
					34.38	0.153198	0.0629832	0.140045
					34.41	0.155789	0.0620376	0.133501
					34.44	0.159725	0.0626376	0.141315
					34.47	0.154308	0.0643202	0.13756
					34.5	0.148276	0.0652345	0.131161
					34.53	0.148353	0.0635989	0.133647
					34.56	0.148468	0.0641271	0.119334
					34.59	0.141889	0.0619567	0.117676
					34.62	0.14133	0.0642993	0.111532
					34.65	0.14051	0.0670997	0.110958
					34.68	0.139606	0.0660706	0.106984
					34.71	0.140649	0.0657432	0.109408
					34.74	0.136605	0.0641232	0.104937
					34.77	0.136047	0.0648002	0.100582
					34.8	0.137893	0.0647258	0.106953
					34.83	0.138426	0.0649893	0.108165
					34.86	0.144778	0.0661984	0.115368
					34.89	0.14329	0.0627863	0.112874
					34.92	0.147484	0.0622072	0.123016
					34.95	0.14918	0.0662858	0.124059
					34.98	0.151391	0.0622085	0.13265
					35.01	0.153133	0.0628906	0.132604
					35.04	0.152515	0.0633602	0.131842
					35.07	0.150264	0.0650063	0.127945
					35.1	0.150137	0.0632089	0.132835
					35.13	0.152126	0.061208	0.129807
					35.16	0.1533	0.0602102	0.135617
					35.19	0.156351	0.0590546	0.13706
					35.22	0.15039	0.0577763	0.124194
					35.25	0.146782	0.060925	0.125079
					35.28	0.146212	0.059712	0.12232
					35.31	0.145467	0.0586111	0.112678
					35.34	0.145582	0.0588537	0.123124
					35.37	0.142263	0.0592633	0.108304
					35.4	0.136072	0.0640919	0.102963
					35.43	0.134924	0.0642732	0.0969152
					35.46	0.134906	0.0626976	0.0927907
					35.49	0.134086	0.063728	0.101105
					35.52	0.131246	0.0633211	0.0908592
					35.55	0.13387	0.0617193	0.095203
					35.58	0.133323	0.0612133	0.0940296
					35.61	0.136895	0.0631084	0.0997623
					35.64	0.135072	0.0631932	0.0962265
					35.67	0.135536	0.0602507	0.100778
					35.7	0.139374	0.0618067	0.106792
					35.73	0.138128	0.0583946	0.0992544
					35.76	0.135568	0.0610972	0.100586
					35.79	0.136133	0.0638311	0.0973307
					35.82	0.132603	0.0613006	0.0925406
					35.85	0.131743	0.0656154	0.0877274
					35.88	0.13252	0.0615628	0.0976154
					35.91	0.13342	0.0634619	0.0929638
					35.94	0.13336	0.0631737	0.100516
					35.97	0.133752	0.0643893	0.103506
					36	0.134935	0.064311	0.0964842
					36.03	0.133376	0.0636719	0.0960456
					36.06	0.137072	0.0635702	0.110224
					36.09	0.138804	0.0609341	0.107249
					36.12	0.140504	0.0636771	0.108392
					36.15	0.144178	0.0627993	0.120892
					36.18	0.14386	0.060462	0.121635
					36.21	0.142643	0.0604985	0.119519
					36.24	0.138524	0.0619946	0.112055
					36.27	0.140639	0.0629024	0.118061
					36.3	0.137574	0.062725	0.106257
					36.33	0.141382	0.0607972	0.109785
					36.36	0.140843	0.0594889	0.113871
					36.39	0.138108	0.0603641	0.112417
					36.42	0.141345	0.0610502	0.116283
					36.45	0.142773	0.055979	0.116503
					36.48	0.145931	0.0568907	0.125175
					36.51	0.144921	0.057509	0.117407
					36.54	0.139762	0.0586503	0.115148
					36.57	0.13989	0.0588211	0.107338
					36.6	0.136324	0.0592842	0.101955
					36.63	0.130981	0.0620011	0.0943797
					36.66	0.127287	0.0610933	0.0803903
					36.69	0.130378	0.0598972	0.0891971
					36.72	0.127558	0.0615746	0.0823063
					36.75	0.124702	0.0631932	0.0767852
					36.78	0.124656	0.0630589	0.0785781
					36.81	0.122852	0.0628254	0.0823871
					36.84	0.125492	0.0625098	0.087762
					36.87	0.124316	0.0627602	0.0808905
					36.9	0.129399	0.0622306	0.0890509
					36.93	0.13324	0.0604241	0.0905514
					36.96	0.133935	0.0594485	0.096138
					36.99	0.1357	0.0588303	0.105791
					37.02	0.134841	0.0597915	0.0972537
					37.05	0.131049	0.0632676	0.094599
					37.08	0.135072	0.0604698	0.0987465
					37.11	0.137038	0.0619932	0.0929984
					37.14	0.13913	0.0612641	0.102228
					37.17	0.132756	0.062108	0.100366
					37.2	0.132156	0.0612054	0.0954646
					37.23	0.129642	0.0624341	0.0909131
					37.26	0.12972	0.0611702	0.0919942
					37.29	0.130765	0.0591824	0.091875
					37.32	0.131715	0.0619932	0.0970267
					37.35	0.132372	0.0612915	0.0877582
					37.38	0.128954	0.0586894	0.0921982
					37.41	0.125875	0.0610072	0.0858114
					37.44	0.130244	0.0631867	0.0929369
					37.47	0.133567	0.060715	0.0958494
					37.5	0.133518	0.0584337	0.102044
					37.53	0.137323	0.0595698	0.0982656
					37.56	0.137045	0.0623793	0.108573
					37.59	0.13921	0.0622646	0.111751
					37.62	0.137802	0.060685	0.105733
					37.65	0.13679	0.0605454	0.10022
					37.68	0.13696	0.0622698	0.101051
					37.71	0.137448	0.0621615	0.104537
					37.74	0.134835	0.0623506	0.0965189
					37.77	0.133904	0.060072	0.0961303
					37.8	0.136342	0.0607698	0.104064
					37.83	0.137105	0.0622893	0.104029
					37.86	0.139924	0.0616724	0.120562
					37.89	0.142678	0.0610763	0.119608
					37.92	0.144773	0.057209	0.122181
					37.95	0.145707	0.0584572	0.12389
					37.98	0.146358	0.0591837	0.125379
					38.01	0.147311	0.058405	0.135459
					38.04	0.149111	0.0577763	0.135801
					38.07	0.153362	0.0561916	0.137056
					38.1	0.154653	0.0577646	0.146051
					38.13	0.158012	0.0567564	0.147652
					38.16	0.146134	0.0578611	0.12359
					38.19	0.137769	0.0600707	0.10805
					38.22	0.139174	0.0627863	0.112424
					38.25	0.134545	0.0616502	0.104949
					38.28	0.130518	0.0619659	0.0910208
					38.31	0.128698	0.0612746	0.0895742
					38.34	0.125532	0.0609746	0.0877043
					38.37	0.12567	0.0623885	0.0863385
					38.4	0.120402	0.0602598	0.0795746
					38.43	0.118299	0.0612615	0.0770353
					38.46	0.113481	0.0608585	0.0681554
					38.49	0.111016	0.0628032	0.0645503
					38.52	0.108273	0.0587455	0.0552471
					38.55	0.107568	0.0627811	0.0529387
					38.58	0.107205	0.0627132	0.0619687
					38.61	0.109813	0.0618706	0.0596871
					38.64	0.108521	0.0623167	0.0543545
					38.67	0.110464	0.061495	0.0664625
					38.7	0.111108	0.0602859	0.0625612
					38.73	0.113425	0.0610189	0.0621918
					38.76	0.114743	0.0602559	0.0693635
					38.79	0.111949	0.0605507	0.0632691
					38.82	0.114261	0.0641845	0.0668742
					38.85	0.115362	0.0616893	0.065593
					38.88	0.114855	0.0607854	0.0631614
					38.91	0.113614	0.0609302	0.0645926
					38.94	0.110081	0.0612328	0.0653121
					38.97	0.111854	0.0607698	0.0632691
					39	0.114453	0.0591629	0.0670473
					39.03	0.111712	0.0594694	0.0577749
					39.06	0.107169	0.060908	0.0518421
					39.09	0.105545	0.0600185	0.0490951
					39.12	0.0977734	0.0590794	0.0469982
					39.15	0.100691	0.0596428	0.0432392
					39.18	0.0971238	0.059485	0.0402574
					39.21	0.0993585	0.062575	0.0352596
					39.24	0.100909	0.0597211	0.0381336
					39.27	0.0980581	0.0602559	0.0340592
					39.3	0.0981382	0.0606211	0.035098
					39.33	0.103343	0.0630393	0.0475753
					39.36	0.11014	0.0605141	0.0557665
					39.39	0.107931	0.0592698	0.0568631
					39.42	0.111133	0.0579576	0.0673974
					39.45	0.117032	0.057749	0.0696328
					39.48	0.117488	0.0593781	0.0784204
					39.51	0.117679	0.0591642	0.0726146
					39.54	0.116445	0.0591107	0.0701637
					39.57	0.111338	0.058932	0.0574941
					39.6	0.111926	0.0605598	0.0585983
					39.63	0.109622	0.0592763	0.0554164
					39.66	0.108809	0.0608781	0.0627035
					39.69	0.106374	0.0607893	0.0530964
					39.72	0.107446	0.0620206	0.0630421
					39.75	0.111685	0.0605363	0.0606143
					39.78	0.114968	0.0621237	0.0619917
					39.81	0.110955	0.0580816	0.0582443
					39.84	0.110204	0.0590168	0.0621033
					39.87	0.110836	0.0576511	0.0691826
					39.9	0.115043	0.0565438	0.0694866
					39.93	0.118388	0.0601568	0.0728647
					39.96	0.114896	0.058992	0.0757541
					39.99	0.113319	0.0591107	0.0649581
					40.02	0.113141	0.0584703	0.0634999
					40.05	0.118358	0.0609146	0.0711987
					40.08	0.116973	0.0612576	0.0691326
					40.11	0.115368	0.0606185	0.0784473
					40.14	0.117612	0.0569025	0.0800209
					40.17	0.12012	0.057775	0.0860461
					40.2	0.117253	0.0604841	0.0774816
					40.23	0.117196	0.0596102	0.0730263
					40.26	0.119747	0.0588824	0.078255
					40.29	0.116723	0.0560442	0.0755348
					40.32	0.117226	0.0565007	0.0757541
					40.35	0.117164	0.0579629	0.0780626
					40.38	0.118169	0.0587168	0.0766506
					40.41	0.117001	0.0561381	0.0645811
					40.44	0.117693	0.0577985	0.0807558
					40.47	0.124071	0.0573198	0.0912863
					40.5	0.123853	0.0562046	0.0913979
					40.53	0.122736	0.0564251	0.0827642
					40.56	0.122483	0.0562177	0.087585
					40.59	0.123229	0.0555381	0.0948722
					40.62	0.123402	0.0581181	0.0970767
					40.65	0.126231	0.058452	0.0943758
					40.68	0.124789	0.0586789	0.0841223
					40.71	0.124066	0.055752	0.0827142
					40.74	0.124316	0.0577607	0.0896588
					40.77	0.12209	0.0572024	0.0897089
					40.8	0.119917	0.0565007	0.0848418
					40.83	0.116765	0.0585446	0.083803
					40.86	0.114316	0.0549251	0.0748153
					40.89	0.114598	0.0561225	0.0762966
					40.92	0.115154	0.055139	0.0800094
					40.95	0.116821	0.0568777	0.0821101
					40.98	0.118022	0.0562516	0.0798978
					41.01	0.117294	0.0578311	0.075554
					41.04	0.113195	0.0570772	0.077043
					41.07	0.113618	0.058345	0.0716527
					41.1	0.116584	0.056322	0.0786705
					41.13	0.118589	0.0586229	0.0793399
					41.16	0.121263	0.0594381	0.0832836
					41.19	0.11754	0.0574359	0.0773239
					41.22	0.116723	0.0560442	0.0770969
					41.25	0.115854	0.0535308	0.0729955
					41.28	0.11405	0.0558603	0.0768391
					41.31	0.117406	0.0549551	0.0715104
					41.34	0.116546	0.0556151	0.0719182
					41.37	0.117994	0.0554077	0.0799478
					41.4	0.116508	0.0554899	0.0808597
					41.43	0.116858	0.0567003	0.0797901
					41.46	0.117744	0.0560925	0.0794477
					41.49	0.119661	0.0563064	0.083676
					41.52	0.123139	0.0538908	0.0903129
					41.55	0.118186	0.0563611	0.0861846
					41.58	0.120889	0.0546916	0.0845109
					41.61	0.12105	0.0591511	0.0892164
					41.64	0.115873	0.0555785	0.0741574
					41.67	0.120027	0.0582655	0.0868502
					41.7	0.117082	0.0546616	0.0760042
					41.73	0.11497	0.057372	0.0734225
					41.76	0.112332	0.0582276	0.0716412
					41.79	0.110269	0.0566781	0.0722606
					41.82	0.113806	0.0551533	0.0684093
					41.85	0.114612	0.0575494	0.0681708
					41.88	0.114445	0.0577046	0.0737611
					41.91	0.110257	0.0574059	0.0661162
					41.94	0.111487	0.053939	0.0621379
					41.97	0.10856	0.0581116	0.0593024
					42	0.10427	0.0570459	0.0593331
					42.03	0.102998	0.0527429	0.0549778
					42.06	0.105123	0.0569351	0.057898
					42.09	0.104931	0.0586424	0.0604874
					42.12	0.102913	0.0599963	0.0548124
					42.15	0.101526	0.0591016	0.0553741
					42.18	0.102648	0.0583581	0.0529656
					42.21	0.104114	0.0598946	0.0519345
					42.24	0.105407	0.0602063	0.0614339
					42.27	0.10136	0.0596663	0.0550047
					42.3	0.0984443	0.0557625	0.0446589
					42.33	0.0982841	0.0559503	0.0443011
					42.36	0.09995	0.0584976	0.0557281
					42.39	0.10027	0.0580724	0.0557165
					42.42	0.103173	0.0596376	0.0556511
					42.45	0.105688	0.0570733	0.0556857
					42.48	0.101844	0.0595437	0.0577326
					42.51	0.100061	0.0585681	0.0536928
					42.54	0.0973537	0.0560155	0.0502031
					42.57	0.0981227	0.0571555	0.0528732
					42.6	0.101798	0.0575742	0.061076
					42.63	0.101749	0.0561251	0.0575171
					42.66	0.105512	0.0530912	0.0610837
					42.69	0.10388	0.0576733	0.0640732
					42.72	0.106752	0.0578716	0.0639578
					42.75	0.106431	0.0565594	0.0677629
					42.78	0.109958	0.0572442	0.0759619
					42.81	0.114755	0.0591694	0.079767
					42.84	0.116204	0.0582863	0.0795631
					42.87	0.114909	0.0563246	0.0756848
					42.9	0.114531	0.0591042	0.0818754
					42.93	0.107758	0.0582394	0.0713911
					42.96	0.105414	0.0592815	0.0647157
					42.99	0.0952656	0.059262	0.0490296
					43.02	0.0913747	0.0564577	0.0456285
					43.05	0.0896172	0.0571203	0.0396919
					43.08	0.0895126	0.0583294	0.0336052
					43.11	0.0937082	0.0597015	0.0438663
					43.14	0.0935668	0.0601307	0.0437163
					43.17	0.0915007	0.0583959	0.0406999
					43.2	0.0907736	0.0565007	0.0469289
					43.23	0.092342	0.0579616	0.0389531
					43.26	0.0945037	0.0584937	0.0420465
					43.29	0.0978483	0.058885	0.0461248
					43.32	0.0976856	0.0595085	0.0511342
					43.35	0.0982099	0.0615902	0.0560128
					43.38	0.0993108	0.0610554	0.055378
					43.41	0.0941809	0.0577242	0.0473329
					43.44	0.0925034	0.0609015	0.0434508
					43.47	0.0916085	0.0594042	0.0490835
					43.5	0.0997505	0.0598841	0.0503224
					43.53	0.0987361	0.0584207	0.0527886
					43.56	0.0990751	0.0566442	0.055755
					43.59	0.0999849	0.0590976	0.0624265
					43.62	0.100173	0.059905	0.0589253
					43.65	0.10076	0.0591185	0.0570247
					43.68	0.095746	0.0570746	0.0462864
					43.71	0.0962509	0.0587572	0.0476753
					43.74	0.096054	0.058212	0.0519268
					43.77	0.0960055	0.0572233	0.0420811
					43.8	0.09468	0.0569116	0.0517806
					43.83	0.0978754	0.0581233	0.0584829
					43.86	0.104479	0.0591263	0.0598102
					43.89	0.104877	0.0580046	0.0685824
					43.92	0.104055	0.0587989	0.0655045
					43.95	0.100318	0.0594746	0.0667511
					43.98	0.104115	0.0603433	0.0610222
					44.01	0.10423	0.061135	0.0614916
					44.04	0.099591	0.0596911	0.0551048
					44.07	0.103005	0.0604972	0.0659969
					44.1	0.100144	0.0605193	0.0626804
					44.13	0.101738	0.0582329	0.0616878
					44.16	0.0998292	0.0575494	0.0563167
					44.19	0.104545	0.0554716	0.0660854
					44.22	0.107895	0.0583059	0.0738765
					44.25	0.110276	0.0587807	0.073942
					44.28	0.116231	0.058945	0.0851804
					44.31	0.113205	0.0569207	0.0807173
					44.34	0.11296	0.0558864	0.0850226
					44.37	0.110237	0.0556633	0.0823756
					44.4	0.111661	0.0604463	0.0863462
					44.43	0.107642	0.0588863	0.0643618
					44.46	0.106409	0.0573798	0.0606951
					44.49	0.108676	0.0576094	0.0756772
					44.52	0.106756	0.0591263	0.0761773
					44.55	0.103955	0.0589411	0.0642733
					44.58	0.102433	0.0608572	0.063977
					44.61	0.101166	0.060505	0.0610068
					44.64	0.103591	0.062108	0.0628844
					44.67	0.103904	0.0615132	0.0645618
					44.7	0.101899	0.0586007	0.0618455
					44.73	0.103956	0.0575363	0.0661239
					44.76	0.103357	0.0592372	0.0612415
					44.79	0.106105	0.0581337	0.0729108
					44.82	0.106923	0.0583633	0.0718528
					44.85	0.103399	0.0573042	0.0645426
					44.88	0.102432	0.0606733	0.0593485
					44.91	0.0975946	0.0587715	0.0549586
					44.94	0.0983726	0.058045	0.0557319
					44.97	0.0944966	0.0611559	0.0513227
					45	0.0908408	0.0602089	0.0461864
					45.03	0.0903604	0.0572168	0.0443973
					45.06	0.0932156	0.0592737	0.0471251
					45.09	0.0948123	0.058615	0.0474483
					45.12	0.098432	0.0566872	0.0587329
					45.15	0.104026	0.0567564	0.0682208
					45.18	0.0999823	0.0579694	0.067686
					45.21	0.0993198	0.0597185	0.0615762
					45.24	0.0966577	0.0580307	0.0595217
					45.27	0.0956239	0.0574959	0.0579481
					45.3	0.0926054	0.0576629	0.041958
					45.33	0.0953353	0.0585798	0.0531195
					45.36	0.0933266	0.0596207	0.0497183
					45.39	0.0919862	0.0603589	0.0444742
					45.42	0.0889444	0.0595972	0.0365369
					45.45	0.0867472	0.0573955	0.0343016
					45.48	0.0872159	0.0604933	0.0330665
					45.51	0.0868576	0.0563898	0.041681
					45.54	0.0941699	0.0590468	0.0490373
					45.57	0.0965486	0.0593637	0.0547008
					45.6	0.101902	0.060222	0.0587676
					45.63	0.100755	0.0611285	0.0688402
					45.66	0.103432	0.058075	0.0627882
					45.69	0.107934	0.0601815	0.0761581
					45.72	0.112911	0.058542	0.0811867
					45.75	0.114139	0.0588642	0.0909939
					45.78	0.110245	0.0571724	0.085769
					45.81	0.115144	0.0564016	0.0890932
					45.84	0.116628	0.0568242	0.0939872
					45.87	0.112574	0.0559007	0.0887662
					45.9	0.110647	0.0572507	0.0762735
					45.93	0.109361	0.0580463	0.0823063
					45.96	0.107672	0.0584872	0.0769776
					45.99	0.108056	0.0587585	0.0789937
					46.02	0.106913	0.0576185	0.0761388
					46.05	0.106878	0.0552551	0.068317
					46.08	0.111544	0.0590546	0.078809
					46.11	0.107997	0.058302	0.0766082
					46.14	0.105117	0.0606798	0.0737765
					46.17	0.108562	0.056815	0.0792014
					46.2	0.10318	0.0557507	0.0703446
					46.23	0.101846	0.0562372	0.066324
					46.26	0.101424	0.0533403	0.0682746
					46.29	0.105069	0.0561785	0.068744
					46.32	0.108188	0.0558068	0.0727377
					46.35	0.108718	0.0556085	0.081079
					46.38	0.107118	0.0554103	0.0829104
					46.41	0.106142	0.0564733	0.0840069
					46.44	0.109177	0.0575051	0.0747307
					46.47	0.108117	0.0572859	0.0711795
					46.5	0.103896	0.0556581	0.0699483
					46.53	0.103474	0.055679	0.0772816
					46.56	0.101595	0.0572951	0.0644849
					46.59	0.0986457	0.0554312	0.0621149
					46.62	0.0975203	0.0540707	0.0521153
					46.65	0.0969708	0.0571646	0.0610607
					46.68	0.100279	0.0577672	0.0685055
					46.71	0.0991035	0.0550138	0.0638116
					46.74	0.0994664	0.0567407	0.0608221
					46.77	0.0984359	0.057775	0.064962
					46.8	0.101245	0.0564212	0.0625919
					46.83	0.0994883	0.0581755	0.0700791
					46.86	0.106239	0.0563064	0.0681823
					46.89	0.106616	0.0574829	0.073588
					46.92	0.105657	0.0551651	0.0733264
					46.95	0.102876	0.0573368	0.070864
					46.98	0.104782	0.0562451	0.07712
					47.01	0.106622	0.056819	0.0786089
					47.04	0.110524	0.0592137	0.0773662
					47.07	0.114732	0.0575207	0.0892318
					47.1	0.115147	0.0569611	0.0843686
					47.13	0.117041	0.0578977	0.0965073
					47.16	0.11663	0.0565346	0.0913209
					47.19	0.116704	0.0572638	0.0935486
					47.22	0.119555	0.0564681	0.105491
					47.25	0.116429	0.0581129	0.0946144
					47.28	0.114027	0.0579733	0.0886777
					47.31	0.113616	0.0577842	0.0899512
					47.34	0.110158	0.0571424	0.0827834
					47.37	0.111832	0.0564877	0.0905207
					47.4	0.110209	0.0576029	0.0802287
					47.43	0.108672	0.0554599	0.0810982
					47.46	0.107539	0.0565242	0.078759
					47.49	0.104606	0.0581768	0.0751885
					47.52	0.107753	0.058409	0.0833105
					47.55	0.111315	0.0574698	0.0846494
					47.58	0.111019	0.0571633	0.0872811
					47.61	0.110726	0.0602754	0.0867732
					47.64	0.112267	0.056429	0.0862153
					47.67	0.117044	0.0578572	0.0953108
					47.7	0.113627	0.0582994	0.0946759
					47.73	0.111056	0.0571177	0.0900474
					47.76	0.112122	0.0558642	0.0876235
					47.79	0.11115	0.0588798	0.0875273
					47.82	0.112242	0.0560012	0.0811867
					47.85	0.107582	0.0546434	0.0773354
					47.88	0.107581	0.0561681	0.079186
					47.91	0.104007	0.0588303	0.0733764
					47.94	0.106991	0.0581363	0.0801479
					47.97	0.106954	0.0589007	0.0766621
					48	0.10638	0.0563546	0.078255
					48.03	0.108643	0.0578089	0.0881814
					48.06	0.110007	0.055859	0.0853843
					48.09	0.111586	0.055962	0.0854574
					48.12	0.111449	0.0578977	0.0828411
					48.15	0.115763	0.0593181	0.0904591
					48.18	0.115606	0.0549329	0.0953916
					48.21	0.118715	0.0548612	0.0995853
					48.24	0.118	0.0545677	0.09528
					48.27	0.117834	0.0563664	0.0978078
					48.3	0.121723	0.0570903	0.106445
					48.33	0.126651	0.0553725	0.112674
					48.36	0.123787	0.0539781	0.114829
					48.39	0.125898	0.0554612	0.118253
					48.42	0.126474	0.0543694	0.119434
					48.45	0.118203	0.0559333	0.101432
					48.48	0.110935	0.0558198	0.0891894
					48.51	0.111994	0.0578729	0.0867925
					48.54	0.110637	0.0550946	0.0859884
					48.57	0.112699	0.0602089	0.0891009
					48.6	0.109075	0.0555199	0.0898666
					48.63	0.105909	0.0573433	0.0834221
					48.66	0.11049	0.0555199	0.0923867
					48.69	0.108112	0.0563572	0.0803095
					48.72	0.105808	0.0563794	0.0794477
					48.75	0.108345	0.0589933	0.0788167
					48.78	0.111213	0.057252	0.0854997
					48.81	0.11489	0.059022	0.0970652
					48.84	0.107481	0.0565868	0.0820678
					48.87	0.104346	0.0560429	0.0747461
					48.9	0.106259	0.0571946	0.0800402
					48.93	0.111057	0.0582916	0.0878775
					48.96	0.109455	0.0573159	0.0848187
					48.99	0.109438	0.0542716	0.0838415
					49.02	0.108857	0.0578233	0.0864462
					49.05	0.110325	0.060475	0.0929753
					49.08	0.11168	0.056789	0.0885392
					49.11	0.108813	0.0569977	0.0814022
					49.14	0.112595	0.0573903	0.0936756
					49.17	0.113915	0.0585811	0.0943335
					49.2	0.111962	0.0544073	0.098231
					49.23	0.113607	0.0540994	0.0933447
					49.26	0.113591	0.0580229	0.0926445
					49.29	0.117545	0.059245	0.100716
					49.32	0.11916	0.0584703	0.102682
					49.35	0.119095	0.0571581	0.103844
					49.38	0.11884	0.0593207	0.105372
					49.41	0.115238	0.0584637	0.0982233
					49.44	0.114235	0.0605037	0.0970575
					49.47	0.112185	0.0608833	0.0897281
					49.5	0.109252	0.0597276	0.0760234
					49.53	0.108897	0.0592411	0.0787013
					49.56	0.108133	0.0599167	0.0805865
					49.59	0.103515	0.057642	0.0756925
					49.62	0.103921	0.0586685	0.0798863
					49.65	0.106782	0.0589007	0.0825641
					49.68	0.106628	0.0583398	0.077674
					49.71	0.110325	0.0596181	0.0867886
					49.74	0.110228	0.0595842	0.089251
					49.77	0.108173	0.057192	0.0821755
					49.8	0.104135	0.0600615	0.0801902
					49.83	0.107028	0.0590311	0.0807712
					49.86	0.104926	0.0580816	0.0821909
					49.89	0.103966	0.0583476	0.074546
					49.92	0.102143	0.0597576	0.0724761
					49.95	0.102048	0.0598372	0.0791937
					49.98	0.0985114	0.0565072	0.0697751
					50.01	0.0985398	0.0555851	0.0738688
					50.04	0.100991	0.0600498	0.0797863
					50.07	0.101446	0.0605507	0.0841454
					50.1	0.10359	0.0578416	0.0799055
					50.13	0.0994167	0.0590337	0.0700483
					50.16	0.102979	0.054989	0.072503
					50.19	0.102285	0.0576824	0.0747999
					50.22	0.103605	0.0579511	0.0755079
					50.25	0.105776	0.0594785	0.0784743
					50.28	0.10881	0.057329	0.0854074
					50.31	0.112998	0.0573759	0.0956724
					50.34	0.111278	0.0578324	0.0918134
					50.37	0.119138	0.056412	0.10735
					50.4	0.118899	0.0572911	0.105949
					50.43	0.113832	0.0566859	0.105068
					50.46	0.113605	0.059065	0.102278
					50.49	0.112149	0.0582577	0.0917788
					50.52	0.110245	0.0587194	0.0892664
					50.55	0.106526	0.0577959	0.0893857
					50.58	0.105802	0.0603876	0.0860884
					50.61	0.105434	0.0594668	0.0880429
					50.64	0.107296	0.0630993	0.0823679
					50.67	0.110112	0.0583411	0.0910593
					50.7	0.111996	0.0589633	0.0998623
					50.73	0.106438	0.0597394	0.0892548
					50.76	0.102449	0.0599702	0.0797939
					50.79	0.105782	0.0571503	0.0785358
					50.82	0.107857	0.0572546	0.0889009
					50.85	0.102911	0.0609289	0.0864193
					50.88	0.104183	0.0618811	0.0806096
					50.91	0.104569	0.0603211	0.0813522
					50.94	0.0994857	0.0608689	0.0793245
					50.97	0.0997311	0.0585824	0.0667203
					51	0.0990247	0.0594746	0.0756695
					51.03	0.102054	0.0581168	0.0792438
					51.06	0.0969276	0.0583085	0.0675667
					51.09	0.0957563	0.0580803	0.0685671
					51.12	0.0978012	0.0582016	0.0725492
					51.15	0.0962774	0.0606954	0.0720028
					51.18	0.0971122	0.0585811	0.0724684
					51.21	0.0982919	0.0605976	0.0693481
					51.24	0.104753	0.0614311	0.0807712
					51.27	0.106668	0.0632963	0.0894665
					51.3	0.107165	0.0633015	0.0876428
					51.33	0.107859	0.059772	0.0949337
					51.36	0.108962	0.0589607	0.0921443
					51.39	0.110554	0.0594081	0.0958571
					51.42	0.108297	0.0608937	0.0918519
					51.45	0.111595	0.0602024	0.095203
					51.48	0.116251	0.0612002	0.105114
					51.51	0.118275	0.062498	0.113321
					51.54	0.118979	0.0617506	0.113886
					51.57	0.120395	0.0625854	0.11506
					51.6	0.122383	0.059245	0.115895
					51.63	0.124566	0.0614846	0.127541
					51.66	0.12638	0.0607202	0.128945
					51.69	0.125715	0.0603563	0.127622
					51.72	0.127993	0.0579981	0.137198
					51.75	0.126416	0.058795	0.13028
					51.78	0.123546	0.0611519	0.123928
					51.81	0.111467	0.0621406	0.101328
					51.84	0.110061	0.0630132	0.096615
					51.87	0.109564	0.0622828	0.0949491
					51.9	0.10983	0.062528	0.0986811
					51.93	0.105425	0.0613359	0.0877313
					51.96	0.103184	0.0618524	0.0847803
					51.99	0.0978741	0.0623546	0.0750924
					52.02	0.103144	0.0615615	0.0797093
					52.05	0.102554	0.0602924	0.0770122
					52.08	0.100736	0.0609902	0.0730263
					52.11	0.0948414	0.0609328	0.0658931
					52.14	0.0964582	0.0628541	0.0630998
					52.17	0.0978315	0.0627498	0.0703061
					52.2	0.100544	0.0621198	0.0818446
					52.23	0.100479	0.0618928	0.0813175
					52.26	0.098277	0.061765	0.0744037
					52.29	0.0963432	0.0618576	0.0711295
					52.32	0.0954302	0.0617415	0.068644
					52.35	0.100804	0.0608976	0.0758041
					52.38	0.0996	0.0608807	0.0751654
					52.41	0.0978987	0.0589646	0.0732533
					52.44	0.0973053	0.0630054	0.0698713
					52.47	0.0965247	0.0590194	0.0603758
					52.5	0.0934784	0.0610059	0.0639116
					52.53	0.0962638	0.0600772	0.0684939
					52.56	0.0956769	0.0587494	0.0721182
					52.59	0.0916466	0.0583776	0.0626035
					52.62	0.0933111	0.0602115	0.0691903
					52.65	0.0970696	0.0576863	0.0705523
					52.68	0.0922948	0.0580568	0.0602758
					52.71	0.0947872	0.059245	0.0729993
					52.74	0.0985682	0.0592672	0.0735611
					52.77	0.0977883	0.0608533	0.0756156
					52.8	0.0967203	0.0590885	0.0739343
					52.83	0.0960701	0.0591537	0.0731917
					52.86	0.0986257	0.0563638	0.0779472
					52.89	0.100928	0.0586281	0.0783588
					52.92	0.097386	0.0588185	0.0776317
					52.95	0.0962942	0.0587494	0.0763043
					52.98	0.0982932	0.059532	0.0754271
					53.01	0.0961534	0.0577816	0.0676129
					53.04	0.0925847	0.0582524	0.0702061
					53.07	0.0910842	0.0575664	0.0610953
					53.1	0.0889218	0.0550894	0.0625381
					53.13	0.0911423	0.0618602	0.066955
					53.16	0.088138	0.0591563	0.0608875
					53.19	0.0878125	0.060402	0.0677822
					53.22	0.090968	0.0576003	0.0654468
					53.25	0.0901835	0.0591329	0.0672358
					53.28	0.0932866	0.0595959	0.0681284
					53.31	0.0980956	0.0620076	0.0784666
					53.34	0.104266	0.0579498	0.083476
					53.37	0.10804	0.0597172	0.0900897
					53.4	0.107113	0.0577842	0.0954646
					53.43	0.111656	0.059352	0.103117
					53.46	0.111532	0.0575429	0.0998585
					53.49	0.113649	0.0566625	0.0971575
					53.52	0.110887	0.0574503	0.100959
					53.55	0.107882	0.0580529	0.100516
					53.58	0.111315	0.0576042	0.0982464
					53.61	0.10903	0.0581168	0.098912
					53.64	0.105124	0.059065	0.0928138
					53.67	0.106144	0.0596363	0.0948106
					53.7	0.101847	0.0578207	0.0803749
					53.73	0.102376	0.0572037	0.0749077
					53.76	0.0957628	0.0596794	0.0738573
					53.79	0.094339	0.0621798	0.0720759
					53.82	0.0938335	0.0606511	0.066728
					53.85	0.097355	0.0610437	0.0728223
					53.88	0.0937612	0.0609602	0.0713295
					53.91	0.0960004	0.0614441	0.0716989
					53.94	0.0938935	0.0601463	0.0703523
					53.97	0.0937198	0.0576303	0.0677014
					54	0.0910719	0.0571764	0.0673936
					54.03	0.0916298	0.0603081	0.0674013

## Sheet: Fig. 4g
Ca2+ frequency (x 10-3 Hz/cell)
	Vehicle						500 μM Glu						500 μM Glu + D-AP5
Ca2+ spark-like	7.2	6.1	4.5				31.6	28.3	25.2	18.8			11.8	9.7	8.8	5.5
Ca2+ wave	3.3	2.5	1.4	0.9			7.9	7.1	6.7	5.8	4.6		4.9	3.9	3.1	3	2.8	2.1

## Sheet: Fig. 4h
Ca2+ frequency (x 10-3 Hz/cell)
	Vehicle						1 mM Glu						1 mM Glu + D-AP5
Ca2+ spark-like	6.8	4	3.3				9.8	8.1	6.2	5.6			6.3	3.7	3.1	1.8	0.7
Ca2+ wave	3.1	2.4	0.9				22.7	19.2	16.6	13.7	11		8.5	5.8	5.1	1.1

## Sheet: Fig. 4j
NMDA puff-1			NMDA puff-2
time (ms)	pA		time (ms)	pA
92909.4	1.83105		131783	-55.542
92909.4	3.66211		131783	-56.1523
92909.5	3.66211		131783	-54.9316
92909.5	5.49316		131783	-53.7109
92909.5	4.27246		131783	-53.7109
92909.6	1.83105		131783	-54.3213
92909.6	1.83105		131783	-54.9316
92909.7	3.05176		131783	-54.3213
92909.8	2.44141		131784	-53.7109
92909.8	2.44141		131784	-53.1006
92909.9	1.83105		131784	-51.8799
92909.9	3.66211		131784	-51.2695
92910	3.66211		131784	-53.7109
92910	3.05176		131784	-56.7627
92910	1.83105		131784	-59.8145
92910.1	0.610352		131784	-59.8145
92910.1	0		131784	-56.7627
92910.2	-0.610352		131784	-54.9316
92910.2	0.610352		131784	-54.3213
92910.3	1.83105		131784	-53.7109
92910.4	3.05176		131784	-53.1006
92910.4	3.66211		131784	-53.7109
92910.5	3.66211		131784	-55.542
92910.5	3.05176		131784	-54.9316
92910.5	1.83105		131784	-56.1523
92910.6	1.2207		131784	-54.9316
92910.6	0.610352		131784	-55.542
92910.7	0.610352		131784	-55.542
92910.8	0.610352		131784	-54.9316
92910.8	1.2207		131785	-54.3213
92910.9	2.44141		131785	-52.4902
92910.9	1.83105		131785	-51.2695
92911	1.83105		131785	-51.2695
92911	3.05176		131785	-52.4902
92911	4.27246		131785	-53.1006
92911.1	3.66211		131785	-52.4902
92911.1	1.83105		131785	-52.4902
92911.2	1.83105		131785	-52.4902
92911.2	1.2207		131785	-52.4902
92911.3	0.610352		131785	-53.7109
92911.4	3.05176		131785	-54.3213
92911.4	3.66211		131785	-53.7109
92911.5	4.27246		131785	-52.4902
92911.5	2.44141		131785	-50.0488
92911.5	0.610352		131785	-49.4385
92911.6	1.2207		131785	-50.0488
92911.6	0.610352		131785	-51.8799
92911.7	1.2207		131785	-53.7109
92911.8	1.2207		131786	-53.7109
92911.8	1.2207		131786	-54.3213
92911.9	3.05176		131786	-53.7109
92911.9	4.27246		131786	-53.1006
92912	4.27246		131786	-53.7109
92912	3.66211		131786	-53.1006
92912	3.05176		131786	-53.1006
92912.1	1.83105		131786	-52.4902
92912.1	1.83105		131786	-52.4902
92912.2	3.05176		131786	-52.4902
92912.2	3.66211		131786	-53.1006
92912.3	1.83105		131786	-52.4902
92912.4	0.610352		131786	-53.1006
92912.4	0		131786	-52.4902
92912.5	0.610352		131786	-53.1006
92912.5	1.83105		131786	-52.4902
92912.5	1.83105		131786	-53.1006
92912.6	2.44141		131786	-52.4902
92912.6	3.05176		131786	-53.1006
92912.7	3.66211		131786	-52.4902
92912.8	3.05176		131786	-51.2695
92912.8	3.05176		131787	-51.8799
92912.9	3.66211		131787	-52.4902
92912.9	4.27246		131787	-53.1006
92913	5.49316		131787	-53.1006
92913	6.10352		131787	-53.1006
92913	5.49316		131787	-53.1006
92913.1	4.88281		131787	-54.3213
92913.1	4.27246		131787	-55.542
92913.2	3.05176		131787	-55.542
92913.2	3.05176		131787	-54.9316
92913.3	4.27246		131787	-56.1523
92913.4	5.49316		131787	-55.542
92913.4	3.66211		131787	-54.3213
92913.5	1.83105		131787	-53.7109
92913.5	1.83105		131787	-51.8799
92913.5	1.2207		131787	-50.6592
92913.6	1.83105		131787	-50.0488
92913.6	2.44141		131787	-50.6592
92913.7	1.83105		131787	-50.0488
92913.8	2.44141		131788	-48.8281
92913.8	3.05176		131788	-49.4385
92913.9	3.66211		131788	-49.4385
92913.9	4.27246		131788	-52.4902
92914	3.05176		131788	-53.1006
92914	4.88281		131788	-55.542
92914	4.88281		131788	-55.542
92914.1	3.05176		131788	-54.9316
92914.1	1.2207		131788	-54.9316
92914.2	1.2207		131788	-54.9316
92914.2	1.83105		131788	-54.9316
92914.3	3.05176		131788	-54.9316
92914.4	4.88281		131788	-53.1006
92914.4	6.10352		131788	-52.4902
92914.5	6.71387		131788	-51.8799
92914.5	5.49316		131788	-51.2695
92914.5	3.66211		131788	-51.2695
92914.6	1.83105		131788	-54.9316
92914.6	0.610352		131788	-56.1523
92914.7	-0.610352		131788	-57.373
92914.8	1.2207		131788	-57.9834
92914.8	1.2207		131789	-56.1523
92914.9	2.44141		131789	-54.9316
92914.9	1.83105		131789	-54.9316
92915	1.2207		131789	-53.7109
92915	3.05176		131789	-53.1006
92915	4.27246		131789	-54.3213
92915.1	3.66211		131789	-56.1523
92915.1	2.44141		131789	-57.9834
92915.2	0.610352		131789	-57.373
92915.2	1.2207		131789	-57.373
92915.3	2.44141		131789	-56.1523
92915.4	5.49316		131789	-54.9316
92915.4	6.10352		131789	-56.1523
92915.5	6.71387		131789	-56.7627
92915.5	5.49316		131789	-56.7627
92915.5	3.66211		131789	-56.1523
92915.6	1.83105		131789	-54.9316
92915.6	0		131789	-53.1006
92915.7	-0.610352		131789	-53.7109
92915.8	0		131790	-53.7109
92915.8	2.44141		131790	-55.542
92915.9	3.66211		131790	-56.1523
92915.9	3.05176		131790	-56.1523
92916	3.66211		131790	-54.3213
92916	4.27246		131790	-53.7109
92916	4.88281		131790	-53.1006
92916.1	6.10352		131790	-52.4902
92916.1	6.71387		131790	-54.3213
92916.2	7.93457		131790	-54.9316
92916.2	6.71387		131790	-53.7109
92916.3	5.49316		131790	-52.4902
92916.4	4.27246		131790	-51.8799
92916.4	0.610352		131790	-51.8799
92916.5	-1.2207		131790	-51.8799
92916.5	-1.83105		131790	-52.4902
92916.5	-1.83105		131790	-53.1006
92916.6	0		131790	-54.9316
92916.6	1.2207		131790	-56.1523
92916.7	1.83105		131790	-56.1523
92916.8	1.2207		131790	-56.1523
92916.8	1.83105		131791	-55.542
92916.9	1.2207		131791	-56.1523
92916.9	2.44141		131791	-56.7627
92917	3.05176		131791	-57.373
92917	3.05176		131791	-56.1523
92917	2.44141		131791	-53.7109
92917.1	3.05176		131791	-53.7109
92917.1	3.66211		131791	-53.1006
92917.2	1.2207		131791	-54.9316
92917.2	1.2207		131791	-55.542
92917.3	1.83105		131791	-54.3213
92917.4	1.83105		131791	-52.4902
92917.4	0.610352		131791	-51.2695
92917.5	0		131791	-51.2695
92917.5	0.610352		131791	-53.1006
92917.5	1.83105		131791	-52.4902
92917.6	1.83105		131791	-51.2695
92917.6	1.2207		131791	-50.6592
92917.7	1.2207		131791	-51.2695
92917.8	1.83105		131792	-51.8799
92917.8	3.66211		131792	-50.6592
92917.9	3.66211		131792	-49.4385
92917.9	4.27246		131792	-50.0488
92918	4.27246		131792	-51.2695
92918	4.27246		131792	-51.2695
92918	4.27246		131792	-51.2695
92918.1	3.66211		131792	-51.2695
92918.1	1.83105		131792	-53.1006
92918.2	-0.610352		131792	-54.3213
92918.2	1.83105		131792	-55.542
92918.3	3.05176		131792	-56.1523
92918.4	3.05176		131792	-56.7627
92918.4	2.44141		131792	-56.1523
92918.5	2.44141		131792	-54.9316
92918.5	2.44141		131792	-53.1006
92918.5	4.27246		131792	-52.4902
92918.6	4.27246		131792	-54.3213
92918.6	4.27246		131792	-53.7109
92918.7	4.27246		131792	-54.9316
92918.8	4.88281		131792	-53.1006
92918.8	3.66211		131793	-52.4902
92918.9	3.05176		131793	-51.2695
92918.9	3.05176		131793	-51.2695
92919	3.66211		131793	-51.2695
92919	4.88281		131793	-53.7109
92919	4.88281		131793	-54.9316
92919.1	3.05176		131793	-56.7627
92919.1	0.610352		131793	-54.9316
92919.2	-0.610352		131793	-53.1006
92919.2	0		131793	-52.4902
92919.3	1.2207		131793	-53.1006
92919.4	1.2207		131793	-53.7109
92919.4	2.44141		131793	-54.3213
92919.5	3.66211		131793	-55.542
92919.5	6.10352		131793	-57.373
92919.5	4.88281		131793	-57.373
92919.6	3.05176		131793	-56.7627
92919.6	0		131793	-54.3213
92919.7	-0.610352		131793	-53.1006
92919.8	0		131794	-54.3213
92919.8	1.83105		131794	-56.1523
92919.9	3.05176		131794	-57.373
92919.9	3.05176		131794	-55.542
92920	3.05176		131794	-54.3213
92920	3.05176		131794	-53.7109
92920	3.05176		131794	-53.1006
92920.1	3.05176		131794	-53.1006
92920.1	4.27246		131794	-51.8799
92920.2	4.27246		131794	-52.4902
92920.2	4.27246		131794	-53.1006
92920.3	3.66211		131794	-53.7109
92920.4	3.05176		131794	-54.3213
92920.4	2.44141		131794	-54.9316
92920.5	3.05176		131794	-53.1006
92920.5	3.66211		131794	-52.4902
92920.5	1.83105		131794	-51.8799
92920.6	1.83105		131794	-51.2695
92920.6	0		131794	-53.7109
92920.7	0.610352		131794	-54.3213
92920.8	3.66211		131794	-55.542
92920.8	6.10352		131795	-56.1523
92920.9	6.71387		131795	-56.1523
92920.9	7.93457		131795	-56.7627
92921	6.10352		131795	-56.7627
92921	6.10352		131795	-57.9834
92921	5.49316		131795	-57.9834
92921.1	6.10352		131795	-57.373
92921.1	4.27246		131795	-55.542
92921.2	2.44141		131795	-54.9316
92921.2	2.44141		131795	-54.3213
92921.3	3.05176		131795	-54.3213
92921.4	3.66211		131795	-54.9316
92921.4	4.88281		131795	-54.9316
92921.5	3.66211		131795	-53.1006
92921.5	1.2207		131795	-53.1006
92921.5	1.83105		131795	-53.1006
92921.6	1.83105		131795	-53.7109
92921.6	2.44141		131795	-53.7109
92921.7	1.83105		131795	-54.3213
92921.8	1.83105		131796	-53.7109
92921.8	3.05176		131796	-52.4902
92921.9	3.66211		131796	-52.4902
92921.9	4.27246		131796	-51.8799
92922	3.66211		131796	-51.2695
92922	2.44141		131796	-52.4902
92922	1.83105		131796	-52.4902
92922.1	1.83105		131796	-54.3213
92922.1	1.83105		131796	-53.7109
92922.2	3.66211		131796	-54.9316
92922.2	4.27246		131796	-56.1523
92922.3	3.66211		131796	-56.1523
92922.4	4.27246		131796	-54.9316
92922.4	3.66211		131796	-53.7109
92922.5	4.27246		131796	-52.4902
92922.5	4.27246		131796	-52.4902
92922.5	3.66211		131796	-53.1006
92922.6	3.66211		131796	-52.4902
92922.6	3.05176		131796	-50.6592
92922.7	1.83105		131796	-50.6592
92922.8	2.44141		131796	-51.8799
92922.8	2.44141		131797	-52.4902
92922.9	1.2207		131797	-50.6592
92922.9	1.2207		131797	-51.2695
92923	1.83105		131797	-52.4902
92923	3.05176		131797	-53.7109
92923	3.05176		131797	-54.3213
92923.1	3.05176		131797	-56.1523
92923.1	2.44141		131797	-57.373
92923.2	2.44141		131797	-57.9834
92923.2	2.44141		131797	-56.1523
92923.3	2.44141		131797	-56.1523
92923.4	3.05176		131797	-55.542
92923.4	3.05176		131797	-54.9316
92923.5	4.27246		131797	-53.7109
92923.5	4.88281		131797	-53.1006
92923.5	5.49316		131797	-54.3213
92923.6	3.66211		131797	-55.542
92923.6	0		131797	-54.9316
92923.7	-0.610352		131797	-53.1006
92923.8	-0.610352		131798	-51.8799
92923.8	2.44141		131798	-51.2695
92923.9	4.27246		131798	-50.6592
92923.9	5.49316		131798	-53.1006
92924	4.27246		131798	-53.7109
92924	3.66211		131798	-55.542
92924	1.83105		131798	-56.1523
92924.1	1.83105		131798	-57.373
92924.1	2.44141		131798	-55.542
92924.2	2.44141		131798	-54.3213
92924.2	3.66211		131798	-52.4902
92924.3	3.66211		131798	-51.8799
92924.4	4.27246		131798	-53.7109
92924.4	4.27246		131798	-54.3213
92924.5	3.66211		131798	-53.1006
92924.5	3.66211		131798	-54.3213
92924.5	3.05176		131798	-55.542
92924.6	3.05176		131798	-56.1523
92924.6	1.83105		131798	-57.373
92924.7	1.83105		131798	-55.542
92924.8	3.05176		131798	-52.4902
92924.8	3.66211		131799	-52.4902
92924.9	3.66211		131799	-51.8799
92924.9	3.66211		131799	-53.7109
92925	3.66211		131799	-54.3213
92925	3.05176		131799	-55.542
92925	1.2207		131799	-53.1006
92925.1	1.2207		131799	-52.4902
92925.1	1.83105		131799	-52.4902
92925.2	3.05176		131799	-53.1006
92925.2	4.88281		131799	-53.7109
92925.3	4.88281		131799	-54.3213
92925.4	3.66211		131799	-53.7109
92925.4	4.27246		131799	-53.1006
92925.5	4.88281		131799	-54.3213
92925.5	4.27246		131799	-57.373
92925.5	3.66211		131799	-56.1523
92925.6	1.83105		131799	-54.9316
92925.6	2.44141		131799	-53.7109
92925.7	1.83105		131799	-53.7109
92925.8	1.83105		131800	-55.542
92925.8	3.05176		131800	-56.1523
92925.9	3.66211		131800	-55.542
92925.9	3.05176		131800	-54.3213
92926	1.83105		131800	-53.7109
92926	0.610352		131800	-53.1006
92926	-0.610352		131800	-52.4902
92926.1	0.610352		131800	-53.7109
92926.1	3.05176		131800	-53.7109
92926.2	4.27246		131800	-55.542
92926.2	4.88281		131800	-55.542
92926.3	3.66211		131800	-56.7627
92926.4	3.66211		131800	-56.7627
92926.4	3.05176		131800	-56.1523
92926.5	3.05176		131800	-55.542
92926.5	1.83105		131800	-56.1523
92926.5	1.2207		131800	-56.1523
92926.6	3.05176		131800	-54.9316
92926.6	4.88281		131800	-54.9316
92926.7	6.71387		131800	-54.3213
92926.8	6.10352		131800	-55.542
92926.8	4.88281		131801	-56.1523
92926.9	2.44141		131801	-57.9834
92926.9	1.2207		131801	-59.8145
92927	0.610352		131801	-60.4248
92927	0.610352		131801	-58.5938
92927	0.610352		131801	-57.373
92927.1	1.83105		131801	-57.373
92927.1	3.05176		131801	-57.373
92927.2	4.27246		131801	-56.7627
92927.2	4.88281		131801	-55.542
92927.3	4.27246		131801	-54.9316
92927.4	3.05176		131801	-54.3213
92927.4	1.83105		131801	-54.9316
92927.5	1.2207		131801	-55.542
92927.5	0.610352		131801	-53.7109
92927.5	1.2207		131801	-54.3213
92927.6	1.83105		131801	-53.7109
92927.6	3.05176		131801	-54.9316
92927.7	0.610352		131801	-53.7109
92927.8	1.2207		131802	-53.1006
92927.8	2.44141		131802	-51.8799
92927.9	4.27246		131802	-52.4902
92927.9	4.88281		131802	-54.3213
92928	4.27246		131802	-57.373
92928	4.27246		131802	-58.5938
92928	4.88281		131802	-57.373
92928.1	4.27246		131802	-54.9316
92928.1	4.27246		131802	-53.7109
92928.2	1.83105		131802	-53.7109
92928.2	1.2207		131802	-55.542
92928.3	0		131802	-54.3213
92928.4	0		131802	-54.9316
92928.4	1.83105		131802	-54.9316
92928.5	3.05176		131802	-55.542
92928.5	3.66211		131802	-54.9316
92928.5	2.44141		131802	-52.4902
92928.6	3.05176		131802	-53.7109
92928.6	4.88281		131802	-54.3213
92928.7	6.10352		131802	-55.542
92928.8	7.93457		131802	-55.542
92928.8	5.49316		131803	-54.9316
92928.9	3.05176		131803	-55.542
92928.9	3.05176		131803	-57.373
92929	3.05176		131803	-57.373
92929	3.66211		131803	-57.373
92929	3.05176		131803	-56.7627
92929.1	2.44141		131803	-57.373
92929.1	3.05176		131803	-57.9834
92929.2	5.49316		131803	-57.373
92929.2	4.88281		131803	-54.9316
92929.3	4.27246		131803	-53.7109
92929.4	3.66211		131803	-53.1006
92929.4	1.83105		131803	-52.4902
92929.5	3.05176		131803	-53.1006
92929.5	4.27246		131803	-53.7109
92929.5	3.05176		131803	-53.7109
92929.6	0		131803	-53.1006
92929.6	1.2207		131803	-53.7109
92929.7	2.44141		131803	-54.3213
92929.8	3.05176		131804	-54.9316
92929.8	3.05176		131804	-53.7109
92929.9	3.05176		131804	-52.4902
92929.9	3.66211		131804	-51.8799
92930	3.66211		131804	-51.2695
92930	3.05176		131804	-51.2695
92930	4.27246		131804	-52.4902
92930.1	4.88281		131804	-53.7109
92930.1	4.88281		131804	-54.9316
92930.2	0.610352		131804	-54.9316
92930.2	2.44141		131804	-54.9316
92930.3	0.610352		131804	-53.7109
92930.4	1.2207		131804	-52.4902
92930.4	1.2207		131804	-51.8799
92930.5	0		131804	-50.6592
92930.5	1.2207		131804	-52.4902
92930.5	1.2207		131804	-54.3213
92930.6	1.2207		131804	-55.542
92930.6	1.83105		131804	-55.542
92930.7	2.44141		131804	-55.542
92930.8	1.83105		131804	-55.542
92930.8	2.44141		131805	-55.542
92930.9	4.27246		131805	-54.9316
92930.9	4.27246		131805	-54.3213
92931	4.88281		131805	-55.542
92931	3.66211		131805	-56.1523
92931	3.05176		131805	-57.373
92931.1	1.2207		131805	-58.5938
92931.1	0.610352		131805	-57.9834
92931.2	1.83105		131805	-57.373
92931.2	0.610352		131805	-54.9316
92931.3	1.83105		131805	-53.1006
92931.4	3.05176		131805	-52.4902
92931.4	3.66211		131805	-51.2695
92931.5	3.66211		131805	-50.6592
92931.5	1.83105		131805	-51.8799
92931.5	0.610352		131805	-53.1006
92931.6	0.610352		131805	-54.3213
92931.6	2.44141		131805	-53.1006
92931.7	3.05176		131805	-52.4902
92931.8	3.05176		131806	-53.7109
92931.8	1.83105		131806	-54.9316
92931.9	0		131806	-54.9316
92931.9	1.2207		131806	-55.542
92932	1.2207		131806	-56.1523
92932	2.44141		131806	-54.9316
92932	3.05176		131806	-54.3213
92932.1	3.66211		131806	-53.7109
92932.1	3.66211		131806	-54.3213
92932.2	4.27246		131806	-54.3213
92932.2	4.27246		131806	-54.9316
92932.3	5.49316		131806	-54.9316
92932.4	5.49316		131806	-54.9316
92932.4	4.27246		131806	-53.7109
92932.5	3.05176		131806	-54.3213
92932.5	2.44141		131806	-54.3213
92932.5	1.83105		131806	-54.9316
92932.6	0.610352		131806	-54.9316
92932.6	0		131806	-52.4902
92932.7	1.83105		131806	-50.0488
92932.8	3.05176		131806	-49.4385
92932.8	3.66211		131807	-49.4385
92932.9	3.66211		131807	-51.8799
92932.9	3.66211		131807	-53.1006
92933	3.05176		131807	-54.9316
92933	1.83105		131807	-54.3213
92933	1.83105		131807	-54.3213
92933.1	2.44141		131807	-53.7109
92933.1	4.88281		131807	-53.1006
92933.2	6.10352		131807	-54.3213
92933.2	4.27246		131807	-53.7109
92933.3	1.83105		131807	-53.7109
92933.4	0.610352		131807	-53.7109
92933.4	1.2207		131807	-52.4902
92933.5	2.44141		131807	-53.1006
92933.5	1.83105		131807	-54.9316
92933.5	0		131807	-54.9316
92933.6	0.610352		131807	-55.542
92933.6	1.83105		131807	-54.9316
92933.7	3.05176		131807	-53.7109
92933.8	3.66211		131808	-53.1006
92933.8	3.66211		131808	-53.1006
92933.9	4.27246		131808	-54.9316
92933.9	3.66211		131808	-54.3213
92934	1.83105		131808	-54.9316
92934	3.05176		131808	-54.9316
92934	3.05176		131808	-54.9316
92934.1	3.05176		131808	-54.3213
92934.1	2.44141		131808	-54.3213
92934.2	2.44141		131808	-54.3213
92934.2	3.05176		131808	-54.3213
92934.3	3.66211		131808	-53.7109
92934.4	3.05176		131808	-52.4902
92934.4	3.66211		131808	-53.7109
92934.5	3.05176		131808	-52.4902
92934.5	3.05176		131808	-51.2695
92934.5	4.27246		131808	-50.6592
92934.6	3.66211		131808	-51.2695
92934.6	3.05176		131808	-52.4902
92934.7	1.83105		131808	-54.3213
92934.8	0.610352		131808	-55.542
92934.8	1.83105		131809	-56.7627
92934.9	2.44141		131809	-56.7627
92934.9	1.83105		131809	-56.7627
92935	1.2207		131809	-55.542
92935	1.2207		131809	-54.9316
92935	1.2207		131809	-53.7109
92935.1	2.44141		131809	-53.7109
92935.1	3.66211		131809	-51.2695
92935.2	3.05176		131809	-52.4902
92935.2	1.83105		131809	-51.2695
92935.3	0		131809	-51.8799
92935.4	0		131809	-51.2695
92935.4	0		131809	-51.8799
92935.5	-1.2207		131809	-53.1006
92935.5	-1.2207		131809	-53.7109
92935.5	0		131809	-53.7109
92935.6	2.44141		131809	-54.9316
92935.6	3.66211		131809	-55.542
92935.7	3.66211		131809	-55.542
92935.8	4.27246		131810	-56.1523
92935.8	4.27246		131810	-56.1523
92935.9	3.66211		131810	-55.542
92935.9	1.2207		131810	-54.3213
92936	0		131810	-52.4902
92936	-0.610352		131810	-53.1006
92936	-0.610352		131810	-53.7109
92936.1	-0.610352		131810	-54.3213
92936.1	-1.2207		131810	-54.9316
92936.2	-1.2207		131810	-56.1523
92936.2	-0.610352		131810	-56.1523
92936.3	-1.2207		131810	-54.9316
92936.4	-1.2207		131810	-53.7109
92936.4	0		131810	-53.1006
92936.5	0.610352		131810	-52.4902
92936.5	1.2207		131810	-53.7109
92936.5	3.66211		131810	-53.1006
92936.6	6.71387		131810	-53.1006
92936.6	7.93457		131810	-53.7109
92936.7	6.71387		131810	-54.3213
92936.8	6.10352		131810	-54.3213
92936.8	4.27246		131811	-54.9316
92936.9	3.05176		131811	-54.9316
92936.9	0.610352		131811	-52.4902
92937	0		131811	-51.8799
92937	0.610352		131811	-51.8799
92937	1.2207		131811	-51.2695
92937.1	1.83105		131811	-51.2695
92937.1	3.05176		131811	-50.6592
92937.2	2.44141		131811	-51.2695
92937.2	3.05176		131811	-52.4902
92937.3	3.05176		131811	-53.7109
92937.4	1.83105		131811	-54.9316
92937.4	1.83105		131811	-57.373
92937.5	1.2207		131811	-55.542
92937.5	0.610352		131811	-55.542
92937.5	0.610352		131811	-53.1006
92937.6	2.44141		131811	-53.1006
92937.6	4.27246		131811	-53.1006
92937.7	5.49316		131811	-54.9316
92937.8	4.27246		131812	-55.542
92937.8	3.05176		131812	-56.7627
92937.9	3.05176		131812	-56.1523
92937.9	1.83105		131812	-55.542
92938	1.83105		131812	-54.9316
92938	1.83105		131812	-54.9316
92938	2.44141		131812	-53.7109
92938.1	1.2207		131812	-53.1006
92938.1	1.83105		131812	-53.1006
92938.2	1.83105		131812	-52.4902
92938.2	2.44141		131812	-53.1006
92938.3	1.83105		131812	-54.3213
92938.4	1.83105		131812	-57.373
92938.4	2.44141		131812	-57.373
92938.5	1.83105		131812	-56.1523
92938.5	0.610352		131812	-54.3213
92938.5	-0.610352		131812	-53.7109
92938.6	-0.610352		131812	-52.4902
92938.6	0		131812	-52.4902
92938.7	1.83105		131812	-53.7109
92938.8	3.05176		131812	-54.9316
92938.8	4.88281		131813	-55.542
92938.9	4.88281		131813	-57.373
92938.9	6.10352		131813	-58.5938
92939	4.88281		131813	-57.373
92939	5.49316		131813	-56.1523
92939	3.66211		131813	-54.9316
92939.1	1.83105		131813	-53.7109
92939.1	1.2207		131813	-53.7109
92939.2	0		131813	-53.1006
92939.2	0.610352		131813	-53.1006
92939.3	0		131813	-53.1006
92939.4	0		131813	-53.7109
92939.4	0.610352		131813	-53.7109
92939.5	-0.610352		131813	-54.3213
92939.5	0		131813	-54.9316
92939.5	0.610352		131813	-56.1523
92939.6	1.2207		131813	-56.1523
92939.6	1.2207		131813	-55.542
92939.7	1.2207		131813	-55.542
92939.8	0.610352		131814	-54.9316
92939.8	1.83105		131814	-54.9316
92939.9	1.83105		131814	-55.542
92939.9	1.83105		131814	-56.7627
92940	1.83105		131814	-57.373
92940	2.44141		131814	-56.7627
92940	1.83105		131814	-55.542
92940.1	0.610352		131814	-53.7109
92940.1	0.610352		131814	-52.4902
92940.2	1.2207		131814	-52.4902
92940.2	1.83105		131814	-53.7109
92940.3	1.2207		131814	-55.542
92940.4	1.2207		131814	-54.3213
92940.4	1.83105		131814	-54.3213
92940.5	1.83105		131814	-53.1006
92940.5	2.44141		131814	-53.1006
92940.5	3.66211		131814	-52.4902
92940.6	4.88281		131814	-53.1006
92940.6	4.88281		131814	-52.4902
92940.7	3.66211		131814	-52.4902
92940.8	4.27246		131814	-52.4902
92940.8	5.49316		131815	-53.1006
92940.9	4.88281		131815	-54.3213
92940.9	3.66211		131815	-54.3213
92941	1.83105		131815	-54.3213
92941	1.2207		131815	-56.1523
92941	1.2207		131815	-56.1523
92941.1	0.610352		131815	-56.1523
92941.1	-0.610352		131815	-54.9316
92941.2	-1.83105		131815	-53.1006
92941.2	-1.2207		131815	-51.2695
92941.3	-0.610352		131815	-52.4902
92941.4	1.83105		131815	-53.1006
92941.4	3.66211		131815	-53.7109
92941.5	4.88281		131815	-53.7109
92941.5	5.49316		131815	-53.1006
92941.5	5.49316		131815	-53.1006
92941.6	4.88281		131815	-53.1006
92941.6	4.88281		131815	-54.3213
92941.7	3.66211		131815	-55.542
92941.8	2.44141		131816	-55.542
92941.8	1.2207		131816	-54.9316
92941.9	1.2207		131816	-53.1006
92941.9	1.83105		131816	-52.4902
92942	2.44141		131816	-52.4902
92942	3.66211		131816	-53.7109
92942	4.88281		131816	-53.7109
92942.1	4.88281		131816	-53.7109
92942.1	3.05176		131816	-53.1006
92942.2	3.05176		131816	-51.8799
92942.2	1.83105		131816	-50.6592
92942.3	1.2207		131816	-50.0488
92942.4	0.610352		131816	-50.0488
92942.4	1.2207		131816	-50.0488
92942.5	2.44141		131816	-50.6592
92942.5	3.66211		131816	-50.6592
92942.5	4.27246		131816	-48.8281
92942.6	3.66211		131816	-48.8281
92942.6	1.83105		131816	-50.0488
92942.7	0		131816	-52.4902
92942.8	-0.610352		131816	-53.7109
92942.8	0.610352		131817	-54.9316
92942.9	1.83105		131817	-54.3213
92942.9	4.27246		131817	-52.4902
92943	6.10352		131817	-51.8799
92943	6.10352		131817	-53.1006
92943	5.49316		131817	-53.1006
92943.1	4.27246		131817	-51.8799
92943.1	3.05176		131817	-50.6592
92943.2	1.2207		131817	-49.4385
92943.2	1.83105		131817	-50.6592
92943.3	1.83105		131817	-51.8799
92943.4	1.2207		131817	-51.8799
92943.4	0		131817	-51.8799
92943.5	-0.610352		131817	-51.8799
92943.5	-2.44141		131817	-51.8799
92943.5	-3.66211		131817	-51.8799
92943.6	-1.83105		131817	-53.1006
92943.6	-0.610352		131817	-54.3213
92943.7	1.83105		131817	-56.1523
92943.8	3.05176		131818	-57.373
92943.8	3.66211		131818	-57.373
92943.9	3.05176		131818	-56.1523
92943.9	3.05176		131818	-54.3213
92944	4.27246		131818	-53.7109
92944	3.66211		131818	-53.1006
92944	3.05176		131818	-53.1006
92944.1	3.05176		131818	-54.3213
92944.1	3.66211		131818	-54.9316
92944.2	3.66211		131818	-54.3213
92944.2	3.66211		131818	-53.7109
92944.3	1.83105		131818	-53.7109
92944.4	0.610352		131818	-54.3213
92944.4	1.83105		131818	-54.9316
92944.5	3.66211		131818	-54.9316
92944.5	4.27246		131818	-53.7109
92944.5	3.05176		131818	-52.4902
92944.6	3.05176		131818	-51.2695
92944.6	2.44141		131818	-50.6592
92944.7	1.83105		131818	-51.8799
92944.8	1.2207		131818	-51.2695
92944.8	1.2207		131819	-51.8799
92944.9	3.05176		131819	-53.1006
92944.9	3.66211		131819	-53.1006
92945	3.66211		131819	-54.3213
92945	2.44141		131819	-53.1006
92945	1.83105		131819	-51.8799
92945.1	1.83105		131819	-51.8799
92945.1	2.44141		131819	-50.6592
92945.2	3.05176		131819	-51.2695
92945.2	3.05176		131819	-53.1006
92945.3	4.27246		131819	-53.1006
92945.4	5.49316		131819	-53.1006
92945.4	5.49316		131819	-53.7109
92945.5	4.88281		131819	-53.1006
92945.5	3.05176		131819	-53.1006
92945.5	1.2207		131819	-53.7109
92945.6	0.610352		131819	-55.542
92945.6	1.83105		131819	-56.7627
92945.7	4.27246		131819	-56.7627
92945.8	6.10352		131820	-56.1523
92945.8	6.71387		131820	-54.9316
92945.9	4.88281		131820	-53.7109
92945.9	5.49316		131820	-51.8799
92946	4.88281		131820	-51.2695
92946	4.88281		131820	-51.8799
92946	4.88281		131820	-51.2695
92946.1	3.05176		131820	-51.8799
92946.1	1.83105		131820	-54.3213
92946.2	0		131820	-57.373
92946.2	0		131820	-57.373
92946.3	1.2207		131820	-56.1523
92946.4	2.44141		131820	-54.3213
92946.4	3.05176		131820	-53.7109
92946.5	3.05176		131820	-52.4902
92946.5	3.05176		131820	-52.4902
92946.5	3.05176		131820	-51.2695
92946.6	2.44141		131820	-51.2695
92946.6	2.44141		131820	-52.4902
92946.7	1.2207		131820	-53.7109
92946.8	1.83105		131820	-54.3213
92946.8	2.44141		131821	-54.9316
92946.9	3.05176		131821	-56.1523
92946.9	3.05176		131821	-56.1523
92947	3.05176		131821	-54.9316
92947	3.05176		131821	-52.4902
92947	3.05176		131821	-52.4902
92947.1	3.66211		131821	-51.8799
92947.1	3.66211		131821	-52.4902
92947.2	4.27246		131821	-52.4902
92947.2	3.66211		131821	-53.1006
92947.3	2.44141		131821	-56.1523
92947.4	1.2207		131821	-54.3213
92947.4	1.2207		131821	-53.7109
92947.5	1.83105		131821	-51.2695
92947.5	3.05176		131821	-51.2695
92947.5	3.66211		131821	-52.4902
92947.6	4.27246		131821	-53.7109
92947.6	4.27246		131821	-54.3213
92947.7	3.66211		131821	-54.9316
92947.8	2.44141		131822	-54.9316
92947.8	1.83105		131822	-54.9316
92947.9	1.2207		131822	-54.3213
92947.9	3.05176		131822	-54.9316
92948	3.05176		131822	-54.9316
92948	3.05176		131822	-56.7627
92948	4.88281		131822	-56.1523
92948.1	4.27246		131822	-55.542
92948.1	2.44141		131822	-54.9316
92948.2	0		131822	-54.3213
92948.2	-1.83105		131822	-52.4902
92948.3	-1.2207		131822	-51.8799
92948.4	0		131822	-51.8799
92948.4	1.2207		131822	-52.4902
92948.5	1.83105		131822	-54.3213
92948.5	1.2207		131822	-54.3213
92948.5	0.610352		131822	-54.3213
92948.6	0		131822	-52.4902
92948.6	0		131822	-51.8799
92948.7	0.610352		131822	-53.7109
92948.8	0.610352		131822	-54.3213
92948.8	1.2207		131823	-53.7109
92948.9	2.44141		131823	-52.4902
92948.9	3.66211		131823	-51.8799
92949	3.05176		131823	-51.2695
92949	3.05176		131823	-51.8799
92949	1.83105		131823	-52.4902
92949.1	1.2207		131823	-52.4902
92949.1	0.610352		131823	-53.7109
92949.2	0.610352		131823	-54.3213
92949.2	3.05176		131823	-54.3213
92949.3	3.66211		131823	-53.7109
92949.4	3.05176		131823	-53.1006
92949.4	1.83105		131823	-51.2695
92949.5	1.2207		131823	-50.6592
92949.5	0		131823	-51.2695
92949.5	-0.610352		131823	-50.6592
92949.6	0.610352		131823	-49.4385
92949.6	3.05176		131823	-50.0488
92949.7	3.05176		131823	-50.0488
92949.8	4.27246		131824	-51.2695
92949.8	4.27246		131824	-53.7109
92949.9	4.27246		131824	-56.1523
92949.9	3.05176		131824	-54.9316
92950	3.66211		131824	-53.1006
92950	1.83105		131824	-51.8799
92950	1.83105		131824	-50.6592
92950.1	1.83105		131824	-50.6592
92950.1	1.83105		131824	-52.4902
92950.2	1.83105		131824	-54.9316
92950.2	3.66211		131824	-56.1523
92950.3	1.83105		131824	-56.1523
92950.4	1.2207		131824	-54.9316
92950.4	0		131824	-54.3213
92950.5	0		131824	-54.3213
92950.5	0		131824	-54.3213
92950.5	0.610352		131824	-53.7109
92950.6	1.83105		131824	-53.7109
92950.6	2.44141		131824	-52.4902
92950.7	3.05176		131824	-51.8799
92950.8	1.2207		131824	-50.6592
92950.8	0		131825	-50.6592
92950.9	-0.610352		131825	-50.0488
92950.9	1.2207		131825	-50.0488
92951	2.44141		131825	-51.2695
92951	2.44141		131825	-53.1006
92951	3.66211		131825	-54.3213
92951.1	3.66211		131825	-54.9316
92951.1	2.44141		131825	-54.9316
92951.2	1.2207		131825	-55.542
92951.2	1.83105		131825	-54.3213
92951.3	1.83105		131825	-52.4902
92951.4	0.610352		131825	-51.2695
92951.4	0.610352		131825	-51.2695
92951.5	1.2207		131825	-51.2695
92951.5	1.2207		131825	-53.1006
92951.5	0.610352		131825	-52.4902
92951.6	3.05176		131825	-53.1006
92951.6	4.27246		131825	-53.1006
92951.7	3.66211		131825	-54.3213
92951.8	3.05176		131826	-55.542
92951.8	1.83105		131826	-55.542
92951.9	2.44141		131826	-54.9316
92951.9	1.83105		131826	-55.542
92952	1.2207		131826	-53.7109
92952	0.610352		131826	-53.1006
92952	1.2207		131826	-52.4902
92952.1	1.83105		131826	-52.4902
92952.1	0.610352		131826	-53.7109
92952.2	-0.610352		131826	-54.9316
92952.2	1.2207		131826	-56.1523
92952.3	4.27246		131826	-56.1523
92952.4	4.88281		131826	-54.9316
92952.4	4.88281		131826	-54.3213
92952.5	3.05176		131826	-54.3213
92952.5	1.83105		131826	-53.7109
92952.5	0		131826	-53.7109
92952.6	-1.2207		131826	-53.7109
92952.6	-0.610352		131826	-53.1006
92952.7	0.610352		131826	-53.7109
92952.8	0.610352		131826	-54.3213
92952.8	0		131827	-54.9316
92952.9	0.610352		131827	-54.3213
92952.9	0.610352		131827	-54.9316
92953	-0.610352		131827	-53.1006
92953	-0.610352		131827	-53.7109
92953	0		131827	-54.3213
92953.1	1.2207		131827	-54.9316
92953.1	2.44141		131827	-54.9316
92953.2	3.05176		131827	-54.9316
92953.2	1.83105		131827	-53.7109
92953.3	2.44141		131827	-51.8799
92953.4	2.44141		131827	-51.2695
92953.4	1.83105		131827	-51.2695
92953.5	1.2207		131827	-50.6592
92953.5	1.2207		131827	-51.2695
92953.5	3.05176		131827	-52.4902
92953.6	2.44141		131827	-54.3213
92953.6	3.05176		131827	-54.3213
92953.7	3.66211		131827	-53.1006
92953.8	3.66211		131828	-51.8799
92953.8	3.05176		131828	-52.4902
92953.9	1.83105		131828	-51.2695
92953.9	1.83105		131828	-50.0488
92954	1.2207		131828	-50.0488
92954	0		131828	-49.4385
92954	0		131828	-51.2695
92954.1	0.610352		131828	-53.7109
92954.1	0.610352		131828	-53.1006
92954.2	1.83105		131828	-51.8799
92954.2	3.66211		131828	-50.0488
92954.3	3.66211		131828	-50.0488
92954.4	3.66211		131828	-48.2178
92954.4	3.05176		131828	-48.8281
92954.5	4.27246		131828	-50.6592
92954.5	3.66211		131828	-53.1006
92954.5	1.83105		131828	-54.9316
92954.6	0.610352		131828	-54.9316
92954.6	0.610352		131828	-54.3213
92954.7	3.05176		131828	-53.1006
92954.8	3.05176		131828	-53.1006
92954.8	3.05176		131829	-51.2695
92954.9	1.83105		131829	-50.6592
92954.9	1.83105		131829	-48.8281
92955	3.05176		131829	-47.6074
92955	3.66211		131829	-48.2178
92955	3.66211		131829	-49.4385
92955.1	3.66211		131829	-50.6592
92955.1	4.27246		131829	-50.0488
92955.2	1.83105		131829	-49.4385
92955.2	0		131829	-48.2178
92955.3	0.610352		131829	-50.6592
92955.4	0		131829	-51.2695
92955.4	0.610352		131829	-51.2695
92955.5	0		131829	-51.8799
92955.5	0		131829	-50.6592
92955.5	1.83105		131829	-51.8799
92955.6	4.27246		131829	-52.4902
92955.6	3.66211		131829	-53.7109
92955.7	3.66211		131829	-54.9316
92955.8	3.05176		131830	-54.9316
92955.8	1.2207		131830	-54.3213
92955.9	0.610352		131830	-53.7109
92955.9	0.610352		131830	-53.1006
92956	1.83105		131830	-52.4902
92956	1.83105		131830	-50.6592
92956	2.44141		131830	-48.8281
92956.1	3.05176		131830	-46.9971
92956.1	3.05176		131830	-47.6074
92956.2	3.05176		131830	-47.6074
92956.2	3.05176		131830	-49.4385
92956.3	3.66211		131830	-50.6592
92956.4	3.66211		131830	-51.2695
92956.4	2.44141		131830	-52.4902
92956.5	3.66211		131830	-54.3213
92956.5	4.88281		131830	-54.3213
92956.5	5.49316		131830	-55.542
92956.6	4.88281		131830	-54.9316
92956.6	3.66211		131830	-53.1006
92956.7	2.44141		131830	-51.2695
92956.8	3.66211		131830	-50.0488
92956.8	3.66211		131831	-50.6592
92956.9	2.44141		131831	-50.6592
92956.9	0.610352		131831	-51.8799
92957	-0.610352		131831	-52.4902
92957	-1.2207		131831	-51.2695
92957	0		131831	-51.2695
92957.1	1.83105		131831	-51.2695
92957.1	3.05176		131831	-51.2695
92957.2	1.83105		131831	-50.0488
92957.2	1.83105		131831	-50.6592
92957.3	1.2207		131831	-50.6592
92957.4	1.2207		131831	-51.8799
92957.4	2.44141		131831	-52.4902
92957.5	3.05176		131831	-51.2695
92957.5	3.05176		131831	-52.4902
92957.5	3.05176		131831	-51.2695
92957.6	3.05176		131831	-50.6592
92957.6	3.05176		131831	-48.8281
92957.7	3.05176		131831	-46.9971
92957.8	1.83105		131832	-46.9971
92957.8	1.83105		131832	-46.9971
92957.9	3.05176		131832	-47.6074
92957.9	1.83105		131832	-45.7764
92958	3.05176		131832	-47.6074
92958	3.66211		131832	-48.2178
92958	3.05176		131832	-48.8281
92958.1	1.83105		131832	-49.4385
92958.1	2.44141		131832	-48.8281
92958.2	4.88281		131832	-49.4385
92958.2	4.27246		131832	-50.0488
92958.3	3.66211		131832	-50.0488
92958.4	1.2207		131832	-52.4902
92958.4	0.610352		131832	-53.1006
92958.5	-0.610352		131832	-54.3213
92958.5	0		131832	-54.9316
92958.5	-0.610352		131832	-55.542
92958.6	-0.610352		131832	-55.542
92958.6	-0.610352		131832	-51.8799
92958.7	-1.2207		131832	-47.6074
92958.8	-0.610352		131832	-46.3867
92958.8	1.83105		131833	-46.9971
92958.9	3.66211		131833	-48.8281
92958.9	4.88281		131833	-50.6592
92959	5.49316		131833	-50.6592
92959	3.66211		131833	-50.0488
92959	1.2207		131833	-50.0488
92959.1	0.610352		131833	-47.6074
92959.1	2.44141		131833	-47.6074
92959.2	4.27246		131833	-48.2178
92959.2	1.2207		131833	-49.4385
92959.3	2.44141		131833	-50.6592
92959.4	4.27246		131833	-51.2695
92959.4	6.10352		131833	-51.2695
92959.5	4.27246		131833	-50.6592
92959.5	3.05176		131833	-51.2695
92959.5	3.05176		131833	-52.4902
92959.6	1.83105		131833	-53.7109
92959.6	1.83105		131833	-53.7109
92959.7	1.83105		131833	-52.4902
92959.8	1.2207		131834	-51.2695
92959.8	1.2207		131834	-50.0488
92959.9	0.610352		131834	-50.0488
92959.9	1.83105		131834	-50.6592
92960	2.44141		131834	-52.4902
92960	3.05176		131834	-53.1006
92960	1.2207		131834	-52.4902
92960.1	1.83105		131834	-51.2695
92960.1	1.2207		131834	-50.6592
92960.2	0.610352		131834	-50.6592
92960.2	1.83105		131834	-50.6592
92960.3	1.2207		131834	-51.2695
92960.4	0.610352		131834	-50.6592
92960.4	0.610352		131834	-51.8799
92960.5	0.610352		131834	-51.8799
92960.5	-0.610352		131834	-52.4902
92960.5	-0.610352		131834	-51.2695
92960.6	-0.610352		131834	-50.0488
92960.6	0.610352		131834	-50.6592
92960.7	3.05176		131834	-50.6592
92960.8	3.66211		131834	-51.8799
92960.8	3.05176		131835	-52.4902
92960.9	1.83105		131835	-52.4902
92960.9	1.2207		131835	-53.1006
92961	-0.610352		131835	-50.6592
92961	-0.610352		131835	-50.0488
92961	0		131835	-50.6592
92961.1	1.83105		131835	-51.2695
92961.1	4.27246		131835	-53.1006
92961.2	5.49316		131835	-52.4902
92961.2	6.10352		131835	-50.0488
92961.3	6.71387		131835	-48.8281
92961.4	6.71387		131835	-49.4385
92961.4	6.10352		131835	-49.4385
92961.5	4.88281		131835	-50.0488
92961.5	4.27246		131835	-51.2695
92961.5	3.66211		131835	-51.8799
92961.6	4.27246		131835	-50.6592
92961.6	3.66211		131835	-50.0488
92961.7	4.27246		131835	-51.2695
92961.8	4.27246		131836	-51.8799
92961.8	3.66211		131836	-51.2695
92961.9	3.66211		131836	-51.8799
92961.9	3.66211		131836	-50.0488
92962	4.27246		131836	-50.6592
92962	3.66211		131836	-50.0488
92962	2.44141		131836	-50.6592
92962.1	3.05176		131836	-51.2695
92962.1	2.44141		131836	-49.4385
92962.2	3.05176		131836	-48.8281
92962.2	4.27246		131836	-50.6592
92962.3	4.27246		131836	-51.8799
92962.4	4.88281		131836	-53.1006
92962.4	4.88281		131836	-51.2695
92962.5	4.27246		131836	-50.0488
92962.5	3.66211		131836	-49.4385
92962.5	2.44141		131836	-50.0488
92962.6	2.44141		131836	-50.6592
92962.6	1.2207		131836	-50.6592
92962.7	0.610352		131836	-50.6592
92962.8	0.610352		131836	-49.4385
92962.8	1.2207		131837	-49.4385
92962.9	3.66211		131837	-50.0488
92962.9	4.27246		131837	-51.2695
92963	6.10352		131837	-52.4902
92963	5.49316		131837	-52.4902
92963	4.27246		131837	-51.2695
92963.1	3.05176		131837	-51.2695
92963.1	1.83105		131837	-51.2695
92963.2	1.2207		131837	-51.2695
92963.2	1.2207		131837	-52.4902
92963.3	1.2207		131837	-52.4902
92963.4	1.83105		131837	-51.8799
92963.4	3.66211		131837	-52.4902
92963.5	4.88281		131837	-51.8799
92963.5	4.88281		131837	-50.6592
92963.5	4.88281		131837	-51.2695
92963.6	3.66211		131837	-51.2695
92963.6	1.83105		131837	-51.8799
92963.7	1.83105		131837	-51.2695
92963.8	2.44141		131838	-50.6592
92963.8	3.05176		131838	-51.8799
92963.9	3.66211		131838	-53.1006
92963.9	2.44141		131838	-54.9316
92964	1.83105		131838	-54.3213
92964	2.44141		131838	-52.4902
92964	3.66211		131838	-50.0488
92964.1	5.49316		131838	-48.2178
92964.1	8.54492		131838	-47.6074
92964.2	7.93457		131838	-48.8281
92964.2	5.49316		131838	-50.0488
92964.3	3.66211		131838	-50.6592
92964.4	3.05176		131838	-49.4385
92964.4	3.66211		131838	-49.4385
92964.5	4.88281		131838	-50.6592
92964.5	3.66211		131838	-51.2695
92964.5	1.83105		131838	-51.8799
92964.6	1.83105		131838	-51.8799
92964.6	0.610352		131838	-50.6592
92964.7	1.83105		131838	-50.6592
92964.8	1.83105		131838	-50.0488
92964.8	1.2207		131839	-50.6592
92964.9	0.610352		131839	-50.6592
92964.9	1.2207		131839	-50.0488
92965	1.83105		131839	-50.6592
92965	1.83105		131839	-50.6592
92965	1.83105		131839	-50.0488
92965.1	1.83105		131839	-49.4385
92965.1	3.05176		131839	-48.8281
92965.2	3.66211		131839	-50.0488
92965.2	3.66211		131839	-48.8281
92965.3	4.88281		131839	-48.8281
92965.4	6.10352		131839	-50.0488
92965.4	4.27246		131839	-51.2695
92965.5	3.05176		131839	-51.2695
92965.5	2.44141		131839	-50.6592
92965.5	1.83105		131839	-49.4385
92965.6	0.610352		131839	-49.4385
92965.6	-0.610352		131839	-49.4385
92965.7	0		131839	-49.4385
92965.8	1.2207		131840	-50.0488
92965.8	1.83105		131840	-50.6592
92965.9	3.66211		131840	-48.8281
92965.9	4.27246		131840	-46.9971
92966	2.44141		131840	-49.4385
92966	3.05176		131840	-50.0488
92966	3.66211		131840	-50.0488
92966.1	4.27246		131840	-49.4385
92966.1	4.88281		131840	-48.8281
92966.2	4.88281		131840	-48.8281
92966.2	4.27246		131840	-49.4385
92966.3	4.27246		131840	-50.6592
92966.4	4.88281		131840	-52.4902
92966.4	3.66211		131840	-53.1006
92966.5	2.44141		131840	-51.2695
92966.5	0.610352		131840	-51.2695
92966.5	1.2207		131840	-49.4385
92966.6	3.05176		131840	-50.6592
92966.6	3.66211		131840	-50.6592
92966.7	3.66211		131840	-50.0488
92966.8	1.83105		131840	-49.4385
92966.8	1.83105		131841	-50.6592
92966.9	1.2207		131841	-52.4902
92966.9	1.83105		131841	-52.4902
92967	2.44141		131841	-51.8799
92967	3.05176		131841	-51.8799
92967	3.66211		131841	-50.0488
92967.1	3.05176		131841	-48.8281
92967.1	3.05176		131841	-48.8281
92967.2	3.05176		131841	-50.0488
92967.2	2.44141		131841	-50.0488
92967.3	2.44141		131841	-53.7109
92967.4	1.83105		131841	-53.7109
92967.4	3.66211		131841	-53.1006
92967.5	4.27246		131841	-52.4902
92967.5	3.05176		131841	-50.0488
92967.5	1.83105		131841	-48.8281
92967.6	1.2207		131841	-50.0488
92967.6	2.44141		131841	-51.2695
92967.7	3.05176		131841	-54.3213
92967.8	3.05176		131842	-54.3213
92967.8	3.66211		131842	-54.3213
92967.9	4.88281		131842	-53.7109
92967.9	4.27246		131842	-53.1006
92968	1.2207		131842	-51.8799
92968	1.2207		131842	-50.6592
92968	3.66211		131842	-49.4385
92968.1	5.49316		131842	-50.0488
92968.1	4.88281		131842	-50.0488
92968.2	3.05176		131842	-51.2695
92968.2	0.610352		131842	-52.4902
92968.3	0		131842	-53.1006
92968.4	0.610352		131842	-50.0488
92968.4	2.44141		131842	-48.2178
92968.5	2.44141		131842	-47.6074
92968.5	1.83105		131842	-49.4385
92968.5	0		131842	-48.8281
92968.6	0		131842	-48.8281
92968.6	-1.2207		131842	-47.6074
92968.7	-0.610352		131842	-48.8281
92968.8	0		131842	-50.6592
92968.8	0		131843	-52.4902
92968.9	0.610352		131843	-53.1006
92968.9	1.2207		131843	-53.1006
92969	1.2207		131843	-52.4902
92969	1.2207		131843	-51.2695
92969	0		131843	-50.0488
92969.1	0		131843	-48.8281
92969.1	1.2207		131843	-50.0488
92969.2	1.83105		131843	-49.4385
92969.2	1.83105		131843	-48.8281
92969.3	1.83105		131843	-49.4385
92969.4	1.83105		131843	-50.0488
92969.4	1.83105		131843	-52.4902
92969.5	2.44141		131843	-51.2695
92969.5	2.44141		131843	-50.6592
92969.5	2.44141		131843	-48.2178
92969.6	2.44141		131843	-48.2178
92969.6	3.66211		131843	-48.2178
92969.7	3.66211		131843	-49.4385
92969.8	4.88281		131844	-50.0488
92969.8	3.05176		131844	-51.2695
92969.9	2.44141		131844	-53.7109
92969.9	0.610352		131844	-53.1006
92970	1.83105		131844	-52.4902
92970	1.83105		131844	-50.6592
92970	4.27246		131844	-50.0488
92970.1	4.27246		131844	-49.4385
92970.1	3.05176		131844	-48.8281
92970.2	1.2207		131844	-48.8281
92970.2	0.610352		131844	-48.8281
92970.3	1.2207		131844	-50.0488
92970.4	0.610352		131844	-50.6592
92970.4	0		131844	-50.6592
92970.5	0		131844	-49.4385
92970.5	0		131844	-48.8281
92970.5	0		131844	-48.8281
92970.6	-0.610352		131844	-48.8281
92970.6	0.610352		131844	-48.8281
92970.7	0		131844	-50.0488
92970.8	0.610352		131844	-52.4902
92970.8	1.83105		131845	-53.7109
92970.9	4.27246		131845	-53.7109
92970.9	3.66211		131845	-52.4902
92971	4.27246		131845	-50.0488
92971	4.27246		131845	-50.0488
92971	4.27246		131845	-49.4385
92971.1	3.66211		131845	-50.0488
92971.1	5.49316		131845	-48.8281
92971.2	6.10352		131845	-49.4385
92971.2	6.71387		131845	-50.0488
92971.3	6.10352		131845	-50.6592
92971.4	4.88281		131845	-49.4385
92971.4	1.83105		131845	-50.6592
92971.5	0		131845	-50.0488
92971.5	-1.2207		131845	-50.0488
92971.5	-1.2207		131845	-48.8281
92971.6	-0.610352		131845	-50.0488
92971.6	0		131845	-51.2695
92971.7	1.83105		131845	-51.8799
92971.8	3.05176		131846	-51.2695
92971.8	3.05176		131846	-51.2695
92971.9	1.83105		131846	-51.8799
92971.9	1.83105		131846	-53.1006
92972	3.66211		131846	-52.4902
92972	3.66211		131846	-52.4902
92972	4.88281		131846	-51.8799
92972.1	3.05176		131846	-51.2695
92972.1	1.83105		131846	-50.0488
92972.2	1.2207		131846	-47.6074
92972.2	0.610352		131846	-46.3867
92972.3	-1.2207		131846	-46.3867
92972.4	-0.610352		131846	-48.2178
92972.4	1.2207		131846	-47.6074
92972.5	3.05176		131846	-48.2178
92972.5	3.05176		131846	-49.4385
92972.5	3.05176		131846	-50.6592
92972.6	2.44141		131846	-51.2695
92972.6	0.610352		131846	-50.6592
92972.7	-1.2207		131846	-50.0488
92972.8	-1.2207		131846	-50.0488
92972.8	0.610352		131847	-50.0488
92972.9	0.610352		131847	-49.4385
92972.9	0		131847	-47.6074
92973	-1.2207		131847	-46.3867
92973	-2.44141		131847	-48.2178
92973	-1.83105		131847	-48.8281
92973.1	-0.610352		131847	-48.8281
92973.1	0.610352		131847	-49.4385
92973.2	1.83105		131847	-50.6592
92973.2	3.05176		131847	-51.8799
92973.3	3.05176		131847	-51.8799
92973.4	3.66211		131847	-50.6592
92973.4	2.44141		131847	-50.0488
92973.5	0		131847	-48.8281
92973.5	-1.2207		131847	-49.4385
92973.5	-0.610352		131847	-50.0488
92973.6	-0.610352		131847	-50.0488
92973.6	-0.610352		131847	-50.6592
92973.7	-1.2207		131847	-50.0488
92973.8	0.610352		131848	-50.0488
92973.8	3.66211		131848	-50.6592
92973.9	5.49316		131848	-50.6592
92973.9	4.27246		131848	-50.0488
92974	3.05176		131848	-49.4385
92974	2.44141		131848	-48.8281
92974	2.44141		131848	-48.8281
92974.1	2.44141		131848	-49.4385
92974.1	3.05176		131848	-50.0488
92974.2	1.83105		131848	-51.2695
92974.2	1.2207		131848	-50.6592
92974.3	3.05176		131848	-50.0488
92974.4	5.49316		131848	-50.0488
92974.4	4.88281		131848	-49.4385
92974.5	4.88281		131848	-50.0488
92974.5	3.66211		131848	-49.4385
92974.5	3.05176		131848	-48.8281
92974.6	1.2207		131848	-49.4385
92974.6	1.2207		131848	-48.8281
92974.7	1.2207		131848	-48.8281
92974.8	1.83105		131848	-49.4385
92974.8	2.44141		131849	-50.0488
92974.9	3.05176		131849	-48.8281
92974.9	3.66211		131849	-47.6074
92975	4.88281		131849	-46.9971
92975	6.10352		131849	-48.2178
92975	6.10352		131849	-47.6074
92975.1	4.88281		131849	-47.6074
92975.1	2.44141		131849	-48.8281
92975.2	0.610352		131849	-50.6592
92975.2	-1.2207		131849	-52.4902
92975.3	-1.83105		131849	-53.1006
92975.4	-0.610352		131849	-53.1006
92975.4	0		131849	-52.4902
92975.5	-0.610352		131849	-50.6592
92975.5	-0.610352		131849	-51.2695
92975.5	1.2207		131849	-51.8799
92975.6	1.2207		131849	-53.1006
92975.6	3.05176		131849	-52.4902
92975.7	3.05176		131849	-52.4902
92975.8	3.05176		131850	-52.4902
92975.8	3.05176		131850	-53.1006
92975.9	2.44141		131850	-53.1006
92975.9	1.2207		131850	-52.4902
92976	0.610352		131850	-49.4385
92976	0		131850	-49.4385
92976	0		131850	-49.4385
92976.1	-0.610352		131850	-50.0488
92976.1	0.610352		131850	-50.0488
92976.2	0.610352		131850	-51.8799
92976.2	1.83105		131850	-52.4902
92976.3	2.44141		131850	-51.8799
92976.4	1.83105		131850	-50.6592
92976.4	0.610352		131850	-49.4385
92976.5	-1.2207		131850	-49.4385
92976.5	-1.83105		131850	-50.0488
92976.5	-1.2207		131850	-50.6592
92976.6	0		131850	-50.6592
92976.6	1.83105		131850	-51.8799
92976.7	1.83105		131850	-53.1006
92976.8	1.83105		131850	-51.2695
92976.8	1.2207		131851	-50.0488
92976.9	1.2207		131851	-50.6592
92976.9	0.610352		131851	-50.6592
92977	0.610352		131851	-48.8281
92977	2.44141		131851	-48.2178
92977	3.66211		131851	-48.2178
92977.1	4.88281		131851	-48.2178
92977.1	3.66211		131851	-50.0488
92977.2	3.05176		131851	-50.0488
92977.2	2.44141		131851	-52.4902
92977.3	1.83105		131851	-51.8799
92977.4	1.2207		131851	-51.2695
92977.4	1.2207		131851	-49.4385
92977.5	1.2207		131851	-48.2178
92977.5	2.44141		131851	-48.2178
92977.5	3.05176		131851	-48.2178
92977.6	3.05176		131851	-47.6074
92977.6	3.66211		131851	-48.2178
92977.7	3.66211		131851	-49.4385
92977.8	3.66211		131852	-50.0488
92977.8	2.44141		131852	-49.4385
92977.9	1.2207		131852	-49.4385
92977.9	0.610352		131852	-50.0488
92978	1.2207		131852	-51.2695
92978	1.83105		131852	-48.2178
92978	1.83105		131852	-45.166
92978.1	1.83105		131852	-44.5557
92978.1	1.83105		131852	-44.5557
92978.2	1.2207		131852	-47.6074
92978.2	1.2207		131852	-50.0488
92978.3	1.83105		131852	-50.6592
92978.4	0.610352		131852	-48.8281
92978.4	3.05176		131852	-49.4385
92978.5	3.66211		131852	-50.0488
92978.5	1.2207		131852	-50.0488
92978.5	0.610352		131852	-53.7109
92978.6	1.2207		131852	-55.542
92978.6	2.44141		131852	-53.7109
92978.7	2.44141		131852	-50.6592
92978.8	3.66211		131852	-50.0488
92978.8	1.83105		131853	-50.0488
92978.9	1.83105		131853	-50.6592
92978.9	1.2207		131853	-50.6592
92979	3.05176		131853	-51.2695
92979	3.05176		131853	-50.0488
92979	3.05176		131853	-50.0488
92979.1	3.05176		131853	-50.0488
92979.1	2.44141		131853	-50.0488
92979.2	1.83105		131853	-50.0488
92979.2	0.610352		131853	-50.6592
92979.3	0.610352		131853	-50.0488
92979.4	0		131853	-49.4385
92979.4	0		131853	-48.2178
92979.5	0.610352		131853	-49.4385
92979.5	1.83105		131853	-50.6592
92979.5	2.44141		131853	-50.6592
92979.6	1.83105		131853	-50.6592
92979.6	1.83105		131853	-49.4385
92979.7	1.2207		131853	-50.6592
92979.8	1.83105		131854	-49.4385
92979.8	1.83105		131854	-50.0488
92979.9	1.2207		131854	-48.8281
92979.9	1.83105		131854	-50.6592
92980	3.66211		131854	-50.6592
92980	3.66211		131854	-52.4902
92980	3.05176		131854	-52.4902
92980.1	2.44141		131854	-53.1006
92980.1	1.83105		131854	-51.8799
92980.2	1.83105		131854	-50.6592
92980.2	0.610352		131854	-49.4385
92980.3	1.83105		131854	-49.4385
92980.4	3.05176		131854	-50.0488
92980.4	3.66211		131854	-51.2695
92980.5	3.05176		131854	-51.2695
92980.5	4.27246		131854	-51.2695
92980.5	4.27246		131854	-52.4902
92980.6	4.88281		131854	-52.4902
92980.6	5.49316		131854	-51.2695
92980.7	4.88281		131854	-52.4902
92980.8	3.66211		131854	-53.7109
92980.8	1.83105		131855	-51.8799
92980.9	0.610352		131855	-51.2695
92980.9	-0.610352		131855	-51.8799
92981	1.83105		131855	-53.1006
92981	3.66211		131855	-54.3213
92981	4.27246		131855	-52.4902
92981.1	4.27246		131855	-50.6592
92981.1	1.83105		131855	-50.0488
92981.2	0.610352		131855	-47.6074
92981.2	-0.610352		131855	-46.9971
92981.3	0.610352		131855	-48.2178
92981.4	3.05176		131855	-48.2178
92981.4	3.66211		131855	-49.4385
92981.5	3.05176		131855	-48.8281
92981.5	3.66211		131855	-48.8281
92981.5	4.27246		131855	-49.4385
92981.6	5.49316		131855	-50.6592
92981.6	4.27246		131855	-50.0488
92981.7	3.66211		131855	-50.0488
92981.8	2.44141		131856	-48.8281
92981.8	3.05176		131856	-50.0488
92981.9	5.49316		131856	-50.6592
92981.9	5.49316		131856	-51.2695
92982	3.66211		131856	-51.8799
92982	0.610352		131856	-50.6592
92982	-1.2207		131856	-48.8281
92982.1	-1.2207		131856	-48.2178
92982.1	-1.2207		131856	-48.2178
92982.2	0		131856	-48.8281
92982.2	1.83105		131856	-51.8799
92982.3	3.05176		131856	-53.1006
92982.4	2.44141		131856	-54.3213
92982.4	1.83105		131856	-54.3213
92982.5	1.2207		131856	-53.7109
92982.5	1.2207		131856	-53.1006
92982.5	0		131856	-53.7109
92982.6	1.83105		131856	-53.1006
92982.6	3.05176		131856	-52.4902
92982.7	2.44141		131856	-51.2695
92982.8	1.83105		131856	-49.4385
92982.8	2.44141		131857	-48.2178
92982.9	3.05176		131857	-48.8281
92982.9	2.44141		131857	-51.8799
92983	2.44141		131857	-54.9316
92983	1.83105		131857	-55.542
92983	1.83105		131857	-54.9316
92983.1	1.2207		131857	-54.3213
92983.1	0		131857	-53.7109
92983.2	-0.610352		131857	-53.7109
92983.2	-0.610352		131857	-53.1006
92983.3	0		131857	-53.1006
92983.4	1.2207		131857	-52.4902
92983.4	1.83105		131857	-51.8799
92983.5	3.66211		131857	-50.6592
92983.5	4.27246		131857	-50.0488
92983.5	6.10352		131857	-50.6592
92983.6	6.71387		131857	-50.6592
92983.6	6.10352		131857	-49.4385
92983.7	5.49316		131857	-47.6074
92983.8	3.66211		131858	-48.2178
92983.8	1.83105		131858	-50.0488
92983.9	1.83105		131858	-50.6592
92983.9	1.83105		131858	-50.0488
92984	1.83105		131858	-47.6074
92984	1.2207		131858	-48.2178
92984	3.66211		131858	-50.0488
92984.1	3.66211		131858	-54.3213
92984.1	3.66211		131858	-54.3213
92984.2	2.44141		131858	-53.1006
92984.2	3.05176		131858	-50.0488
92984.3	2.44141		131858	-50.0488
92984.4	3.05176		131858	-53.1006
92984.4	3.05176		131858	-53.7109
92984.5	3.05176		131858	-53.1006
92984.5	1.83105		131858	-52.4902
92984.5	0.610352		131858	-51.2695
92984.6	-1.2207		131858	-50.6592
92984.6	0		131858	-50.6592
92984.7	-0.610352		131858	-49.4385
92984.8	-0.610352		131858	-50.0488
92984.8	0		131859	-50.0488
92984.9	0		131859	-48.8281
92984.9	1.2207		131859	-48.2178
92985	1.2207		131859	-46.9971
92985	1.2207		131859	-47.6074
92985	2.44141		131859	-48.8281
92985.1	2.44141		131859	-49.4385
92985.1	2.44141		131859	-50.6592
92985.2	1.2207		131859	-51.2695
92985.2	0.610352		131859	-51.2695
92985.3	0.610352		131859	-49.4385
92985.4	1.2207		131859	-49.4385
92985.4	1.83105		131859	-50.0488
92985.5	2.44141		131859	-49.4385
92985.5	2.44141		131859	-49.4385
92985.5	2.44141		131859	-48.2178
92985.6	3.66211		131859	-49.4385
92985.6	2.44141		131859	-50.0488
92985.7	0.610352		131859	-51.2695
92985.8	-0.610352		131860	-51.8799
92985.8	-1.2207		131860	-51.2695
92985.9	0.610352		131860	-50.6592
92985.9	1.83105		131860	-51.8799
92986	3.66211		131860	-53.1006
92986	5.49316		131860	-54.3213
92986	4.88281		131860	-53.1006
92986.1	3.05176		131860	-51.2695
92986.1	0		131860	-50.0488
92986.2	-1.83105		131860	-51.8799
92986.2	-0.610352		131860	-53.7109
92986.3	-0.610352		131860	-54.3213
92986.4	1.2207		131860	-53.7109
92986.4	2.44141		131860	-53.7109
92986.5	5.49316		131860	-53.1006
92986.5	6.71387		131860	-51.2695
92986.5	7.32422		131860	-49.4385
92986.6	6.10352		131860	-48.8281
92986.6	4.27246		131860	-50.0488
92986.7	3.66211		131860	-52.4902
92986.8	1.83105		131860	-52.4902
92986.8	1.83105		131861	-52.4902
92986.9	0.610352		131861	-53.1006
92986.9	0.610352		131861	-53.1006
92987	1.2207		131861	-53.1006
92987	0.610352		131861	-52.4902
92987	1.2207		131861	-53.1006
92987.1	2.44141		131861	-53.1006
92987.1	1.83105		131861	-51.8799
92987.2	1.2207		131861	-51.2695
92987.2	0.610352		131861	-51.2695
92987.3	0		131861	-51.2695
92987.4	-0.610352		131861	-52.4902
92987.4	0		131861	-51.2695
92987.5	0.610352		131861	-51.8799
92987.5	0.610352		131861	-50.6592
92987.5	3.05176		131861	-49.4385
92987.6	3.66211		131861	-49.4385
92987.6	3.05176		131861	-49.4385
92987.7	0.610352		131861	-50.0488
92987.8	0		131862	-50.0488
92987.8	-1.2207		131862	-49.4385
92987.9	-1.2207		131862	-49.4385
92987.9	-0.610352		131862	-49.4385
92988	0		131862	-50.6592
92988	3.05176		131862	-51.8799
92988	4.27246		131862	-52.4902
92988.1	3.05176		131862	-53.1006
92988.1	1.2207		131862	-50.6592
92988.2	0.610352		131862	-50.0488
92988.2	0.610352		131862	-48.8281
92988.3	1.83105		131862	-51.2695
92988.4	2.44141		131862	-51.2695
92988.4	3.05176		131862	-51.2695
92988.5	3.66211		131862	-51.2695
92988.5	0.610352		131862	-50.0488
92988.5	0.610352		131862	-49.4385
92988.6	-0.610352		131862	-49.4385
92988.6	0.610352		131862	-50.6592
92988.7	0		131862	-52.4902
92988.8	1.2207		131862	-53.7109
92988.8	1.2207		131863	-52.4902
92988.9	1.2207		131863	-52.4902
92988.9	1.83105		131863	-53.1006
92989	1.83105		131863	-53.1006
92989	2.44141		131863	-53.1006
92989	1.83105		131863	-52.4902
92989.1	1.83105		131863	-51.8799
92989.1	1.83105		131863	-51.2695
92989.2	3.05176		131863	-51.2695
92989.2	1.83105		131863	-53.7109
92989.3	0.610352		131863	-54.3213
92989.4	1.83105		131863	-53.1006
92989.4	2.44141		131863	-53.1006
92989.5	3.05176		131863	-52.4902
92989.5	4.27246		131863	-51.2695
92989.5	2.44141		131863	-49.4385
92989.6	1.83105		131863	-50.0488
92989.6	1.83105		131863	-49.4385
92989.7	0.610352		131863	-48.8281
92989.8	0		131864	-49.4385
92989.8	-1.2207		131864	-50.0488
92989.9	-1.2207		131864	-50.6592
92989.9	0		131864	-50.6592
92990	-1.2207		131864	-50.6592
92990	0.610352		131864	-51.2695
92990	1.2207		131864	-51.2695
92990.1	1.83105		131864	-51.2695
92990.1	1.83105		131864	-50.6592
92990.2	2.44141		131864	-50.6592
92990.2	2.44141		131864	-48.8281
92990.3	1.83105		131864	-49.4385
92990.4	1.2207		131864	-50.6592
92990.4	0.610352		131864	-53.7109
92990.5	3.05176		131864	-52.4902
92990.5	4.27246		131864	-51.2695
92990.5	4.88281		131864	-50.0488
92990.6	4.27246		131864	-50.0488
92990.6	3.05176		131864	-50.0488
92990.7	1.83105		131864	-50.0488
92990.8	1.2207		131864	-50.0488
92990.8	0		131865	-51.2695
92990.9	0.610352		131865	-51.8799
92990.9	0.610352		131865	-53.1006
92991	-0.610352		131865	-53.7109
92991	-0.610352		131865	-54.9316
92991	-0.610352		131865	-53.7109
92991.1	0.610352		131865	-52.4902
92991.1	1.2207		131865	-51.2695
92991.2	1.2207		131865	-51.2695
92991.2	0		131865	-52.4902
92991.3	-0.610352		131865	-54.3213
92991.4	-1.2207		131865	-54.3213
92991.4	-1.83105		131865	-52.4902
92991.5	-1.83105		131865	-51.8799
92991.5	-1.2207		131865	-51.2695
92991.5	0.610352		131865	-50.6592
92991.6	0		131865	-50.6592
92991.6	-0.610352		131865	-50.6592
92991.7	-1.2207		131865	-50.6592
92991.8	0		131866	-51.2695
92991.8	1.2207		131866	-52.4902
92991.9	2.44141		131866	-53.1006
92991.9	1.83105		131866	-50.6592
92992	1.83105		131866	-48.2178
92992	0		131866	-47.6074
92992	0.610352		131866	-48.8281
92992.1	-0.610352		131866	-51.2695
92992.1	-1.83105		131866	-51.2695
92992.2	-0.610352		131866	-50.6592
92992.2	1.83105		131866	-50.0488
92992.3	1.2207		131866	-48.8281
92992.4	1.83105		131866	-48.8281
92992.4	1.83105		131866	-50.0488
92992.5	3.05176		131866	-50.6592
92992.5	1.83105		131866	-50.6592
92992.5	1.83105		131866	-50.6592
92992.6	0.610352		131866	-50.6592
92992.6	0.610352		131866	-50.6592
92992.7	1.83105		131866	-51.2695
92992.8	2.44141		131866	-50.0488
92992.8	1.83105		131867	-49.4385
92992.9	1.2207		131867	-48.8281
92992.9	0.610352		131867	-50.0488
92993	0		131867	-50.0488
92993	0		131867	-49.4385
92993	2.44141		131867	-49.4385
92993.1	3.66211		131867	-50.6592
92993.1	3.05176		131867	-53.1006
92993.2	2.44141		131867	-54.9316
92993.2	1.83105		131867	-54.3213
92993.3	0.610352		131867	-51.2695
92993.4	3.05176		131867	-50.6592
92993.4	3.66211		131867	-51.2695
92993.5	4.27246		131867	-51.2695
92993.5	4.27246		131867	-50.6592
92993.5	1.2207		131867	-49.4385
92993.6	0.610352		131867	-48.2178
92993.6	0		131867	-50.0488
92993.7	0.610352		131867	-51.2695
92993.8	3.05176		131868	-53.1006
92993.8	1.83105		131868	-52.4902
92993.9	1.83105		131868	-50.6592
92993.9	1.2207		131868	-48.2178
92994	1.83105		131868	-47.6074
92994	1.2207		131868	-48.2178
92994	0.610352		131868	-48.2178
92994.1	0		131868	-49.4385
92994.1	-0.610352		131868	-49.4385
92994.2	-0.610352		131868	-50.0488
92994.2	-1.2207		131868	-50.6592
92994.3	-1.2207		131868	-50.6592
92994.4	-0.610352		131868	-50.6592
92994.4	0.610352		131868	-51.2695
92994.5	1.2207		131868	-51.8799
92994.5	0.610352		131868	-50.0488
92994.5	0		131868	-51.8799
92994.6	1.2207		131868	-51.2695
92994.6	2.44141		131868	-51.2695
92994.7	3.66211		131868	-50.6592
92994.8	5.49316		131868	-49.4385
92994.8	5.49316		131869	-49.4385
92994.9	4.88281		131869	-50.6592
92994.9	4.27246		131869	-51.2695
92995	3.66211		131869	-50.6592
92995	3.66211		131869	-51.2695
92995	1.83105		131869	-51.8799
92995.1	3.66211		131869	-51.2695
92995.1	3.05176		131869	-50.0488
92995.2	2.44141		131869	-48.8281
92995.2	1.83105		131869	-47.6074
92995.3	1.83105		131869	-46.9971
92995.4	2.44141		131869	-48.2178
92995.4	1.83105		131869	-50.0488
92995.5	0.610352		131869	-50.6592
92995.5	-0.610352		131869	-51.8799
92995.5	0		131869	-51.2695
92995.6	0.610352		131869	-50.6592
92995.6	1.2207		131869	-50.0488
92995.7	0		131869	-50.6592
92995.8	0		131870	-52.4902
92995.8	0.610352		131870	-53.1006
92995.9	2.44141		131870	-51.2695
92995.9	3.05176		131870	-50.0488
92996	3.66211		131870	-50.6592
92996	3.66211		131870	-52.4902
92996	3.05176		131870	-53.7109
92996.1	1.83105		131870	-53.7109
92996.1	1.83105		131870	-53.7109
92996.2	1.2207		131870	-52.4902
92996.2	1.83105		131870	-50.6592
92996.3	2.44141		131870	-50.6592
92996.4	3.05176		131870	-53.1006
92996.4	2.44141		131870	-54.3213
92996.5	0.610352		131870	-54.3213
92996.5	-1.2207		131870	-53.1006
92996.5	-3.05176		131870	-52.4902
92996.6	-3.05176		131870	-50.6592
92996.6	-1.83105		131870	-49.4385
92996.7	1.2207		131870	-49.4385
92996.8	3.66211		131870	-49.4385
92996.8	3.66211		131871	-50.6592
92996.9	3.05176		131871	-51.2695
92996.9	2.44141		131871	-53.1006
92997	0.610352		131871	-54.9316
92997	0.610352		131871	-53.7109
92997	0		131871	-51.8799
92997.1	1.2207		131871	-50.0488
92997.1	1.83105		131871	-50.6592
92997.2	3.05176		131871	-51.2695
92997.2	3.66211		131871	-53.1006
92997.3	3.66211		131871	-54.3213
92997.4	1.83105		131871	-53.7109
92997.4	1.2207		131871	-52.4902
92997.5	1.83105		131871	-50.6592
92997.5	2.44141		131871	-50.0488
92997.5	1.2207		131871	-50.6592
92997.6	0		131871	-50.6592
92997.6	0.610352		131871	-50.6592
92997.7	1.2207		131871	-50.6592
92997.8	0.610352		131872	-51.2695
92997.8	0		131872	-50.0488
92997.9	0		131872	-50.0488
92997.9	-0.610352		131872	-50.6592
92998	1.2207		131872	-49.4385
92998	-0.610352		131872	-53.1006
92998	-0.610352		131872	-51.2695
92998.1	0.610352		131872	-51.2695
92998.1	1.83105		131872	-51.2695
92998.2	3.05176		131872	-51.2695
92998.2	3.05176		131872	-51.2695
92998.3	3.05176		131872	-49.4385
92998.4	1.2207		131872	-50.0488
92998.4	1.2207		131872	-49.4385
92998.5	1.2207		131872	-50.6592
92998.5	0.610352		131872	-51.2695
92998.5	0.610352		131872	-51.2695
92998.6	1.83105		131872	-53.1006
92998.6	3.05176		131872	-53.7109
92998.7	3.05176		131872	-52.4902
92998.8	0.610352		131872	-50.6592
92998.8	-0.610352		131873	-50.0488
92998.9	-1.2207		131873	-50.0488
92998.9	-1.83105		131873	-50.0488
92999	0		131873	-50.6592
92999	0.610352		131873	-51.2695
92999	3.05176		131873	-51.8799
92999.1	3.66211		131873	-51.8799
92999.1	3.66211		131873	-52.4902
92999.2	3.66211		131873	-52.4902
92999.2	3.05176		131873	-49.4385
92999.3	1.83105		131873	-48.8281
92999.4	1.83105		131873	-48.8281
92999.4	3.05176		131873	-50.6592
92999.5	3.05176		131873	-50.6592
92999.5	1.83105		131873	-50.0488
92999.5	1.83105		131873	-49.4385
92999.6	0.610352		131873	-48.8281
92999.6	-0.610352		131873	-48.8281
92999.7	-0.610352		131873	-50.0488
92999.8	-1.2207		131874	-50.6592
92999.8	0		131874	-48.8281
92999.9	0.610352		131874	-47.6074
92999.9	3.05176		131874	-48.8281
93000	3.66211		131874	-51.2695
93000	3.66211		131874	-52.4902
93000	3.05176		131874	-53.7109
93000.1	3.66211		131874	-54.3213
93000.1	3.66211		131874	-54.3213
93000.2	3.66211		131874	-54.3213
93000.2	1.2207		131874	-53.7109
93000.3	-0.610352		131874	-51.8799
93000.4	-0.610352		131874	-50.6592
93000.4	-0.610352		131874	-50.0488
93000.5	1.2207		131874	-49.4385
93000.5	1.83105		131874	-48.8281
93000.5	1.83105		131874	-49.4385
93000.6	2.44141		131874	-50.6592
93000.6	0.610352		131874	-51.2695
93000.7	0		131874	-52.4902
93000.8	0		131874	-54.3213
93000.8	-1.2207		131875	-55.542
93000.9	-0.610352		131875	-55.542
93000.9	0		131875	-54.3213
93001	1.2207		131875	-53.7109
93001	3.05176		131875	-51.8799
93001	4.88281		131875	-50.0488
93001.1	4.88281		131875	-49.4385
93001.1	4.27246		131875	-48.8281
93001.2	4.27246		131875	-49.4385
93001.2	5.49316		131875	-50.0488
93001.3	5.49316		131875	-50.0488
93001.4	4.88281		131875	-48.8281
93001.4	3.66211		131875	-47.6074
93001.5	3.05176		131875	-48.2178
93001.5	1.83105		131875	-48.8281
93001.5	3.66211		131875	-49.4385
93001.6	4.88281		131875	-50.6592
93001.6	4.27246		131875	-51.8799
93001.7	3.05176		131875	-51.8799
93001.8	3.05176		131876	-51.2695
93001.8	3.05176		131876	-51.8799
93001.9	3.66211		131876	-52.4902
93001.9	3.05176		131876	-51.8799
93002	3.05176		131876	-52.4902
93002	3.05176		131876	-52.4902
93002	3.66211		131876	-51.2695
93002.1	4.27246		131876	-51.2695
93002.1	3.66211		131876	-50.6592
93002.2	5.49316		131876	-49.4385
93002.2	5.49316		131876	-50.0488
93002.3	4.27246		131876	-50.0488
93002.4	3.05176		131876	-52.4902
93002.4	1.83105		131876	-51.8799
93002.5	1.83105		131876	-51.2695
93002.5	1.2207		131876	-51.2695
93002.5	0		131876	-51.8799
93002.6	0.610352		131876	-51.2695
93002.6	0.610352		131876	-51.8799
93002.7	1.2207		131876	-52.4902
93002.8	0.610352		131876	-51.2695
93002.8	0.610352		131877	-50.0488
93002.9	0.610352		131877	-48.8281
93002.9	1.83105		131877	-48.2178
93003	1.83105		131877	-49.4385
93003	0		131877	-51.2695
93003	-0.610352		131877	-53.1006
93003.1	1.2207		131877	-53.7109
93003.1	1.2207		131877	-52.4902
93003.2	1.83105		131877	-51.8799
93003.2	4.27246		131877	-51.2695
93003.3	4.88281		131877	-51.2695
93003.4	3.66211		131877	-50.6592
93003.4	1.83105		131877	-50.0488
93003.5	1.2207		131877	-50.0488
93003.5	-0.610352		131877	-51.8799
93003.5	-0.610352		131877	-53.1006
93003.6	-1.2207		131877	-51.8799
93003.6	-1.2207		131877	-50.6592
93003.7	0		131877	-50.6592
93003.8	1.83105		131878	-51.2695
93003.8	1.2207		131878	-52.4902
93003.9	0.610352		131878	-53.7109
93003.9	1.2207		131878	-54.3213
93004	1.83105		131878	-52.4902
93004	3.05176		131878	-50.0488
93004	4.27246		131878	-50.0488
93004.1	4.88281		131878	-50.6592
93004.1	4.88281		131878	-50.0488
93004.2	4.27246		131878	-50.6592
93004.2	3.66211		131878	-51.8799
93004.3	2.44141		131878	-52.4902
93004.4	3.05176		131878	-52.4902
93004.4	1.2207		131878	-50.6592
93004.5	1.2207		131878	-51.2695
93004.5	1.83105		131878	-52.4902
93004.5	1.83105		131878	-53.1006
93004.6	0.610352		131878	-53.7109
93004.6	-0.610352		131878	-52.4902
93004.7	-0.610352		131878	-51.8799
93004.8	0		131878	-50.6592
93004.8	0.610352		131879	-48.8281
93004.9	2.44141		131879	-50.6592
93004.9	2.44141		131879	-52.4902
93005	3.66211		131879	-54.3213
93005	3.66211		131879	-53.1006
93005	3.05176		131879	-51.2695
93005.1	3.05176		131879	-50.0488
93005.1	1.2207		131879	-51.2695
93005.2	1.2207		131879	-51.8799
93005.2	1.2207		131879	-51.2695
93005.3	1.83105		131879	-51.2695
93005.4	3.05176		131879	-51.2695
93005.4	3.05176		131879	-52.4902
93005.5	1.83105		131879	-54.3213
93005.5	0		131879	-54.3213
93005.5	-0.610352		131879	-53.7109
93005.6	1.83105		131879	-51.8799
93005.6	3.05176		131879	-50.6592
93005.7	6.10352		131879	-50.0488
93005.8	7.32422		131880	-49.4385
93005.8	7.32422		131880	-50.6592
93005.9	5.49316		131880	-52.4902
93005.9	3.05176		131880	-53.1006
93006	3.05176		131880	-54.3213
93006	3.05176		131880	-54.3213
93006	3.05176		131880	-53.7109
93006.1	2.44141		131880	-53.7109
93006.1	0.610352		131880	-54.9316
93006.2	0		131880	-54.9316
93006.2	0		131880	-54.3213
93006.3	-0.610352		131880	-54.3213
93006.4	1.83105		131880	-53.1006
93006.4	3.66211		131880	-52.4902
93006.5	4.88281		131880	-51.8799
93006.5	4.27246		131880	-52.4902
93006.5	3.66211		131880	-52.4902
93006.6	1.83105		131880	-53.1006
93006.6	0.610352		131880	-52.4902
93006.7	0.610352		131880	-53.1006
93006.8	1.2207		131880	-52.4902
93006.8	2.44141		131881	-50.6592
93006.9	3.66211		131881	-50.0488
93006.9	3.05176		131881	-50.0488
93007	1.2207		131881	-50.6592
93007	0.610352		131881	-50.0488
93007	1.2207		131881	-50.0488
93007.1	0		131881	-50.6592
93007.1	-0.610352		131881	-51.8799
93007.2	-0.610352		131881	-53.1006
93007.2	0		131881	-51.8799
93007.3	0		131881	-51.2695
93007.4	1.2207		131881	-51.8799
93007.4	3.05176		131881	-51.2695
93007.5	3.66211		131881	-53.1006
93007.5	4.27246		131881	-52.4902
93007.5	3.66211		131881	-53.1006
93007.6	4.88281		131881	-51.2695
93007.6	4.27246		131881	-50.6592
93007.7	3.66211		131881	-50.0488
93007.8	1.83105		131882	-50.6592
93007.8	-0.610352		131882	-51.2695
93007.9	0.610352		131882	-52.4902
93007.9	0.610352		131882	-53.1006
93008	1.2207		131882	-53.7109
93008	1.2207		131882	-53.1006
93008	2.44141		131882	-51.8799
93008.1	3.05176		131882	-51.2695
93008.1	3.66211		131882	-52.4902
93008.2	3.66211		131882	-54.9316
93008.2	2.44141		131882	-54.3213
93008.3	0.610352		131882	-52.4902
93008.4	0		131882	-51.2695
93008.4	-0.610352		131882	-51.8799
93008.5	0		131882	-51.2695
93008.5	0		131882	-53.7109
93008.5	0.610352		131882	-52.4902
93008.6	1.83105		131882	-53.1006
93008.6	3.05176		131882	-52.4902
93008.7	3.05176		131882	-51.8799
93008.8	3.66211		131882	-52.4902
93008.8	3.05176		131883	-53.1006
93008.9	1.83105		131883	-53.1006
93008.9	0.610352		131883	-53.1006
93009	2.44141		131883	-52.4902
93009	3.05176		131883	-51.2695
93009	1.83105		131883	-52.4902
93009.1	1.2207		131883	-54.3213
93009.1	1.2207		131883	-53.7109
93009.2	1.83105		131883	-53.1006
[truncated: 61,587 more rows]

## Sheet: Fig. 4k
NMDA-current amplitude (pA)
89
78
72
62
25
61
42
37
20
32
38
40

## Sheet: Fig. 4o
Ca2+ dynamic frequency (x 10-3 Hz/cell)
None stim.	OG stim.	OG stim. + D-AP5
1.8	18.8	1.9
1.7	17.3	1.8
1.6	13.4	1.7
1.6	9.7	1.2
0.8	9.1	1
0.7		0.9
0.5
0.2
