# Supplementary material for: Synaptic-like transmission between neural axons and arteriolar smooth muscle cells drives cerebral neurovascular coupling
Source: Nat Neurosci. 2024 Jan 2;27(2):232–48. doi: 10.1038/s41593-023-01515-0 (PMC10849963; doi:10.1038/s41593-023-01515-0)
Supplement: Supplementary file 17 — Statistical source data. [file 41593_2023_1515_MOESM17_ESM.xlsx]

## Sheet: Fig. 5j
	Ca2+ response (% of cells)
Laser power (mW)	Axon	Dendrite
8.8	0	1
24.2	27	24
43.2	49	44
66	65	55
79.9	75	65

## Sheet: Fig. 5k
	Ca2+ events / second at the targeted sites
	Before stim	Before stim	Before stim	After stim	After stim	After stim		ttest
Soma-control	0.05865	0.008379	0.006231	0.092164	0.134056	0.074775		0.0365113
Dendrite-control	0.083785	0.008379	0.033514	0.217842	0.192706	0.100543		0.0376622
Axon-control	0.018788	0.050102	0.043839	0.100204	0.081416	0.162832		0.0430233
Axon-aSMC-cKO	0.006263	0.012526	0.050102	0.11273	0.056365	0.125255		0.0407634

## Sheet: Fig. 5l
Maximum Vasodilation (▵D/D0 %)
	ChR2+
ChR2-	Soma-control	Dendrite-control	Axon-control	Axon-aSMC-cKO
5.4671	6.34557	3.87713	17.9003	6.64978
5.04524	6.43666	4.38178	16.3912	7.40645
4.00556	4.34647	3.65695	15.5283	9.38476
3.0075	5.57579	4.95069	12.2109	5.65824
3.08787	3.15645	4.60287	14.9472	5.08465
3.9288	5.75635	5.30375	16.5728	7.39211
5.87997	4.16478	3.87467	17.7544	6.76537
2.92969	3.06453	4.73568	13.7996	6.10324
3.09761	7.33468	3.58269	13.2296	6.61589
3.44186	4.35758	4.21461	12.5725	5.68555

## Sheet: Fig. 5m
Latency of vessel dilation
Axon-Control	Axon-aSMC cKO
1.2	1.9
1.8	2
3.2	3.1
2.4	2.8
2.5	2.6
3.5	1.3
1.7	1.7
1.1	2.1
1.9	2.7
1.7	1.8

## Sheet: Fig. 5n
Vasodilation response (% of Axonal activation)
Control	aSMC-cKO
18.5	19.4
25	25
20	33.3
16.7	9.1
11.1	20
14.3	10
12.5	11.1
	16.7
