# Supplementary material for: Synaptic-like transmission between neural axons and arteriolar smooth muscle cells drives cerebral neurovascular coupling
Source: Nat Neurosci. 2024 Jan 2;27(2):232–48. doi: 10.1038/s41593-023-01515-0 (PMC10849963; doi:10.1038/s41593-023-01515-0)
Supplement: Supplementary file 18 — Statistical source data. [file 41593_2023_1515_MOESM18_ESM.xlsx]

## Sheet: Fig. 6b
NMDA			In Pax (20 μM)
time (ms)	pA		time (ms)	pA
6224.7	25.0244		6944.55	-5.49316
6224.75	25.6348		6944.6	-4.88281
6224.8	25.0244		6944.65	-3.66211
6224.85	25.0244		6944.7	-4.27246
6224.9	26.2451		6944.75	-4.88281
6224.95	27.4658		6944.8	-6.10352
6225	29.2969		6944.85	-7.32422
6225.05	29.9072		6944.9	-7.93457
6225.1	29.2969		6944.95	-6.71387
6225.15	27.4658		6945	-6.71387
6225.2	26.8555		6945.05	-6.71387
6225.25	26.8555		6945.1	-6.10352
6225.3	26.2451		6945.15	-6.10352
6225.35	26.8555		6945.2	-6.10352
6225.4	28.0762		6945.25	-6.10352
6225.45	26.8555		6945.3	-7.93457
6225.5	25.0244		6945.35	-7.93457
6225.55	25.6348		6945.4	-7.93457
6225.6	26.2451		6945.45	-7.93457
6225.65	26.8555		6945.5	-7.32422
6225.7	25.6348		6945.55	-5.49316
6225.75	25.6348		6945.6	-4.88281
6225.8	25.6348		6945.65	-5.49316
6225.85	26.8555		6945.7	-6.71387
6225.9	27.4658		6945.75	-6.71387
6225.95	28.0762		6945.8	-6.71387
6226	27.4658		6945.85	-6.71387
6226.05	27.4658		6945.9	-5.49316
6226.1	26.8555		6945.95	-4.88281
6226.15	26.8555		6946	-4.27246
6226.2	26.2451		6946.05	-5.49316
6226.25	26.2451		6946.1	-6.10352
6226.3	25.6348		6946.15	-6.71387
6226.35	25.6348		6946.2	-5.49316
6226.4	26.2451		6946.25	-5.49316
6226.45	27.4658		6946.3	-4.88281
6226.5	28.0762		6946.35	-5.49316
6226.55	28.0762		6946.4	-5.49316
6226.6	29.2969		6946.45	-6.10352
6226.65	29.2969		6946.5	-5.49316
6226.7	29.9072		6946.55	-4.88281
6226.75	29.9072		6946.6	-3.66211
6226.8	29.2969		6946.65	-4.88281
6226.85	29.9072		6946.7	-6.71387
6226.9	29.2969		6946.75	-6.71387
6226.95	29.9072		6946.8	-7.32422
6227	28.6865		6946.85	-7.32422
6227.05	28.0762		6946.9	-6.71387
6227.1	26.2451		6946.95	-6.10352
6227.15	27.4658		6947	-6.10352
6227.2	28.0762		6947.05	-6.10352
6227.25	28.0762		6947.1	-5.49316
6227.3	28.6865		6947.15	-4.88281
6227.35	29.2969		6947.2	-5.49316
6227.4	29.9072		6947.25	-4.27246
6227.45	29.9072		6947.3	-5.49316
6227.5	29.2969		6947.35	-6.71387
6227.55	28.0762		6947.4	-7.32422
6227.6	27.4658		6947.45	-7.32422
6227.65	27.4658		6947.5	-6.71387
6227.7	26.8555		6947.55	-6.10352
6227.75	26.2451		6947.6	-4.88281
6227.8	26.2451		6947.65	-4.88281
6227.85	26.2451		6947.7	-6.71387
6227.9	25.6348		6947.75	-6.71387
6227.95	25.6348		6947.8	-7.93457
6228	26.2451		6947.85	-6.71387
6228.05	28.6865		6947.9	-7.32422
6228.1	28.6865		6947.95	-6.71387
6228.15	28.0762		6948	-6.10352
6228.2	26.8555		6948.05	-5.49316
6228.25	26.8555		6948.1	-4.88281
6228.3	27.4658		6948.15	-5.49316
6228.35	28.0762		6948.2	-6.10352
6228.4	26.8555		6948.25	-8.54492
6228.45	26.2451		6948.3	-8.54492
6228.5	25.6348		6948.35	-6.10352
6228.55	26.2451		6948.4	-4.88281
6228.6	26.2451		6948.45	-5.49316
6228.65	27.4658		6948.5	-6.10352
6228.7	27.4658		6948.55	-6.10352
6228.75	27.4658		6948.6	-6.10352
6228.8	28.0762		6948.65	-6.71387
6228.85	28.6865		6948.7	-7.93457
6228.9	29.9072		6948.75	-7.32422
6228.95	29.2969		6948.8	-7.32422
6229	27.4658		6948.85	-5.49316
6229.05	27.4658		6948.9	-5.49316
6229.1	27.4658		6948.95	-6.10352
6229.15	27.4658		6949	-6.71387
6229.2	26.8555		6949.05	-7.32422
6229.25	26.8555		6949.1	-7.93457
6229.3	26.2451		6949.15	-8.54492
6229.35	26.8555		6949.2	-7.93457
6229.4	26.2451		6949.25	-6.71387
6229.45	25.6348		6949.3	-7.32422
6229.5	26.2451		6949.35	-6.71387
6229.55	28.0762		6949.4	-6.71387
6229.6	29.2969		6949.45	-7.93457
6229.65	28.6865		6949.5	-7.32422
6229.7	28.0762		6949.55	-5.49316
6229.75	26.8555		6949.6	-5.49316
6229.8	25.6348		6949.65	-6.10352
6229.85	26.2451		6949.7	-6.10352
6229.9	27.4658		6949.75	-6.10352
6229.95	27.4658		6949.8	-6.10352
6230	26.8555		6949.85	-5.49316
6230.05	27.4658		6949.9	-6.10352
6230.1	27.4658		6949.95	-4.88281
6230.15	27.4658		6950	-4.27246
6230.2	28.0762		6950.05	-4.88281
6230.25	29.2969		6950.1	-6.10352
6230.3	28.6865		6950.15	-7.32422
6230.35	26.8555		6950.2	-6.10352
6230.4	26.2451		6950.25	-6.10352
6230.45	25.6348		6950.3	-6.10352
6230.5	26.8555		6950.35	-6.10352
6230.55	28.0762		6950.4	-7.32422
6230.6	27.4658		6950.45	-5.49316
6230.65	28.6865		6950.5	-4.27246
6230.7	28.0762		6950.55	-4.27246
6230.75	27.4658		6950.6	-3.66211
6230.8	26.8555		6950.65	-4.27246
6230.85	26.2451		6950.7	-4.27246
6230.9	26.8555		6950.75	-5.49316
6230.95	27.4658		6950.8	-4.88281
6231	28.0762		6950.85	-6.10352
6231.05	28.0762		6950.9	-4.88281
6231.1	28.0762		6950.95	-5.49316
6231.15	27.4658		6951	-6.10352
6231.2	26.2451		6951.05	-5.49316
6231.25	26.2451		6951.1	-4.88281
6231.3	25.0244		6951.15	-3.66211
6231.35	23.8037		6951.2	-3.66211
6231.4	23.1934		6951.25	-5.49316
6231.45	23.8037		6951.3	-7.32422
6231.5	25.0244		6951.35	-6.71387
6231.55	27.4658		6951.4	-6.71387
6231.6	28.0762		6951.45	-7.93457
6231.65	28.0762		6951.5	-8.54492
6231.7	28.0762		6951.55	-6.10352
6231.75	28.0762		6951.6	-5.49316
6231.8	28.0762		6951.65	-4.88281
6231.85	28.0762		6951.7	-4.27246
6231.9	28.0762		6951.75	-4.88281
6231.95	28.0762		6951.8	-4.88281
6232	28.6865		6951.85	-4.88281
6232.05	27.4658		6951.9	-4.88281
6232.1	28.0762		6951.95	-6.10352
6232.15	28.0762		6952	-6.10352
6232.2	28.0762		6952.05	-6.71387
6232.25	28.6865		6952.1	-6.10352
6232.3	29.2969		6952.15	-7.93457
6232.35	29.2969		6952.2	-8.54492
6232.4	29.9072		6952.25	-7.32422
6232.45	28.6865		6952.3	-7.32422
6232.5	27.4658		6952.35	-4.88281
6232.55	26.8555		6952.4	-4.27246
6232.6	28.0762		6952.45	-4.27246
6232.65	28.0762		6952.5	-4.27246
6232.7	27.4658		6952.55	-3.05176
6232.75	26.8555		6952.6	-3.05176
6232.8	26.2451		6952.65	-3.05176
6232.85	27.4658		6952.7	-3.66211
6232.9	27.4658		6952.75	-5.49316
6232.95	27.4658		6952.8	-6.71387
6233	27.4658		6952.85	-6.71387
6233.05	26.2451		6952.9	-6.10352
6233.1	26.2451		6952.95	-5.49316
6233.15	26.8555		6953	-6.10352
6233.2	27.4658		6953.05	-6.71387
6233.25	26.2451		6953.1	-6.10352
6233.3	25.6348		6953.15	-6.71387
6233.35	25.0244		6953.2	-6.10352
6233.4	25.6348		6953.25	-6.71387
6233.45	25.6348		6953.3	-5.49316
6233.5	25.0244		6953.35	-4.88281
6233.55	25.6348		6953.4	-4.27246
6233.6	26.8555		6953.45	-4.27246
6233.65	27.4658		6953.5	-3.66211
6233.7	28.6865		6953.55	-4.27246
6233.75	29.2969		6953.6	-5.49316
6233.8	29.9072		6953.65	-6.10352
6233.85	29.2969		6953.7	-4.88281
6233.9	28.6865		6953.75	-4.88281
6233.95	28.0762		6953.8	-5.49316
6234	27.4658		6953.85	-5.49316
6234.05	27.4658		6953.9	-5.49316
6234.1	28.0762		6953.95	-6.10352
6234.15	28.0762		6954	-6.71387
6234.2	29.2969		6954.05	-5.49316
6234.25	28.0762		6954.1	-4.88281
6234.3	28.0762		6954.15	-4.88281
6234.35	26.8555		6954.2	-4.27246
6234.4	27.4658		6954.25	-4.88281
6234.45	28.0762		6954.3	-5.49316
6234.5	28.0762		6954.35	-6.71387
6234.55	26.8555		6954.4	-6.71387
6234.6	26.2451		6954.45	-6.71387
6234.65	26.8555		6954.5	-6.71387
6234.7	26.2451		6954.55	-6.10352
6234.75	25.0244		6954.6	-4.88281
6234.8	26.8555		6954.65	-4.27246
6234.85	27.4658		6954.7	-4.88281
6234.9	28.6865		6954.75	-6.10352
6234.95	28.0762		6954.8	-6.71387
6235	27.4658		6954.85	-6.10352
6235.05	27.4658		6954.9	-5.49316
6235.1	28.6865		6954.95	-6.10352
6235.15	30.5176		6955	-5.49316
6235.2	31.7383		6955.05	-4.88281
6235.25	31.1279		6955.1	-4.27246
6235.3	30.5176		6955.15	-4.27246
6235.35	29.2969		6955.2	-4.88281
6235.4	28.6865		6955.25	-5.49316
6235.45	28.6865		6955.3	-6.10352
6235.5	29.2969		6955.35	-6.71387
6235.55	29.2969		6955.4	-7.93457
6235.6	28.6865		6955.45	-9.15527
6235.65	28.6865		6955.5	-7.93457
6235.7	28.0762		6955.55	-7.93457
6235.75	26.8555		6955.6	-7.93457
6235.8	27.4658		6955.65	-6.10352
6235.85	28.0762		6955.7	-4.27246
6235.9	28.6865		6955.75	-4.27246
6235.95	28.0762		6955.8	-4.27246
6236	28.0762		6955.85	-4.27246
6236.05	28.6865		6955.9	-4.88281
6236.1	28.6865		6955.95	-3.66211
6236.15	30.5176		6956	-4.88281
6236.2	29.9072		6956.05	-5.49316
6236.25	29.9072		6956.1	-5.49316
6236.3	29.9072		6956.15	-5.49316
6236.35	30.5176		6956.2	-6.10352
6236.4	29.9072		6956.25	-6.10352
6236.45	29.9072		6956.3	-6.71387
6236.5	29.2969		6956.35	-5.49316
6236.55	28.0762		6956.4	-4.88281
6236.6	27.4658		6956.45	-4.88281
6236.65	28.0762		6956.5	-5.49316
6236.7	28.6865		6956.55	-4.88281
6236.75	27.4658		6956.6	-4.88281
6236.8	28.0762		6956.65	-4.88281
6236.85	27.4658		6956.7	-5.49316
6236.9	28.0762		6956.75	-6.10352
6236.95	28.6865		6956.8	-5.49316
6237	28.6865		6956.85	-5.49316
6237.05	29.2969		6956.9	-4.88281
6237.1	29.9072		6956.95	-4.88281
6237.15	29.2969		6957	-4.27246
6237.2	29.2969		6957.05	-4.27246
6237.25	29.9072		6957.1	-4.27246
6237.3	31.1279		6957.15	-4.27246
6237.35	29.9072		6957.2	-3.05176
6237.4	29.2969		6957.25	-3.66211
6237.45	29.2969		6957.3	-4.27246
6237.5	29.9072		6957.35	-5.49316
6237.55	28.6865		6957.4	-6.10352
6237.6	28.6865		6957.45	-5.49316
6237.65	26.8555		6957.5	-4.27246
6237.7	25.0244		6957.55	-3.66211
6237.75	24.4141		6957.6	-3.05176
6237.8	24.4141		6957.65	-4.27246
6237.85	25.0244		6957.7	-5.49316
6237.9	26.8555		6957.75	-6.10352
6237.95	28.0762		6957.8	-5.49316
6238	28.6865		6957.85	-3.66211
6238.05	28.6865		6957.9	-1.83105
6238.1	29.2969		6957.95	-3.66211
6238.15	29.2969		6958	-4.27246
6238.2	28.6865		6958.05	-6.71387
6238.25	28.0762		6958.1	-6.10352
6238.3	26.2451		6958.15	-6.10352
6238.35	26.8555		6958.2	-4.27246
6238.4	28.6865		6958.25	-3.05176
6238.45	29.2969		6958.3	-3.66211
6238.5	29.2969		6958.35	-4.88281
6238.55	28.0762		6958.4	-5.49316
6238.6	26.8555		6958.45	-6.10352
6238.65	26.8555		6958.5	-5.49316
6238.7	28.0762		6958.55	-4.88281
6238.75	29.9072		6958.6	-5.49316
6238.8	29.9072		6958.65	-6.71387
6238.85	28.6865		6958.7	-6.10352
6238.9	28.6865		6958.75	-5.49316
6238.95	28.6865		6958.8	-6.10352
6239	28.0762		6958.85	-6.71387
6239.05	27.4658		6958.9	-5.49316
6239.1	26.8555		6958.95	-6.71387
6239.15	26.2451		6959	-6.71387
6239.2	26.2451		6959.05	-6.10352
6239.25	27.4658		6959.1	-5.49316
6239.3	28.6865		6959.15	-4.88281
6239.35	28.6865		6959.2	-5.49316
6239.4	28.6865		6959.25	-4.88281
6239.45	28.0762		6959.3	-5.49316
6239.5	28.0762		6959.35	-5.49316
6239.55	28.0762		6959.4	-5.49316
6239.6	27.4658		6959.45	-5.49316
6239.65	27.4658		6959.5	-5.49316
6239.7	26.2451		6959.55	-6.71387
6239.75	26.2451		6959.6	-4.88281
6239.8	26.8555		6959.65	-4.27246
6239.85	28.0762		6959.7	-3.66211
6239.9	28.0762		6959.75	-5.49316
6239.95	27.4658		6959.8	-6.10352
6240	28.0762		6959.85	-7.32422
6240.05	28.0762		6959.9	-7.93457
6240.1	28.6865		6959.95	-7.32422
6240.15	28.0762		6960	-6.10352
6240.2	26.2451		6960.05	-6.10352
6240.25	27.4658		6960.1	-6.10352
6240.3	28.0762		6960.15	-6.71387
6240.35	28.6865		6960.2	-6.10352
6240.4	28.6865		6960.25	-6.10352
6240.45	29.2969		6960.3	-5.49316
6240.5	28.6865		6960.35	-6.71387
6240.55	28.6865		6960.4	-5.49316
6240.6	28.0762		6960.45	-5.49316
6240.65	27.4658		6960.5	-5.49316
6240.7	26.2451		6960.55	-6.10352
6240.75	27.4658		6960.6	-6.71387
6240.8	28.6865		6960.65	-6.10352
6240.85	29.9072		6960.7	-7.93457
6240.9	30.5176		6960.75	-7.32422
6240.95	30.5176		6960.8	-6.10352
6241	29.9072		6960.85	-4.88281
6241.05	29.2969		6960.9	-4.27246
6241.1	28.6865		6960.95	-4.27246
6241.15	28.6865		6961	-4.27246
6241.2	28.0762		6961.05	-4.27246
6241.25	28.0762		6961.1	-4.88281
6241.3	28.6865		6961.15	-6.71387
6241.35	28.6865		6961.2	-6.10352
6241.4	28.0762		6961.25	-6.10352
6241.45	29.2969		6961.3	-6.10352
6241.5	28.6865		6961.35	-6.71387
6241.55	28.6865		6961.4	-7.93457
6241.6	28.0762		6961.45	-6.10352
6241.65	28.6865		6961.5	-4.88281
6241.7	29.2969		6961.55	-4.27246
6241.75	29.2969		6961.6	-4.88281
6241.8	28.0762		6961.65	-6.71387
6241.85	28.0762		6961.7	-8.54492
6241.9	28.0762		6961.75	-9.76562
6241.95	26.8555		6961.8	-8.54492
6242	28.0762		6961.85	-7.32422
6242.05	28.0762		6961.9	-5.49316
6242.1	28.0762		6961.95	-4.27246
6242.15	28.6865		6962	-4.27246
6242.2	29.2969		6962.05	-4.88281
6242.25	28.6865		6962.1	-5.49316
6242.3	25.0244		6962.15	-4.88281
6242.35	24.4141		6962.2	-4.88281
6242.4	25.0244		6962.25	-4.88281
6242.45	25.0244		6962.3	-6.10352
6242.5	26.2451		6962.35	-6.71387
6242.55	27.4658		6962.4	-7.32422
6242.6	28.6865		6962.45	-8.54492
6242.65	29.2969		6962.5	-9.15527
6242.7	29.9072		6962.55	-7.32422
6242.75	29.9072		6962.6	-5.49316
6242.8	29.2969		6962.65	-3.66211
6242.85	28.6865		6962.7	-2.44141
6242.9	28.0762		6962.75	-2.44141
6242.95	29.2969		6962.8	-4.27246
6243	29.2969		6962.85	-5.49316
6243.05	28.6865		6962.9	-7.93457
6243.1	29.9072		6962.95	-8.54492
6243.15	28.0762		6963	-9.15527
6243.2	26.8555		6963.05	-8.54492
6243.25	25.6348		6963.1	-7.32422
6243.3	25.6348		6963.15	-6.71387
6243.35	26.2451		6963.2	-4.88281
6243.4	27.4658		6963.25	-4.27246
6243.45	26.8555		6963.3	-3.05176
6243.5	26.2451		6963.35	-1.83105
6243.55	27.4658		6963.4	-3.66211
6243.6	27.4658		6963.45	-4.88281
6243.65	28.6865		6963.5	-6.71387
6243.7	29.9072		6963.55	-7.32422
6243.75	27.4658		6963.6	-6.71387
6243.8	26.2451		6963.65	-7.32422
6243.85	28.0762		6963.7	-6.10352
6243.9	27.4658		6963.75	-7.32422
6243.95	27.4658		6963.8	-7.93457
6244	26.2451		6963.85	-7.93457
6244.05	26.8555		6963.9	-7.32422
6244.1	27.4658		6963.95	-6.10352
6244.15	28.0762		6964	-6.71387
6244.2	29.2969		6964.05	-6.10352
6244.25	29.2969		6964.1	-6.71387
6244.3	28.0762		6964.15	-5.49316
6244.35	28.0762		6964.2	-5.49316
6244.4	28.6865		6964.25	-6.10352
6244.45	28.6865		6964.3	-5.49316
6244.5	30.5176		6964.35	-5.49316
6244.55	30.5176		6964.4	-6.10352
6244.6	29.9072		6964.45	-6.10352
6244.65	29.9072		6964.5	-6.10352
6244.7	28.0762		6964.55	-6.71387
6244.75	28.0762		6964.6	-5.49316
6244.8	28.0762		6964.65	-6.10352
6244.85	26.8555		6964.7	-5.49316
6244.9	26.8555		6964.75	-5.49316
6244.95	26.2451		6964.8	-4.88281
6245	28.6865		6964.85	-4.27246
6245.05	28.0762		6964.9	-4.88281
6245.1	28.0762		6964.95	-3.66211
6245.15	28.0762		6965	-4.88281
6245.2	28.0762		6965.05	-5.49316
6245.25	26.2451		6965.1	-5.49316
6245.3	26.8555		6965.15	-6.10352
6245.35	28.0762		6965.2	-6.71387
6245.4	29.9072		6965.25	-6.71387
6245.45	30.5176		6965.3	-7.32422
6245.5	30.5176		6965.35	-6.10352
6245.55	28.6865		6965.4	-5.49316
6245.6	26.2451		6965.45	-4.88281
6245.65	27.4658		6965.5	-6.10352
6245.7	26.8555		6965.55	-7.32422
6245.75	28.0762		6965.6	-7.32422
6245.8	28.0762		6965.65	-6.71387
6245.85	28.6865		6965.7	-6.10352
6245.9	28.6865		6965.75	-6.71387
6245.95	28.6865		6965.8	-6.10352
6246	28.6865		6965.85	-5.49316
6246.05	28.6865		6965.9	-6.71387
6246.1	28.6865		6965.95	-6.71387
6246.15	28.6865		6966	-7.93457
6246.2	28.6865		6966.05	-8.54492
6246.25	28.0762		6966.1	-6.71387
6246.3	27.4658		6966.15	-5.49316
6246.35	26.8555		6966.2	-4.88281
6246.4	27.4658		6966.25	-3.05176
6246.45	26.2451		6966.3	-3.66211
6246.5	27.4658		6966.35	-3.66211
6246.55	28.6865		6966.4	-4.27246
6246.6	30.5176		6966.45	-5.49316
6246.65	29.9072		6966.5	-6.10352
6246.7	29.2969		6966.55	-5.49316
6246.75	28.0762		6966.6	-5.49316
6246.8	28.0762		6966.65	-6.10352
6246.85	28.6865		6966.7	-6.71387
6246.9	28.0762		6966.75	-6.10352
6246.95	28.0762		6966.8	-5.49316
6247	27.4658		6966.85	-4.88281
6247.05	27.4658		6966.9	-4.88281
6247.1	28.0762		6966.95	-6.10352
6247.15	28.6865		6967	-6.10352
6247.2	28.6865		6967.05	-6.71387
6247.25	29.9072		6967.1	-7.93457
6247.3	29.9072		6967.15	-8.54492
6247.35	29.9072		6967.2	-8.54492
6247.4	29.2969		6967.25	-8.54492
6247.45	28.6865		6967.3	-7.32422
6247.5	26.8555		6967.35	-7.93457
6247.55	26.8555		6967.4	-7.32422
6247.6	28.0762		6967.45	-7.32422
6247.65	28.6865		6967.5	-6.10352
6247.7	28.0762		6967.55	-6.71387
6247.75	28.0762		6967.6	-7.32422
6247.8	28.0762		6967.65	-6.71387
6247.85	29.2969		6967.7	-6.71387
6247.9	29.2969		6967.75	-6.10352
6247.95	27.4658		6967.8	-5.49316
6248	25.6348		6967.85	-4.88281
6248.05	25.6348		6967.9	-4.88281
6248.1	27.4658		6967.95	-4.88281
6248.15	27.4658		6968	-5.49316
6248.2	27.4658		6968.05	-7.93457
6248.25	28.0762		6968.1	-9.15527
6248.3	28.0762		6968.15	-7.93457
6248.35	27.4658		6968.2	-6.71387
6248.4	26.8555		6968.25	-6.71387
6248.45	26.8555		6968.3	-6.71387
6248.5	27.4658		6968.35	-6.10352
6248.55	27.4658		6968.4	-4.88281
6248.6	27.4658		6968.45	-6.10352
6248.65	28.0762		6968.5	-6.10352
6248.7	28.0762		6968.55	-6.10352
6248.75	28.6865		6968.6	-5.49316
6248.8	29.9072		6968.65	-4.88281
6248.85	28.6865		6968.7	-5.49316
6248.9	28.6865		6968.75	-6.10352
6248.95	29.2969		6968.8	-7.93457
6249	28.6865		6968.85	-8.54492
6249.05	29.2969		6968.9	-6.71387
6249.1	28.0762		6968.95	-5.49316
6249.15	28.0762		6969	-4.27246
6249.2	27.4658		6969.05	-6.71387
6249.25	26.2451		6969.1	-8.54492
6249.3	27.4658		6969.15	-7.93457
6249.35	27.4658		6969.2	-6.71387
6249.4	28.6865		6969.25	-6.71387
6249.45	29.2969		6969.3	-6.10352
6249.5	27.4658		6969.35	-6.71387
6249.55	27.4658		6969.4	-6.71387
6249.6	27.4658		6969.45	-6.10352
6249.65	27.4658		6969.5	-6.71387
6249.7	28.0762		6969.55	-6.10352
6249.75	28.6865		6969.6	-5.49316
6249.8	28.6865		6969.65	-5.49316
6249.85	29.2969		6969.7	-5.49316
6249.9	29.2969		6969.75	-6.10352
6249.95	28.6865		6969.8	-5.49316
6250	28.0762		6969.85	-5.49316
6250.05	27.4658		6969.9	-4.27246
6250.1	26.8555		6969.95	-4.27246
6250.15	27.4658		6970	-4.27246
6250.2	28.0762		6970.05	-4.27246
6250.25	28.0762		6970.1	-6.10352
6250.3	28.0762		6970.15	-7.93457
6250.35	28.0762		6970.2	-8.54492
6250.4	26.2451		6970.25	-7.93457
6250.45	27.4658		6970.3	-6.71387
6250.5	27.4658		6970.35	-5.49316
6250.55	27.4658		6970.4	-5.49316
6250.6	28.0762		6970.45	-5.49316
6250.65	28.0762		6970.5	-6.10352
6250.7	27.4658		6970.55	-5.49316
6250.75	28.0762		6970.6	-4.88281
6250.8	27.4658		6970.65	-5.49316
6250.85	27.4658		6970.7	-5.49316
6250.9	28.6865		6970.75	-4.88281
6250.95	29.2969		6970.8	-5.49316
6251	28.6865		6970.85	-6.10352
6251.05	26.8555		6970.9	-6.10352
6251.1	27.4658		6970.95	-5.49316
6251.15	27.4658		6971	-5.49316
6251.2	26.8555		6971.05	-4.88281
6251.25	26.2451		6971.1	-4.88281
6251.3	26.2451		6971.15	-6.10352
6251.35	27.4658		6971.2	-6.71387
6251.4	28.6865		6971.25	-6.71387
6251.45	28.6865		6971.3	-7.32422
6251.5	28.6865		6971.35	-7.32422
6251.55	28.0762		6971.4	-6.10352
6251.6	28.0762		6971.45	-6.10352
6251.65	27.4658		6971.5	-6.10352
6251.7	26.2451		6971.55	-6.10352
6251.75	26.8555		6971.6	-5.49316
6251.8	26.2451		6971.65	-5.49316
6251.85	26.2451		6971.7	-4.27246
6251.9	25.0244		6971.75	-3.66211
6251.95	24.4141		6971.8	-4.27246
6252	25.0244		6971.85	-4.88281
6252.05	26.2451		6971.9	-5.49316
6252.1	27.4658		6971.95	-5.49316
6252.15	28.0762		6972	-4.27246
6252.2	28.0762		6972.05	-4.27246
6252.25	28.0762		6972.1	-3.05176
6252.3	28.6865		6972.15	-3.66211
6252.35	28.6865		6972.2	-4.27246
6252.4	28.6865		6972.25	-6.10352
6252.45	29.9072		6972.3	-5.49316
6252.5	28.0762		6972.35	-6.10352
6252.55	27.4658		6972.4	-5.49316
6252.6	27.4658		6972.45	-6.10352
6252.65	25.6348		6972.5	-6.71387
6252.7	24.4141		6972.55	-7.32422
6252.75	26.8555		6972.6	-7.93457
6252.8	29.2969		6972.65	-7.93457
6252.85	31.1279		6972.7	-6.71387
6252.9	31.1279		6972.75	-5.49316
6252.95	31.1279		6972.8	-4.27246
6253	29.9072		6972.85	-4.27246
6253.05	30.5176		6972.9	-4.88281
6253.1	29.2969		6972.95	-6.71387
6253.15	28.0762		6973	-7.32422
6253.2	26.8555		6973.05	-8.54492
6253.25	26.2451		6973.1	-7.32422
6253.3	25.6348		6973.15	-6.71387
6253.35	25.6348		6973.2	-6.10352
6253.4	26.8555		6973.25	-4.88281
6253.45	28.6865		6973.3	-4.27246
6253.5	29.2969		6973.35	-4.27246
6253.55	29.2969		6973.4	-5.49316
6253.6	29.2969		6973.45	-5.49316
6253.65	28.0762		6973.5	-5.49316
6253.7	28.0762		6973.55	-4.27246
6253.75	27.4658		6973.6	-4.88281
6253.8	28.0762		6973.65	-5.49316
6253.85	28.6865		6973.7	-4.27246
6253.9	29.9072		6973.75	-4.88281
6253.95	29.2969		6973.8	-5.49316
6254	27.4658		6973.85	-5.49316
6254.05	26.2451		6973.9	-6.10352
6254.1	25.6348		6973.95	-6.10352
6254.15	25.6348		6974	-6.71387
6254.2	27.4658		6974.05	-6.10352
6254.25	28.0762		6974.1	-7.32422
6254.3	28.0762		6974.15	-6.71387
6254.35	26.2451		6974.2	-6.71387
6254.4	26.8555		6974.25	-6.10352
6254.45	28.0762		6974.3	-6.10352
6254.5	28.6865		6974.35	-6.10352
6254.55	29.2969		6974.4	-5.49316
6254.6	29.9072		6974.45	-6.10352
6254.65	29.9072		6974.5	-5.49316
6254.7	29.9072		6974.55	-4.88281
6254.75	29.2969		6974.6	-4.88281
6254.8	30.5176		6974.65	-4.27246
6254.85	29.2969		6974.7	-4.27246
6254.9	28.0762		6974.75	-3.66211
6254.95	28.0762		6974.8	-4.88281
6255	26.8555		6974.85	-4.88281
6255.05	26.8555		6974.9	-4.27246
6255.1	28.0762		6974.95	-4.27246
6255.15	29.9072		6975	-5.49316
6255.2	29.9072		6975.05	-5.49316
6255.25	30.5176		6975.1	-5.49316
6255.3	29.9072		6975.15	-6.10352
6255.35	28.6865		6975.2	-7.93457
6255.4	28.0762		6975.25	-8.54492
6255.45	26.8555		6975.3	-6.10352
6255.5	26.2451		6975.35	-6.71387
6255.55	26.8555		6975.4	-5.49316
6255.6	27.4658		6975.45	-4.27246
6255.65	27.4658		6975.5	-4.27246
6255.7	27.4658		6975.55	-5.49316
6255.75	28.0762		6975.6	-6.71387
6255.8	27.4658		6975.65	-7.32422
6255.85	28.6865		6975.7	-6.10352
6255.9	29.2969		6975.75	-6.71387
6255.95	29.9072		6975.8	-6.71387
6256	31.1279		6975.85	-7.32422
6256.05	30.5176		6975.9	-6.10352
6256.1	31.1279		6975.95	-5.49316
6256.15	31.7383		6976	-5.49316
6256.2	29.9072		6976.05	-4.88281
6256.25	28.6865		6976.1	-5.49316
6256.3	28.0762		6976.15	-4.88281
6256.35	27.4658		6976.2	-5.49316
6256.4	28.6865		6976.25	-5.49316
6256.45	28.6865		6976.3	-4.27246
6256.5	29.9072		6976.35	-2.44141
6256.55	30.5176		6976.4	-3.05176
6256.6	30.5176		6976.45	-4.27246
6256.65	29.9072		6976.5	-4.88281
6256.7	29.2969		6976.55	-4.88281
6256.75	28.0762		6976.6	-5.49316
6256.8	28.6865		6976.65	-4.88281
6256.85	28.6865		6976.7	-6.10352
6256.9	28.0762		6976.75	-6.10352
6256.95	28.0762		6976.8	-5.49316
6257	28.0762		6976.85	-6.10352
6257.05	28.0762		6976.9	-7.32422
6257.1	27.4658		6976.95	-7.32422
6257.15	26.2451		6977	-6.10352
6257.2	26.2451		6977.05	-4.27246
6257.25	26.8555		6977.1	-4.27246
6257.3	28.0762		6977.15	-4.27246
6257.35	28.6865		6977.2	-7.32422
6257.4	29.9072		6977.25	-6.10352
6257.45	29.9072		6977.3	-7.32422
6257.5	29.2969		6977.35	-5.49316
6257.55	29.2969		6977.4	-4.88281
6257.6	28.6865		6977.45	-6.71387
6257.65	28.6865		6977.5	-6.10352
6257.7	28.0762		6977.55	-4.27246
6257.75	26.2451		6977.6	-3.05176
6257.8	25.6348		6977.65	-2.44141
6257.85	25.0244		6977.7	-2.44141
6257.9	25.6348		6977.75	-1.83105
6257.95	27.4658		6977.8	-2.44141
6258	28.6865		6977.85	-2.44141
6258.05	29.2969		6977.9	-4.27246
6258.1	30.5176		6977.95	-6.10352
6258.15	30.5176		6978	-6.71387
6258.2	30.5176		6978.05	-6.71387
6258.25	29.9072		6978.1	-4.27246
6258.3	28.6865		6978.15	-5.49316
6258.35	29.2969		6978.2	-5.49316
6258.4	29.9072		6978.25	-4.88281
6258.45	29.2969		6978.3	-4.88281
6258.5	28.0762		6978.35	-4.27246
6258.55	26.2451		6978.4	-4.88281
6258.6	25.6348		6978.45	-4.88281
6258.65	25.6348		6978.5	-4.88281
6258.7	26.2451		6978.55	-5.49316
6258.75	26.8555		6978.6	-5.49316
6258.8	27.4658		6978.65	-6.10352
6258.85	28.0762		6978.7	-6.71387
6258.9	28.6865		6978.75	-6.71387
6258.95	28.0762		6978.8	-7.32422
6259	27.4658		6978.85	-7.93457
6259.05	27.4658		6978.9	-8.54492
6259.1	28.6865		6978.95	-8.54492
6259.15	29.9072		6979	-7.32422
6259.2	29.2969		6979.05	-6.71387
6259.25	29.2969		6979.1	-5.49316
6259.3	30.5176		6979.15	-5.49316
6259.35	30.5176		6979.2	-5.49316
6259.4	29.9072		6979.25	-6.10352
6259.45	29.9072		6979.3	-6.71387
6259.5	29.2969		6979.35	-6.10352
6259.55	28.0762		6979.4	-6.71387
6259.6	28.0762		6979.45	-6.71387
6259.65	27.4658		6979.5	-7.32422
6259.7	26.2451		6979.55	-7.32422
6259.75	26.8555		6979.6	-6.10352
6259.8	28.0762		6979.65	-5.49316
6259.85	29.2969		6979.7	-5.49316
6259.9	28.0762		6979.75	-6.10352
6259.95	28.0762		6979.8	-7.32422
6260	27.4658		6979.85	-6.71387
6260.05	28.6865		6979.9	-6.71387
6260.1	29.2969		6979.95	-6.10352
6260.15	29.9072		6980	-5.49316
6260.2	28.6865		6980.05	-4.88281
6260.25	28.6865		6980.1	-4.27246
6260.3	29.2969		6980.15	-3.66211
6260.35	27.4658		6980.2	-4.27246
6260.4	28.0762		6980.25	-5.49316
6260.45	28.6865		6980.3	-5.49316
6260.5	27.4658		6980.35	-6.71387
6260.55	28.6865		6980.4	-6.10352
6260.6	29.2969		6980.45	-6.71387
6260.65	30.5176		6980.5	-7.93457
6260.7	29.2969		6980.55	-7.32422
6260.75	28.6865		6980.6	-7.93457
6260.8	26.8555		6980.65	-7.32422
6260.85	28.0762		6980.7	-7.32422
6260.9	28.6865		6980.75	-5.49316
6260.95	29.2969		6980.8	-5.49316
6261	29.2969		6980.85	-6.71387
6261.05	28.6865		6980.9	-6.71387
6261.1	28.6865		6980.95	-6.71387
6261.15	27.4658		6981	-6.71387
6261.2	26.2451		6981.05	-7.32422
6261.25	26.2451		6981.1	-4.88281
6261.3	26.8555		6981.15	-4.27246
6261.35	28.6865		6981.2	-4.27246
6261.4	29.2969		6981.25	-5.49316
6261.45	29.2969		6981.3	-6.10352
6261.5	29.2969		6981.35	-7.32422
6261.55	28.6865		6981.4	-7.32422
6261.6	28.0762		6981.45	-7.93457
6261.65	29.2969		6981.5	-6.10352
6261.7	29.2969		6981.55	-6.71387
6261.75	28.6865		6981.6	-6.71387
6261.8	28.0762		6981.65	-6.71387
6261.85	27.4658		6981.7	-7.93457
6261.9	27.4658		6981.75	-7.93457
6261.95	28.6865		6981.8	-7.32422
6262	28.0762		6981.85	-4.88281
6262.05	28.6865		6981.9	-4.27246
6262.1	28.6865		6981.95	-4.27246
6262.15	28.0762		6982	-3.66211
6262.2	29.9072		6982.05	-3.66211
6262.25	31.1279		6982.1	-5.49316
6262.3	31.7383		6982.15	-6.71387
6262.35	31.1279		6982.2	-7.93457
6262.4	29.9072		6982.25	-6.71387
6262.45	29.2969		6982.3	-6.10352
6262.5	28.6865		6982.35	-4.88281
6262.55	28.0762		6982.4	-4.27246
6262.6	28.0762		6982.45	-3.66211
6262.65	28.0762		6982.5	-6.10352
6262.7	28.6865		6982.55	-7.32422
6262.75	29.2969		6982.6	-6.71387
6262.8	28.6865		6982.65	-5.49316
6262.85	29.2969		6982.7	-5.49316
6262.9	29.9072		6982.75	-4.27246
6262.95	29.2969		6982.8	-4.27246
6263	28.6865		6982.85	-3.66211
6263.05	28.0762		6982.9	-4.27246
6263.1	27.4658		6982.95	-5.49316
6263.15	29.2969		6983	-6.10352
6263.2	30.5176		6983.05	-7.93457
6263.25	31.7383		6983.1	-6.71387
6263.3	29.9072		6983.15	-6.71387
6263.35	29.2969		6983.2	-6.71387
6263.4	28.6865		6983.25	-6.10352
6263.45	29.2969		6983.3	-6.10352
6263.5	29.2969		6983.35	-4.88281
6263.55	28.6865		6983.4	-5.49316
6263.6	29.9072		6983.45	-4.27246
6263.65	29.9072		6983.5	-4.88281
6263.7	28.0762		6983.55	-4.88281
6263.75	25.6348		6983.6	-6.10352
6263.8	26.2451		6983.65	-6.71387
6263.85	26.2451		6983.7	-6.71387
6263.9	26.8555		6983.75	-7.32422
6263.95	28.6865		6983.8	-6.71387
6264	29.9072		6983.85	-5.49316
6264.05	29.2969		6983.9	-6.71387
6264.1	28.6865		6983.95	-7.93457
6264.15	26.8555		6984	-8.54492
6264.2	26.2451		6984.05	-7.93457
6264.25	25.6348		6984.1	-7.32422
6264.3	25.6348		6984.15	-6.71387
6264.35	28.0762		6984.2	-4.88281
6264.4	27.4658		6984.25	-3.66211
6264.45	28.6865		6984.3	-4.27246
6264.5	27.4658		6984.35	-6.10352
6264.55	27.4658		6984.4	-8.54492
6264.6	27.4658		6984.45	-8.54492
6264.65	27.4658		6984.5	-7.32422
6264.7	28.0762		6984.55	-6.10352
6264.75	26.8555		6984.6	-6.71387
6264.8	30.5176		6984.65	-7.32422
6264.85	32.959		6984.7	-6.10352
6264.9	30.5176		6984.75	-6.10352
6264.95	29.2969		6984.8	-6.71387
6265	28.0762		6984.85	-8.54492
6265.05	28.0762		6984.9	-8.54492
6265.1	27.4658		6984.95	-9.15527
6265.15	28.0762		6985	-9.15527
6265.2	28.0762		6985.05	-9.15527
6265.25	25.6348		6985.1	-8.54492
6265.3	26.2451		6985.15	-6.71387
6265.35	26.8555		6985.2	-7.32422
6265.4	28.0762		6985.25	-6.10352
6265.45	29.2969		6985.3	-5.49316
6265.5	29.9072		6985.35	-5.49316
6265.55	29.2969		6985.4	-6.10352
6265.6	29.2969		6985.45	-6.10352
6265.65	29.9072		6985.5	-5.49316
6265.7	30.5176		6985.55	-5.49316
6265.75	29.2969		6985.6	-3.66211
6265.8	28.6865		6985.65	-3.05176
6265.85	28.0762		6985.7	-3.05176
6265.9	28.0762		6985.75	-4.27246
6265.95	27.4658		6985.8	-6.71387
6266	26.2451		6985.85	-7.93457
6266.05	26.2451		6985.9	-9.15527
6266.1	26.2451		6985.95	-8.54492
6266.15	25.6348		6986	-6.71387
6266.2	28.0762		6986.05	-6.71387
6266.25	28.6865		6986.1	-7.32422
6266.3	29.2969		6986.15	-8.54492
6266.35	28.6865		6986.2	-7.93457
6266.4	28.6865		6986.25	-6.10352
6266.45	26.8555		6986.3	-5.49316
6266.5	27.4658		6986.35	-5.49316
6266.55	26.8555		6986.4	-6.71387
6266.6	27.4658		6986.45	-7.93457
6266.65	28.0762		6986.5	-8.54492
6266.7	26.8555		6986.55	-7.93457
6266.75	26.8555		6986.6	-7.93457
6266.8	27.4658		6986.65	-5.49316
6266.85	28.6865		6986.7	-4.88281
6266.9	28.6865		6986.75	-5.49316
6266.95	29.2969		6986.8	-6.10352
6267	29.2969		6986.85	-5.49316
6267.05	29.2969		6986.9	-4.88281
6267.1	28.6865		6986.95	-4.27246
6267.15	29.2969		6987	-4.27246
6267.2	30.5176		6987.05	-5.49316
6267.25	29.9072		6987.1	-6.71387
6267.3	30.5176		6987.15	-6.71387
6267.35	28.6865		6987.2	-6.10352
6267.4	27.4658		6987.25	-5.49316
6267.45	25.6348		6987.3	-4.88281
6267.5	25.0244		6987.35	-4.27246
6267.55	24.4141		6987.4	-4.27246
6267.6	25.6348		6987.45	-4.27246
6267.65	26.2451		6987.5	-6.10352
6267.7	28.0762		6987.55	-7.32422
6267.75	29.9072		6987.6	-6.71387
6267.8	30.5176		6987.65	-7.32422
6267.85	29.2969		6987.7	-6.71387
6267.9	28.6865		6987.75	-7.32422
6267.95	27.4658		6987.8	-7.93457
6268	26.8555		6987.85	-8.54492
6268.05	26.2451		6987.9	-6.71387
6268.1	28.0762		6987.95	-7.93457
6268.15	28.0762		6988	-7.93457
6268.2	29.9072		6988.05	-6.71387
6268.25	29.2969		6988.1	-6.10352
6268.3	26.8555		6988.15	-5.49316
6268.35	26.2451		6988.2	-5.49316
6268.4	25.6348		6988.25	-5.49316
6268.45	26.2451		6988.3	-6.10352
6268.5	26.2451		6988.35	-6.10352
6268.55	28.6865		6988.4	-6.71387
6268.6	29.9072		6988.45	-6.71387
6268.65	28.6865		6988.5	-7.32422
6268.7	26.8555		6988.55	-7.32422
6268.75	26.2451		6988.6	-7.32422
6268.8	25.0244		6988.65	-6.71387
6268.85	25.0244		6988.7	-4.88281
6268.9	27.4658		6988.75	-5.49316
6268.95	27.4658		6988.8	-5.49316
6269	29.2969		6988.85	-6.10352
6269.05	30.5176		6988.9	-7.32422
6269.1	30.5176		6988.95	-6.71387
6269.15	29.2969		6989	-6.71387
6269.2	29.9072		6989.05	-6.71387
6269.25	28.0762		6989.1	-6.71387
6269.3	28.0762		6989.15	-7.32422
6269.35	28.6865		6989.2	-7.93457
6269.4	28.6865		6989.25	-8.54492
6269.45	29.2969		6989.3	-7.93457
6269.5	28.0762		6989.35	-6.71387
6269.55	27.4658		6989.4	-6.71387
6269.6	25.6348		6989.45	-5.49316
6269.65	26.8555		6989.5	-5.49316
6269.7	26.8555		6989.55	-4.27246
6269.75	28.6865		6989.6	-3.66211
6269.8	28.6865		6989.65	-3.66211
6269.85	29.9072		6989.7	-4.27246
6269.9	29.2969		6989.75	-4.88281
6269.95	28.0762		6989.8	-4.88281
6270	27.4658		6989.85	-4.88281
6270.05	28.0762		6989.9	-4.88281
6270.1	28.6865		6989.95	-5.49316
6270.15	29.9072		6990	-6.10352
6270.2	28.0762		6990.05	-5.49316
6270.25	27.4658		6990.1	-5.49316
6270.3	27.4658		6990.15	-6.71387
6270.35	27.4658		6990.2	-6.71387
6270.4	26.2451		6990.25	-7.32422
6270.45	27.4658		6990.3	-6.71387
6270.5	28.0762		6990.35	-6.71387
6270.55	26.8555		6990.4	-6.10352
6270.6	27.4658		6990.45	-6.10352
6270.65	27.4658		6990.5	-4.88281
6270.7	27.4658		6990.55	-4.27246
6270.75	26.8555		6990.6	-5.49316
6270.8	26.8555		6990.65	-4.88281
6270.85	26.2451		6990.7	-4.27246
6270.9	25.6348		6990.75	-3.66211
6270.95	26.2451		6990.8	-4.27246
6271	26.2451		6990.85	-5.49316
6271.05	27.4658		6990.9	-5.49316
6271.1	26.8555		6990.95	-5.49316
6271.15	27.4658		6991	-6.10352
6271.2	27.4658		6991.05	-5.49316
6271.25	26.8555		6991.1	-6.10352
6271.3	27.4658		6991.15	-6.71387
6271.35	26.8555		6991.2	-7.93457
6271.4	27.4658		6991.25	-6.71387
6271.45	27.4658		6991.3	-7.32422
6271.5	28.0762		6991.35	-7.93457
6271.55	29.9072		6991.4	-6.71387
6271.6	29.2969		6991.45	-6.71387
6271.65	27.4658		6991.5	-4.88281
6271.7	26.2451		6991.55	-5.49316
6271.75	26.8555		6991.6	-5.49316
6271.8	27.4658		6991.65	-5.49316
6271.85	27.4658		6991.7	-4.88281
6271.9	27.4658		6991.75	-4.88281
6271.95	27.4658		6991.8	-4.88281
6272	27.4658		6991.85	-5.49316
6272.05	26.2451		6991.9	-6.10352
6272.1	25.6348		6991.95	-6.71387
6272.15	25.6348		6992	-6.71387
6272.2	27.4658		6992.05	-6.71387
6272.25	29.2969		6992.1	-6.71387
6272.3	29.9072		6992.15	-6.71387
6272.35	28.6865		6992.2	-5.49316
6272.4	28.0762		6992.25	-6.10352
6272.45	28.0762		6992.3	-6.10352
6272.5	28.6865		6992.35	-5.49316
6272.55	28.6865		6992.4	-5.49316
6272.6	28.6865		6992.45	-4.27246
6272.65	28.0762		6992.5	-3.66211
6272.7	27.4658		6992.55	-3.66211
6272.75	27.4658		6992.6	-5.49316
6272.8	26.8555		6992.65	-6.10352
6272.85	28.0762		6992.7	-6.10352
6272.9	28.6865		6992.75	-5.49316
6272.95	28.0762		6992.8	-4.88281
6273	28.0762		6992.85	-3.66211
6273.05	27.4658		6992.9	-4.88281
6273.1	27.4658		6992.95	-6.10352
6273.15	27.4658		6993	-7.93457
6273.2	27.4658		6993.05	-8.54492
6273.25	28.0762		6993.1	-8.54492
6273.3	29.2969		6993.15	-7.93457
6273.35	29.2969		6993.2	-6.71387
6273.4	28.0762		6993.25	-5.49316
6273.45	27.4658		6993.3	-4.88281
6273.5	27.4658		6993.35	-5.49316
6273.55	27.4658		6993.4	-5.49316
6273.6	28.6865		6993.45	-5.49316
6273.65	27.4658		6993.5	-5.49316
6273.7	28.6865		6993.55	-6.10352
6273.75	28.0762		6993.6	-6.10352
6273.8	26.2451		6993.65	-6.10352
6273.85	26.8555		6993.7	-5.49316
6273.9	27.4658		6993.75	-4.88281
6273.95	28.0762		6993.8	-4.88281
6274	28.0762		6993.85	-6.71387
6274.05	28.0762		6993.9	-7.93457
6274.1	28.0762		6993.95	-7.93457
6274.15	26.8555		6994	-6.10352
6274.2	27.4658		6994.05	-4.27246
6274.25	27.4658		6994.1	-3.66211
6274.3	27.4658		6994.15	-3.66211
6274.35	26.8555		6994.2	-3.66211
6274.4	26.8555		6994.25	-3.66211
6274.45	25.6348		6994.3	-4.27246
6274.5	26.8555		6994.35	-4.27246
6274.55	26.8555		6994.4	-6.10352
6274.6	27.4658		6994.45	-7.93457
6274.65	27.4658		6994.5	-7.93457
6274.7	28.6865		6994.55	-6.10352
6274.75	28.6865		6994.6	-4.88281
6274.8	28.0762		6994.65	-4.88281
6274.85	28.6865		6994.7	-5.49316
6274.9	28.0762		6994.75	-6.71387
6274.95	29.2969		6994.8	-6.71387
6275	28.0762		6994.85	-7.32422
6275.05	27.4658		6994.9	-7.93457
6275.1	28.6865		6994.95	-6.71387
6275.15	27.4658		6995	-5.49316
6275.2	26.8555		6995.05	-4.27246
6275.25	27.4658		6995.1	-4.27246
6275.3	27.4658		6995.15	-4.27246
6275.35	28.6865		6995.2	-4.88281
6275.4	28.0762		6995.25	-4.88281
6275.45	29.2969		6995.3	-4.27246
6275.5	29.9072		6995.35	-5.49316
6275.55	30.5176		6995.4	-6.10352
6275.6	28.6865		6995.45	-6.71387
6275.65	27.4658		6995.5	-7.93457
6275.7	27.4658		6995.55	-6.71387
6275.75	26.2451		6995.6	-5.49316
6275.8	27.4658		6995.65	-5.49316
6275.85	28.0762		6995.7	-4.27246
6275.9	29.2969		6995.75	-4.27246
6275.95	29.2969		6995.8	-5.49316
6276	28.6865		6995.85	-4.88281
6276.05	28.0762		6995.9	-6.10352
6276.1	28.0762		6995.95	-5.49316
6276.15	29.2969		6996	-4.88281
6276.2	29.2969		6996.05	-5.49316
6276.25	29.9072		6996.1	-5.49316
6276.3	29.9072		6996.15	-6.10352
6276.35	28.6865		6996.2	-5.49316
6276.4	28.6865		6996.25	-3.05176
6276.45	27.4658		6996.3	-1.2207
6276.5	27.4658		6996.35	-1.2207
6276.55	28.0762		6996.4	-1.83105
6276.6	28.0762		6996.45	-4.27246
6276.65	28.0762		6996.5	-4.88281
6276.7	27.4658		6996.55	-5.49316
6276.75	28.6865		6996.6	-5.49316
6276.8	29.2969		6996.65	-5.49316
6276.85	30.5176		6996.7	-5.49316
6276.9	31.1279		6996.75	-5.49316
6276.95	30.5176		6996.8	-7.32422
6277	28.6865		6996.85	-6.10352
6277.05	26.8555		6996.9	-6.71387
6277.1	27.4658		6996.95	-7.32422
6277.15	28.0762		6997	-7.93457
6277.2	29.2969		6997.05	-8.54492
6277.25	29.2969		6997.1	-6.10352
6277.3	29.2969		6997.15	-5.49316
6277.35	28.6865		6997.2	-4.27246
6277.4	28.6865		6997.25	-4.27246
6277.45	28.0762		6997.3	-3.66211
6277.5	28.6865		6997.35	-4.27246
6277.55	28.0762		6997.4	-4.27246
6277.6	28.0762		6997.45	-4.27246
6277.65	28.0762		6997.5	-5.49316
6277.7	27.4658		6997.55	-6.10352
6277.75	27.4658		6997.6	-5.49316
6277.8	28.0762		6997.65	-6.10352
6277.85	28.6865		6997.7	-6.10352
6277.9	29.2969		6997.75	-6.10352
6277.95	29.9072		6997.8	-6.10352
6278	29.2969		6997.85	-5.49316
6278.05	28.6865		6997.9	-4.27246
6278.1	28.6865		6997.95	-3.05176
6278.15	28.0762		6998	-4.27246
6278.2	28.0762		6998.05	-4.88281
6278.25	28.0762		6998.1	-6.10352
6278.3	28.6865		6998.15	-6.10352
6278.35	29.9072		6998.2	-6.10352
6278.4	29.9072		6998.25	-6.10352
6278.45	29.9072		6998.3	-6.71387
6278.5	30.5176		6998.35	-6.10352
6278.55	30.5176		6998.4	-6.71387
6278.6	29.9072		6998.45	-6.71387
6278.65	28.6865		6998.5	-6.71387
6278.7	27.4658		6998.55	-6.10352
6278.75	27.4658		6998.6	-5.49316
6278.8	27.4658		6998.65	-5.49316
6278.85	28.0762		6998.7	-6.10352
6278.9	28.6865		6998.75	-5.49316
6278.95	28.0762		6998.8	-6.10352
6279	26.2451		6998.85	-6.10352
6279.05	26.2451		6998.9	-6.10352
6279.1	27.4658		6998.95	-6.10352
6279.15	28.0762		6999	-7.32422
6279.2	26.8555		6999.05	-6.10352
6279.25	27.4658		6999.1	-4.88281
6279.3	27.4658		6999.15	-4.88281
6279.35	28.0762		6999.2	-4.88281
6279.4	29.2969		6999.25	-4.27246
6279.45	29.2969		6999.3	-4.27246
6279.5	29.2969		6999.35	-4.27246
6279.55	28.6865		6999.4	-4.88281
6279.6	28.6865		6999.45	-4.88281
6279.65	27.4658		6999.5	-5.49316
6279.7	25.6348		6999.55	-6.71387
6279.75	25.6348		6999.6	-7.93457
6279.8	26.2451		6999.65	-8.54492
6279.85	27.4658		6999.7	-8.54492
6279.9	28.0762		6999.75	-7.93457
6279.95	28.6865		6999.8	-5.49316
6280	28.0762		6999.85	-6.10352
6280.05	28.0762		6999.9	-5.49316
6280.1	26.8555		6999.95	-6.10352
6280.15	26.2451		7000	-5.49316
6280.2	28.0762		7000.05	-6.10352
6280.25	29.2969		7000.1	-6.10352
6280.3	29.9072		7000.15	-6.71387
6280.35	29.2969		7000.2	-7.32422
6280.4	28.0762		7000.25	-7.93457
6280.45	27.4658		7000.3	-7.32422
6280.5	27.4658		7000.35	-6.71387
6280.55	27.4658		7000.4	-6.10352
6280.6	28.6865		7000.45	-6.71387
6280.65	28.6865		7000.5	-7.32422
6280.7	28.0762		7000.55	-6.71387
6280.75	27.4658		7000.6	-6.10352
6280.8	26.2451		7000.65	-6.10352
6280.85	27.4658		7000.7	-6.71387
6280.9	28.0762		7000.75	-6.71387
6280.95	28.0762		7000.8	-7.32422
6281	28.6865		7000.85	-6.71387
6281.05	28.6865		7000.9	-6.10352
6281.1	28.6865		7000.95	-5.49316
6281.15	29.2969		7001	-4.88281
6281.2	28.6865		7001.05	-4.88281
6281.25	27.4658		7001.1	-5.49316
6281.3	27.4658		7001.15	-5.49316
6281.35	26.2451		7001.2	-5.49316
6281.4	25.6348		7001.25	-6.10352
6281.45	25.6348		7001.3	-6.71387
6281.5	26.8555		7001.35	-6.10352
6281.55	27.4658		7001.4	-6.10352
6281.6	28.0762		7001.45	-5.49316
6281.65	28.6865		7001.5	-7.32422
6281.7	27.4658		7001.55	-5.49316
6281.75	26.2451		7001.6	-5.49316
6281.8	25.6348		7001.65	-6.10352
6281.85	26.8555		7001.7	-6.71387
6281.9	27.4658		7001.75	-6.10352
6281.95	28.0762		7001.8	-6.10352
6282	28.0762		7001.85	-4.88281
6282.05	28.6865		7001.9	-4.27246
6282.1	28.6865		7001.95	-4.88281
6282.15	28.0762		7002	-4.88281
6282.2	27.4658		7002.05	-5.49316
6282.25	26.8555		7002.1	-4.88281
6282.3	25.6348		7002.15	-5.49316
6282.35	25.6348		7002.2	-5.49316
6282.4	27.4658		7002.25	-4.88281
6282.45	28.0762		7002.3	-5.49316
6282.5	27.4658		7002.35	-5.49316
6282.55	26.2451		7002.4	-4.88281
6282.6	26.2451		7002.45	-4.88281
6282.65	26.2451		7002.5	-6.10352
6282.7	27.4658		7002.55	-6.10352
6282.75	28.6865		7002.6	-4.88281
6282.8	27.4658		7002.65	-4.27246
6282.85	29.9072		7002.7	-3.66211
6282.9	29.2969		7002.75	-4.88281
6282.95	29.2969		7002.8	-4.88281
6283	29.9072		7002.85	-6.10352
6283.05	28.6865		7002.9	-6.71387
6283.1	28.0762		7002.95	-7.93457
6283.15	28.6865		7003	-6.71387
6283.2	28.0762		7003.05	-5.49316
6283.25	26.2451		7003.1	-5.49316
6283.3	25.6348		7003.15	-5.49316
6283.35	25.6348		7003.2	-5.49316
6283.4	25.6348		7003.25	-6.10352
6283.45	26.2451		7003.3	-6.71387
6283.5	25.6348		7003.35	-7.93457
6283.55	26.8555		7003.4	-9.15527
6283.6	28.0762		7003.45	-8.54492
6283.65	28.0762		7003.5	-8.54492
6283.7	28.6865		7003.55	-7.93457
6283.75	28.0762		7003.6	-7.93457
6283.8	28.0762		7003.65	-7.93457
6283.85	28.0762		7003.7	-7.32422
6283.9	26.2451		7003.75	-6.10352
6283.95	27.4658		7003.8	-5.49316
6284	28.6865		7003.85	-5.49316
6284.05	28.0762		7003.9	-4.88281
6284.1	29.2969		7003.95	-6.10352
6284.15	29.9072		7004	-6.10352
6284.2	29.2969		7004.05	-6.10352
6284.25	29.2969		7004.1	-6.10352
6284.3	28.6865		7004.15	-6.10352
6284.35	29.9072		7004.2	-3.66211
6284.4	30.5176		7004.25	-3.66211
6284.45	31.1279		7004.3	-4.27246
6284.5	29.9072		7004.35	-5.49316
6284.55	28.6865		7004.4	-5.49316
6284.6	26.2451		7004.45	-4.88281
6284.65	27.4658		7004.5	-6.10352
6284.7	28.0762		7004.55	-7.93457
6284.75	28.6865		7004.6	-9.15527
6284.8	28.0762		7004.65	-8.54492
6284.85	28.0762		7004.7	-8.54492
6284.9	28.6865		7004.75	-6.71387
6284.95	29.2969		7004.8	-6.71387
6285	27.4658		7004.85	-5.49316
6285.05	26.8555		7004.9	-4.27246
6285.1	26.8555		7004.95	-2.44141
6285.15	26.8555		7005	-1.83105
6285.2	27.4658		7005.05	-4.27246
6285.25	27.4658		7005.1	-5.49316
6285.3	27.4658		7005.15	-7.93457
6285.35	27.4658		7005.2	-8.54492
6285.4	28.0762		7005.25	-8.54492
6285.45	27.4658		7005.3	-7.93457
6285.5	27.4658		7005.35	-6.71387
6285.55	28.0762		7005.4	-6.10352
6285.6	28.0762		7005.45	-6.71387
6285.65	28.6865		7005.5	-6.71387
6285.7	29.2969		7005.55	-6.71387
6285.75	28.6865		7005.6	-6.10352
6285.8	28.6865		7005.65	-4.88281
6285.85	27.4658		7005.7	-4.27246
6285.9	26.2451		7005.75	-3.05176
6285.95	25.6348		7005.8	-3.05176
6286	26.2451		7005.85	-3.05176
6286.05	26.2451		7005.9	-4.27246
6286.1	28.0762		7005.95	-5.49316
6286.15	29.2969		7006	-7.32422
6286.2	28.0762		7006.05	-7.93457
6286.25	26.8555		7006.1	-7.93457
6286.3	25.6348		7006.15	-7.93457
6286.35	26.8555		7006.2	-7.93457
6286.4	29.2969		7006.25	-7.93457
6286.45	29.2969		7006.3	-8.54492
6286.5	29.2969		7006.35	-6.71387
6286.55	28.6865		7006.4	-5.49316
6286.6	28.0762		7006.45	-6.71387
6286.65	27.4658		7006.5	-6.71387
6286.7	26.2451		7006.55	-7.93457
6286.75	25.6348		7006.6	-7.32422
6286.8	26.8555		7006.65	-6.71387
6286.85	28.0762		7006.7	-5.49316
6286.9	28.6865		7006.75	-5.49316
6286.95	29.2969		7006.8	-6.10352
6287	28.6865		7006.85	-7.93457
6287.05	28.0762		7006.9	-7.93457
6287.1	27.4658		7006.95	-7.93457
6287.15	26.2451		7007	-7.32422
6287.2	27.4658		7007.05	-6.10352
6287.25	27.4658		7007.1	-4.88281
6287.3	28.0762		7007.15	-5.49316
6287.35	28.6865		7007.2	-4.88281
6287.4	28.6865		7007.25	-4.27246
6287.45	26.8555		7007.3	-4.88281
6287.5	26.8555		7007.35	-6.10352
6287.55	27.4658		7007.4	-6.10352
6287.6	28.6865		7007.45	-7.32422
6287.65	28.6865		7007.5	-8.54492
6287.7	28.6865		7007.55	-8.54492
6287.75	28.6865		7007.6	-7.93457
6287.8	28.6865		7007.65	-7.93457
6287.85	27.4658		7007.7	-6.71387
6287.9	26.8555		7007.75	-7.32422
6287.95	25.6348		7007.8	-7.93457
6288	26.8555		7007.85	-7.93457
6288.05	28.0762		7007.9	-7.93457
6288.1	29.2969		7007.95	-6.71387
6288.15	29.2969		7008	-5.49316
6288.2	28.6865		7008.05	-5.49316
6288.25	27.4658		7008.1	-4.27246
6288.3	26.2451		7008.15	-4.27246
6288.35	26.2451		7008.2	-4.88281
6288.4	26.2451		7008.25	-6.71387
6288.45	26.8555		7008.3	-6.71387
6288.5	26.8555		7008.35	-6.71387
6288.55	27.4658		7008.4	-7.32422
6288.6	28.0762		7008.45	-6.71387
6288.65	26.8555		7008.5	-6.10352
6288.7	26.2451		7008.55	-5.49316
6288.75	26.2451		7008.6	-4.88281
6288.8	26.2451		7008.65	-3.66211
6288.85	26.8555		7008.7	-3.66211
6288.9	26.8555		7008.75	-5.49316
6288.95	26.8555		7008.8	-6.10352
6289	27.4658		7008.85	-6.71387
6289.05	26.8555		7008.9	-6.71387
6289.1	26.2451		7008.95	-6.71387
6289.15	26.8555		7009	-6.10352
6289.2	25.6348		7009.05	-6.10352
6289.25	26.2451		7009.1	-6.71387
6289.3	24.4141		7009.15	-7.32422
6289.35	24.4141		7009.2	-7.93457
6289.4	25.0244		7009.25	-8.54492
6289.45	26.2451		7009.3	-7.93457
6289.5	26.2451		7009.35	-6.10352
6289.55	27.4658		7009.4	-3.66211
6289.6	27.4658		7009.45	-3.05176
6289.65	26.8555		7009.5	-3.05176
6289.7	28.6865		7009.55	-3.66211
6289.75	28.6865		7009.6	-3.66211
6289.8	29.2969		7009.65	-4.88281
6289.85	29.9072		7009.7	-5.49316
6289.9	28.6865		7009.75	-6.71387
6289.95	28.0762		7009.8	-7.93457
6290	27.4658		7009.85	-8.54492
6290.05	28.0762		7009.9	-6.10352
6290.1	28.6865		7009.95	-4.88281
6290.15	28.6865		7010	-5.49316
6290.2	28.6865		7010.05	-6.71387
6290.25	27.4658		7010.1	-6.71387
6290.3	26.8555		7010.15	-6.10352
6290.35	27.4658		7010.2	-6.71387
6290.4	26.2451		7010.25	-7.93457
6290.45	27.4658		7010.3	-9.15527
6290.5	27.4658		7010.35	-10.376
6290.55	28.6865		7010.4	-9.76562
6290.6	28.6865		7010.45	-9.15527
6290.65	28.6865		7010.5	-7.93457
6290.7	28.6865		7010.55	-7.93457
6290.75	28.0762		7010.6	-7.93457
6290.8	26.8555		7010.65	-7.93457
6290.85	26.2451		7010.7	-6.10352
6290.9	26.8555		7010.75	-5.49316
6290.95	26.8555		7010.8	-5.49316
6291	26.2451		7010.85	-6.10352
6291.05	26.8555		7010.9	-4.27246
6291.1	26.2451		7010.95	-4.88281
6291.15	26.2451		7011	-4.88281
6291.2	25.6348		7011.05	-6.10352
6291.25	26.2451		7011.1	-6.10352
6291.3	26.2451		7011.15	-6.71387
6291.35	25.6348		7011.2	-6.71387
6291.4	26.2451		7011.25	-5.49316
6291.45	26.8555		7011.3	-4.88281
6291.5	27.4658		7011.35	-4.27246
6291.55	28.0762		7011.4	-4.88281
6291.6	28.6865		7011.45	-6.10352
6291.65	27.4658		7011.5	-5.49316
6291.7	26.2451		7011.55	-5.49316
6291.75	26.2451		7011.6	-4.27246
6291.8	26.8555		7011.65	-3.05176
6291.85	27.4658		7011.7	-4.27246
6291.9	27.4658		7011.75	-4.88281
6291.95	26.8555		7011.8	-6.10352
6292	28.0762		7011.85	-5.49316
6292.05	28.6865		7011.9	-4.88281
6292.1	28.6865		7011.95	-3.66211
6292.15	28.0762		7012	-3.66211
6292.2	28.0762		7012.05	-4.27246
6292.25	27.4658		7012.1	-4.88281
6292.3	28.0762		7012.15	-6.10352
6292.35	28.0762		7012.2	-4.88281
6292.4	26.2451		7012.25	-4.88281
6292.45	25.6348		7012.3	-5.49316
6292.5	26.8555		7012.35	-6.10352
6292.55	28.0762		7012.4	-6.71387
6292.6	27.4658		7012.45	-7.32422
6292.65	27.4658		7012.5	-9.15527
6292.7	26.2451		7012.55	-8.54492
6292.75	26.2451		7012.6	-7.32422
6292.8	25.0244		7012.65	-6.71387
6292.85	25.6348		7012.7	-4.88281
6292.9	27.4658		7012.75	-4.88281
6292.95	26.8555		7012.8	-4.88281
6293	28.0762		7012.85	-5.49316
6293.05	28.0762		7012.9	-6.10352
6293.1	27.4658		7012.95	-4.88281
6293.15	27.4658		7013	-4.88281
6293.2	27.4658		7013.05	-4.27246
6293.25	26.8555		7013.1	-4.88281
6293.3	26.8555		7013.15	-5.49316
6293.35	28.6865		7013.2	-5.49316
6293.4	28.6865		7013.25	-5.49316
6293.45	29.2969		7013.3	-5.49316
6293.5	29.2969		7013.35	-6.10352
6293.55	29.2969		7013.4	-6.71387
6293.6	28.6865		7013.45	-6.10352
6293.65	28.6865		7013.5	-6.10352
6293.7	27.4658		7013.55	-6.10352
6293.75	26.8555		7013.6	-5.49316
6293.8	25.6348		7013.65	-4.88281
6293.85	25.6348		7013.7	-4.27246
6293.9	26.2451		7013.75	-4.27246
6293.95	28.0762		7013.8	-4.27246
6294	29.9072		7013.85	-4.88281
6294.05	29.9072		7013.9	-6.10352
6294.1	29.9072		7013.95	-5.49316
6294.15	29.2969		7014	-5.49316
6294.2	31.1279		7014.05	-4.88281
6294.25	31.1279		7014.1	-4.27246
6294.3	30.5176		7014.15	-3.66211
6294.35	30.5176		7014.2	-4.88281
6294.4	29.2969		7014.25	-5.49316
6294.45	28.6865		7014.3	-6.10352
6294.5	28.0762		7014.35	-6.71387
6294.55	27.4658		7014.4	-6.71387
6294.6	25.6348		7014.45	-6.10352
6294.65	25.6348		7014.5	-5.49316
6294.7	25.6348		7014.55	-4.27246
6294.75	25.6348		7014.6	-4.27246
6294.8	26.8555		7014.65	-4.88281
6294.85	27.4658		7014.7	-5.49316
6294.9	26.8555		7014.75	-6.10352
6294.95	26.8555		7014.8	-5.49316
6295	26.8555		7014.85	-5.49316
6295.05	26.2451		7014.9	-6.10352
6295.1	26.2451		7014.95	-5.49316
6295.15	26.8555		7015	-5.49316
6295.2	26.8555		7015.05	-6.10352
6295.25	28.0762		7015.1	-6.10352
6295.3	29.2969		7015.15	-6.71387
6295.35	28.6865		7015.2	-7.93457
6295.4	28.6865		7015.25	-7.32422
6295.45	29.2969		7015.3	-6.71387
6295.5	28.0762		7015.35	-4.88281
6295.55	28.6865		7015.4	-3.66211
6295.6	28.6865		7015.45	-3.66211
6295.65	29.2969		7015.5	-4.88281
6295.7	29.9072		7015.55	-5.49316
6295.75	30.5176		7015.6	-5.49316
6295.8	30.5176		7015.65	-5.49316
6295.85	30.5176		7015.7	-4.88281
6295.9	28.6865		7015.75	-4.27246
6295.95	28.0762		7015.8	-4.27246
6296	27.4658		7015.85	-4.27246
6296.05	26.2451		7015.9	-3.66211
6296.1	25.6348		7015.95	-4.27246
6296.15	26.8555		7016	-5.49316
6296.2	28.0762		7016.05	-5.49316
6296.25	29.2969		7016.1	-4.88281
6296.3	29.2969		7016.15	-4.88281
6296.35	29.2969		7016.2	-5.49316
6296.4	28.6865		7016.25	-7.93457
6296.45	27.4658		7016.3	-7.93457
6296.5	25.6348		7016.35	-7.93457
6296.55	26.8555		7016.4	-6.10352
6296.6	28.0762		7016.45	-5.49316
6296.65	29.2969		7016.5	-4.88281
6296.7	29.9072		7016.55	-3.66211
6296.75	29.2969		7016.6	-4.88281
6296.8	28.0762		7016.65	-3.66211
6296.85	26.2451		7016.7	-4.27246
6296.9	26.2451		7016.75	-6.10352
6296.95	27.4658		7016.8	-6.71387
6297	28.0762		7016.85	-5.49316
6297.05	28.0762		7016.9	-4.27246
6297.1	27.4658		7016.95	-3.05176
6297.15	27.4658		7017	-3.66211
6297.2	25.6348		7017.05	-4.88281
6297.25	24.4141		7017.1	-5.49316
6297.3	25.0244		7017.15	-4.88281
6297.35	25.6348		7017.2	-4.88281
6297.4	26.8555		7017.25	-3.66211
6297.45	28.6865		7017.3	-4.27246
6297.5	29.2969		7017.35	-4.27246
6297.55	29.2969		7017.4	-4.27246
6297.6	28.6865		7017.45	-4.27246
6297.65	28.6865		7017.5	-4.88281
6297.7	28.0762		7017.55	-5.49316
6297.75	28.0762		7017.6	-5.49316
6297.8	28.6865		7017.65	-5.49316
6297.85	28.6865		7017.7	-4.27246
6297.9	28.0762		7017.75	-4.27246
6297.95	28.6865		7017.8	-4.88281
6298	29.2969		7017.85	-5.49316
6298.05	29.2969		7017.9	-5.49316
6298.1	29.2969		7017.95	-4.88281
6298.15	29.2969		7018	-4.27246
6298.2	28.6865		7018.05	-4.88281
6298.25	28.6865		7018.1	-4.88281
6298.3	28.6865		7018.15	-6.10352
6298.35	28.6865		7018.2	-6.71387
6298.4	29.2969		7018.25	-6.71387
6298.45	28.0762		7018.3	-6.10352
6298.5	28.6865		7018.35	-5.49316
6298.55	28.0762		7018.4	-4.88281
6298.6	28.0762		7018.45	-4.88281
6298.65	28.6865		7018.5	-4.27246
6298.7	28.0762		7018.55	-4.27246
6298.75	27.4658		7018.6	-6.10352
6298.8	26.8555		7018.65	-6.71387
6298.85	26.2451		7018.7	-7.93457
6298.9	26.2451		7018.75	-8.54492
6298.95	26.8555		7018.8	-7.93457
6299	27.4658		7018.85	-6.71387
6299.05	28.6865		7018.9	-6.10352
6299.1	29.2969		7018.95	-5.49316
6299.15	28.0762		7019	-4.88281
6299.2	28.0762		7019.05	-3.66211
6299.25	28.0762		7019.1	-3.66211
6299.3	28.0762		7019.15	-3.66211
6299.35	30.5176		7019.2	-4.27246
6299.4	29.9072		7019.25	-4.27246
6299.45	29.9072		7019.3	-4.27246
6299.5	29.9072		7019.35	-4.27246
6299.55	29.2969		7019.4	-4.88281
6299.6	27.4658		7019.45	-5.49316
6299.65	26.2451		7019.5	-4.88281
6299.7	26.8555		7019.55	-6.10352
6299.75	27.4658		7019.6	-6.10352
6299.8	28.6865		7019.65	-6.10352
6299.85	29.9072		7019.7	-6.10352
6299.9	30.5176		7019.75	-6.10352
6299.95	30.5176		7019.8	-6.10352
6300	29.9072		7019.85	-6.71387
6300.05	28.6865		7019.9	-5.49316
6300.1	27.4658		7019.95	-4.88281
6300.15	25.6348		7020	-4.88281
6300.2	24.4141		7020.05	-5.49316
6300.25	23.8037		7020.1	-6.10352
6300.3	25.0244		7020.15	-5.49316
6300.35	26.2451		7020.2	-4.88281
6300.4	26.8555		7020.25	-4.88281
6300.45	27.4658		7020.3	-5.49316
6300.5	29.2969		7020.35	-5.49316
6300.55	29.2969		7020.4	-5.49316
6300.6	28.0762		7020.45	-6.10352
6300.65	26.8555		7020.5	-6.10352
6300.7	26.2451		7020.55	-6.71387
6300.75	26.2451		7020.6	-6.71387
6300.8	27.4658		7020.65	-6.10352
6300.85	27.4658		7020.7	-6.71387
6300.9	27.4658		7020.75	-6.10352
6300.95	28.0762		7020.8	-5.49316
6301	28.6865		7020.85	-5.49316
6301.05	28.0762		7020.9	-4.88281
6301.1	28.6865		7020.95	-6.10352
6301.15	29.2969		7021	-6.71387
6301.2	29.9072		7021.05	-6.71387
6301.25	31.7383		7021.1	-7.32422
6301.3	31.7383		7021.15	-8.54492
6301.35	30.5176		7021.2	-7.93457
6301.4	29.2969		7021.25	-6.10352
6301.45	29.2969		7021.3	-4.88281
6301.5	26.8555		7021.35	-5.49316
6301.55	28.0762		7021.4	-5.49316
6301.6	28.0762		7021.45	-6.71387
6301.65	27.4658		7021.5	-7.93457
6301.7	27.4658		7021.55	-9.76562
6301.75	27.4658		7021.6	-8.54492
6301.8	26.2451		7021.65	-6.10352
6301.85	25.6348		7021.7	-4.88281
6301.9	26.2451		7021.75	-3.66211
6301.95	26.2451		7021.8	-5.49316
6302	27.4658		7021.85	-4.88281
6302.05	28.6865		7021.9	-5.49316
6302.1	29.2969		7021.95	-6.10352
6302.15	29.2969		7022	-6.10352
6302.2	27.4658		7022.05	-6.71387
6302.25	28.0762		7022.1	-5.49316
6302.3	28.6865		7022.15	-3.66211
6302.35	28.6865		7022.2	-3.05176
6302.4	28.6865		7022.25	-3.66211
6302.45	27.4658		7022.3	-4.88281
6302.5	27.4658		7022.35	-6.10352
6302.55	26.2451		7022.4	-7.32422
6302.6	27.4658		7022.45	-8.54492
6302.65	28.0762		7022.5	-7.93457
6302.7	28.0762		7022.55	-6.10352
6302.75	28.6865		7022.6	-4.88281
6302.8	29.9072		7022.65	-5.49316
6302.85	30.5176		7022.7	-5.49316
6302.9	29.9072		7022.75	-6.10352
6302.95	28.6865		7022.8	-6.71387
6303	28.0762		7022.85	-7.93457
6303.05	27.4658		7022.9	-6.71387
6303.1	26.8555		7022.95	-6.71387
6303.15	26.2451		7023	-6.10352
6303.2	25.0244		7023.05	-6.71387
6303.25	26.2451		7023.1	-6.71387
6303.3	28.0762		7023.15	-6.10352
6303.35	28.6865		7023.2	-5.49316
6303.4	29.9072		7023.25	-4.88281
6303.45	29.2969		7023.3	-4.88281
6303.5	28.0762		7023.35	-4.88281
6303.55	27.4658		7023.4	-4.88281
6303.6	28.0762		7023.45	-4.27246
6303.65	28.6865		7023.5	-5.49316
6303.7	29.2969		7023.55	-6.10352
6303.75	29.9072		7023.6	-8.54492
6303.8	29.9072		7023.65	-8.54492
6303.85	29.2969		7023.7	-7.32422
6303.9	28.6865		7023.75	-5.49316
6303.95	26.8555		7023.8	-3.66211
6304	26.2451		7023.85	-3.66211
6304.05	27.4658		7023.9	-4.88281
6304.1	28.6865		7023.95	-6.10352
6304.15	28.6865		7024	-6.71387
6304.2	29.2969		7024.05	-7.93457
6304.25	29.2969		7024.1	-7.93457
6304.3	28.0762		7024.15	-7.93457
6304.35	27.4658		7024.2	-8.54492
6304.4	26.8555		7024.25	-7.93457
6304.45	26.2451		7024.3	-6.71387
6304.5	26.8555		7024.35	-4.88281
6304.55	26.8555		7024.4	-4.88281
6304.6	27.4658		7024.45	-6.10352
6304.65	26.8555		7024.5	-5.49316
6304.7	26.8555		7024.55	-5.49316
6304.75	28.0762		7024.6	-5.49316
6304.8	28.6865		7024.65	-4.88281
6304.85	28.6865		7024.7	-5.49316
6304.9	28.6865		7024.75	-6.71387
6304.95	28.0762		7024.8	-7.93457
6305	28.0762		7024.85	-7.32422
6305.05	27.4658		7024.9	-7.93457
6305.1	28.0762		7024.95	-6.71387
6305.15	27.4658		7025	-5.49316
6305.2	28.0762		7025.05	-4.88281
6305.25	27.4658		7025.1	-5.49316
6305.3	26.8555		7025.15	-4.27246
6305.35	28.0762		7025.2	-4.88281
6305.4	28.6865		7025.25	-5.49316
6305.45	28.6865		7025.3	-6.10352
6305.5	27.4658		7025.35	-7.32422
6305.55	26.2451		7025.4	-7.93457
6305.6	27.4658		7025.45	-8.54492
6305.65	28.6865		7025.5	-8.54492
6305.7	28.6865		7025.55	-8.54492
6305.75	28.6865		7025.6	-7.93457
6305.8	28.0762		7025.65	-7.93457
6305.85	27.4658		7025.7	-6.71387
6305.9	26.8555		7025.75	-6.71387
6305.95	26.2451		7025.8	-6.71387
6306	27.4658		7025.85	-5.49316
6306.05	28.0762		7025.9	-4.88281
6306.1	28.0762		7025.95	-4.88281
6306.15	27.4658		7026	-5.49316
6306.2	27.4658		7026.05	-6.71387
6306.25	26.8555		7026.1	-6.71387
6306.3	26.8555		7026.15	-6.71387
6306.35	27.4658		7026.2	-6.10352
6306.4	28.6865		7026.25	-4.88281
6306.45	28.6865		7026.3	-4.27246
6306.5	28.0762		7026.35	-5.49316
6306.55	27.4658		7026.4	-6.10352
6306.6	26.2451		7026.45	-7.32422
6306.65	26.8555		7026.5	-7.93457
6306.7	27.4658		7026.55	-6.71387
6306.75	28.6865		7026.6	-6.10352
6306.8	29.9072		7026.65	-5.49316
6306.85	29.9072		7026.7	-6.10352
6306.9	29.9072		7026.75	-6.71387
6306.95	29.2969		7026.8	-7.93457
6307	28.6865		7026.85	-7.93457
6307.05	27.4658		7026.9	-6.71387
6307.1	26.2451		7026.95	-5.49316
6307.15	25.6348		7027	-6.10352
6307.2	25.6348		7027.05	-6.10352
6307.25	26.2451		7027.1	-6.71387
6307.3	26.8555		7027.15	-6.71387
6307.35	26.2451		7027.2	-7.93457
6307.4	26.2451		7027.25	-8.54492
6307.45	28.0762		7027.3	-6.71387
6307.5	29.9072		7027.35	-7.93457
6307.55	30.5176		7027.4	-8.54492
6307.6	29.2969		7027.45	-8.54492
6307.65	29.2969		7027.5	-9.15527
6307.7	28.0762		7027.55	-8.54492
6307.75	28.0762		7027.6	-7.32422
6307.8	28.0762		7027.65	-6.71387
6307.85	28.6865		7027.7	-5.49316
6307.9	28.6865		7027.75	-7.93457
6307.95	28.6865		7027.8	-7.32422
6308	27.4658		7027.85	-6.10352
6308.05	25.6348		7027.9	-5.49316
6308.1	25.6348		7027.95	-4.27246
6308.15	26.2451		7028	-4.27246
6308.2	26.2451		7028.05	-4.88281
6308.25	27.4658		7028.1	-5.49316
6308.3	27.4658		7028.15	-5.49316
6308.35	28.0762		7028.2	-6.10352
6308.4	27.4658		7028.25	-5.49316
6308.45	27.4658		7028.3	-5.49316
6308.5	26.2451		7028.35	-3.66211
6308.55	25.6348		7028.4	-4.27246
6308.6	26.2451		7028.45	-5.49316
6308.65	26.2451		7028.5	-5.49316
6308.7	27.4658		7028.55	-5.49316
6308.75	26.8555		7028.6	-5.49316
6308.8	27.4658		7028.65	-5.49316
6308.85	28.6865		7028.7	-4.88281
6308.9	28.0762		7028.75	-5.49316
6308.95	28.0762		7028.8	-5.49316
6309	28.0762		7028.85	-6.10352
6309.05	28.6865		7028.9	-6.71387
6309.1	28.0762		7028.95	-6.10352
6309.15	28.0762		7029	-7.32422
6309.2	27.4658		7029.05	-7.32422
6309.25	27.4658		7029.1	-7.93457
6309.3	27.4658		7029.15	-8.54492
6309.35	27.4658		7029.2	-6.71387
6309.4	27.4658		7029.25	-6.10352
6309.45	26.2451		7029.3	-6.71387
6309.5	25.6348		7029.35	-6.10352
6309.55	26.2451		7029.4	-6.10352
6309.6	27.4658		7029.45	-6.71387
6309.65	26.8555		7029.5	-6.10352
6309.7	28.0762		7029.55	-6.10352
6309.75	28.6865		7029.6	-5.49316
6309.8	29.2969		7029.65	-5.49316
6309.85	29.2969		7029.7	-5.49316
6309.9	28.0762		7029.75	-5.49316
6309.95	27.4658		7029.8	-6.71387
6310	28.0762		7029.85	-7.93457
6310.05	28.6865		7029.9	-9.15527
6310.1	27.4658		7029.95	-7.93457
6310.15	26.8555		7030	-6.71387
6310.2	26.2451		7030.05	-6.10352
6310.25	26.2451		7030.1	-6.71387
6310.3	27.4658		7030.15	-6.71387
6310.35	28.0762		7030.2	-7.32422
6310.4	26.8555		7030.25	-6.71387
6310.45	26.8555		7030.3	-8.54492
6310.5	26.2451		7030.35	-6.71387
6310.55	26.8555		7030.4	-6.10352
6310.6	26.8555		7030.45	-6.10352
6310.65	27.4658		7030.5	-4.88281
6310.7	27.4658		7030.55	-3.66211
6310.75	27.4658		7030.6	-3.66211
6310.8	27.4658		7030.65	-4.88281
6310.85	26.2451		7030.7	-5.49316
6310.9	25.0244		7030.75	-4.88281
6310.95	25.0244		7030.8	-5.49316
6311	26.2451		7030.85	-5.49316
6311.05	27.4658		7030.9	-6.10352
6311.1	28.0762		7030.95	-6.10352
6311.15	27.4658		7031	-6.10352
6311.2	27.4658		7031.05	-6.10352
6311.25	27.4658		7031.1	-6.10352
6311.3	27.4658		7031.15	-6.10352
6311.35	26.8555		7031.2	-6.71387
6311.4	27.4658		7031.25	-5.49316
6311.45	28.0762		7031.3	-5.49316
6311.5	27.4658		7031.35	-5.49316
6311.55	26.2451		7031.4	-4.88281
6311.6	26.2451		7031.45	-5.49316
6311.65	26.2451		7031.5	-4.88281
6311.7	28.0762		7031.55	-4.27246
6311.75	28.6865		7031.6	-4.27246
6311.8	29.2969		7031.65	-4.88281
6311.85	27.4658		7031.7	-6.10352
6311.9	26.2451		7031.75	-7.32422
6311.95	26.2451		7031.8	-7.32422
6312	25.6348		7031.85	-6.71387
6312.05	26.8555		7031.9	-6.10352
6312.1	27.4658		7031.95	-4.88281
6312.15	28.0762		7032	-5.49316
6312.2	26.2451		7032.05	-4.88281
6312.25	26.2451		7032.1	-6.10352
6312.3	25.0244		7032.15	-6.10352
6312.35	25.0244		7032.2	-4.88281
6312.4	25.6348		7032.25	-3.66211
6312.45	26.2451		7032.3	-4.27246
6312.5	28.0762		7032.35	-4.27246
6312.55	29.9072		7032.4	-4.88281
6312.6	29.9072		7032.45	-4.88281
6312.65	30.5176		7032.5	-5.49316
6312.7	29.9072		7032.55	-5.49316
6312.75	28.0762		7032.6	-5.49316
6312.8	26.8555		7032.65	-6.10352
6312.85	26.8555		7032.7	-4.88281
6312.9	26.2451		7032.75	-5.49316
6312.95	26.2451		7032.8	-4.88281
6313	26.2451		7032.85	-5.49316
6313.05	27.4658		7032.9	-7.32422
6313.1	28.0762		7032.95	-7.93457
6313.15	29.2969		7033	-6.71387
6313.2	28.6865		7033.05	-5.49316
6313.25	28.6865		7033.1	-6.10352
6313.3	28.6865		7033.15	-6.10352
6313.35	27.4658		7033.2	-5.49316
6313.4	27.4658		7033.25	-4.27246
6313.45	26.2451		7033.3	-3.66211
6313.5	26.2451		7033.35	-3.05176
6313.55	26.8555		7033.4	-3.66211
6313.6	28.0762		7033.45	-3.66211
6313.65	28.6865		7033.5	-4.27246
6313.7	26.2451		7033.55	-5.49316
6313.75	25.6348		7033.6	-6.71387
6313.8	25.0244		7033.65	-7.93457
6313.85	26.2451		7033.7	-7.32422
6313.9	26.8555		7033.75	-6.71387
6313.95	27.4658		7033.8	-6.10352
6314	28.6865		7033.85	-5.49316
6314.05	28.6865		7033.9	-5.49316
6314.1	28.0762		7033.95	-4.88281
6314.15	25.6348		7034	-4.88281
6314.2	25.6348		7034.05	-6.10352
6314.25	25.6348		7034.1	-6.71387
6314.3	26.2451		7034.15	-7.32422
6314.35	28.6865		7034.2	-7.93457
6314.4	30.5176		7034.25	-6.71387
6314.45	30.5176		7034.3	-5.49316
6314.5	31.1279		7034.35	-5.49316
6314.55	29.2969		7034.4	-5.49316
6314.6	28.6865		7034.45	-6.10352
6314.65	28.0762		7034.5	-7.32422
6314.7	27.4658		7034.55	-6.71387
6314.75	28.0762		7034.6	-5.49316
6314.8	27.4658		7034.65	-4.88281
6314.85	28.0762		7034.7	-5.49316
6314.9	28.0762		7034.75	-4.88281
6314.95	27.4658		7034.8	-3.66211
6315	27.4658		7034.85	-3.66211
6315.05	25.6348		7034.9	-4.27246
6315.1	25.6348		7034.95	-4.88281
6315.15	25.0244		7035	-4.27246
6315.2	25.6348		7035.05	-5.49316
6315.25	25.0244		7035.1	-6.10352
6315.3	25.6348		7035.15	-7.32422
6315.35	26.2451		7035.2	-6.10352
6315.4	26.8555		7035.25	-6.71387
6315.45	27.4658		7035.3	-7.93457
6315.5	26.8555		7035.35	-6.71387
6315.55	26.2451		7035.4	-6.10352
6315.6	27.4658		7035.45	-6.10352
6315.65	27.4658		7035.5	-6.10352
6315.7	27.4658		7035.55	-6.71387
6315.75	28.6865		7035.6	-5.49316
6315.8	30.5176		7035.65	-4.88281
6315.85	31.1279		7035.7	-4.88281
6315.9	30.5176		7035.75	-6.10352
6315.95	29.9072		7035.8	-4.88281
6316	28.0762		7035.85	-6.10352
6316.05	26.8555		7035.9	-4.88281
6316.1	25.6348		7035.95	-4.88281
6316.15	25.6348		7036	-4.88281
6316.2	27.4658		7036.05	-6.10352
6316.25	26.2451		7036.1	-6.10352
6316.3	27.4658		7036.15	-6.10352
6316.35	26.2451		7036.2	-4.88281
6316.4	26.8555		7036.25	-4.27246
6316.45	26.2451		7036.3	-4.27246
6316.5	26.2451		7036.35	-5.49316
6316.55	26.2451		7036.4	-6.10352
6316.6	26.8555		7036.45	-7.32422
6316.65	27.4658		7036.5	-6.71387
6316.7	28.0762		7036.55	-6.71387
6316.75	29.2969		7036.6	-5.49316
6316.8	29.2969		7036.65	-4.27246
6316.85	29.2969		7036.7	-3.66211
6316.9	29.2969		7036.75	-4.27246
6316.95	27.4658		7036.8	-4.27246
6317	27.4658		7036.85	-4.27246
6317.05	26.8555		7036.9	-5.49316
6317.1	27.4658		7036.95	-6.10352
6317.15	26.2451		7037	-6.10352
6317.2	26.8555		7037.05	-6.71387
6317.25	28.0762		7037.1	-4.88281
6317.3	27.4658		7037.15	-3.66211
6317.35	28.0762		7037.2	-3.66211
6317.4	28.6865		7037.25	-3.05176
6317.45	28.0762		7037.3	-3.05176
6317.5	28.6865		7037.35	-4.27246
6317.55	28.0762		7037.4	-4.27246
6317.6	28.0762		7037.45	-4.88281
6317.65	28.0762		7037.5	-5.49316
6317.7	28.0762		7037.55	-5.49316
6317.75	29.2969		7037.6	-6.10352
6317.8	28.6865		7037.65	-5.49316
6317.85	27.4658		7037.7	-4.88281
6317.9	28.0762		7037.75	-4.27246
6317.95	28.6865		7037.8	-4.88281
6318	28.0762		7037.85	-4.88281
6318.05	27.4658		7037.9	-6.10352
6318.1	28.0762		7037.95	-7.32422
6318.15	27.4658		7038	-7.93457
6318.2	26.8555		7038.05	-6.71387
6318.25	26.2451		7038.1	-6.10352
6318.3	25.6348		7038.15	-5.49316
6318.35	25.6348		7038.2	-4.27246
6318.4	27.4658		7038.25	-4.27246
6318.45	27.4658		7038.3	-4.88281
6318.5	27.4658		7038.35	-6.71387
6318.55	28.0762		7038.4	-9.15527
6318.6	28.6865		7038.45	-9.15527
6318.65	28.6865		7038.5	-8.54492
6318.7	28.0762		7038.55	-6.10352
6318.75	28.0762		7038.6	-4.88281
6318.8	27.4658		7038.65	-3.66211
6318.85	27.4658		7038.7	-4.27246
6318.9	26.8555		7038.75	-4.88281
6318.95	26.2451		7038.8	-4.88281
6319	26.2451		7038.85	-3.66211
6319.05	28.0762		7038.9	-4.27246
6319.1	27.4658		7038.95	-4.27246
6319.15	28.6865		7039	-6.10352
6319.2	28.0762		7039.05	-5.49316
6319.25	27.4658		7039.1	-5.49316
6319.3	26.8555		7039.15	-5.49316
6319.35	26.2451		7039.2	-6.10352
6319.4	25.6348		7039.25	-7.93457
6319.45	24.4141		7039.3	-7.93457
6319.5	26.2451		7039.35	-7.93457
6319.55	28.0762		7039.4	-5.49316
6319.6	30.5176		7039.45	-4.88281
6319.65	30.5176		7039.5	-4.88281
6319.7	29.2969		7039.55	-4.88281
6319.75	28.0762		7039.6	-6.10352
6319.8	27.4658		7039.65	-6.71387
6319.85	28.0762		7039.7	-6.71387
6319.9	27.4658		7039.75	-7.32422
6319.95	28.0762		7039.8	-7.32422
6320	28.0762		7039.85	-6.71387
6320.05	28.6865		7039.9	-4.88281
6320.1	28.6865		7039.95	-3.66211
6320.15	27.4658		7040	-3.05176
6320.2	28.6865		7040.05	-4.27246
6320.25	28.6865		7040.1	-4.88281
6320.3	27.4658		7040.15	-6.10352
6320.35	27.4658		7040.2	-7.93457
6320.4	27.4658		7040.25	-6.71387
6320.45	26.8555		7040.3	-6.10352
6320.5	26.8555		7040.35	-5.49316
6320.55	26.2451		7040.4	-4.88281
6320.6	25.6348		7040.45	-4.27246
6320.65	25.6348		7040.5	-3.66211
6320.7	26.2451		7040.55	-4.27246
6320.75	26.2451		7040.6	-4.88281
6320.8	28.0762		7040.65	-5.49316
6320.85	28.0762		7040.7	-7.93457
6320.9	28.6865		7040.75	-6.71387
6320.95	27.4658		7040.8	-6.10352
6321	27.4658		7040.85	-5.49316
6321.05	26.8555		7040.9	-4.27246
6321.1	26.2451		7040.95	-4.27246
6321.15	26.2451		7041	-5.49316
6321.2	27.4658		7041.05	-6.71387
6321.25	27.4658		7041.1	-6.71387
6321.3	28.6865		7041.15	-6.71387
6321.35	28.6865		7041.2	-7.32422
6321.4	28.0762		7041.25	-7.32422
6321.45	28.6865		7041.3	-7.32422
6321.5	28.0762		7041.35	-7.32422
6321.55	28.6865		7041.4	-6.71387
6321.6	28.6865		7041.45	-6.71387
6321.65	30.5176		7041.5	-5.49316
6321.7	29.9072		7041.55	-6.71387
6321.75	29.2969		7041.6	-6.10352
6321.8	29.2969		7041.65	-6.71387
6321.85	29.2969		7041.7	-5.49316
6321.9	28.0762		7041.75	-5.49316
6321.95	28.0762		7041.8	-5.49316
6322	27.4658		7041.85	-6.10352
6322.05	28.0762		7041.9	-6.71387
6322.1	26.8555		7041.95	-7.32422
6322.15	26.8555		7042	-6.71387
6322.2	25.6348		7042.05	-6.71387
6322.25	25.6348		7042.1	-6.10352
6322.3	25.6348		7042.15	-6.10352
6322.35	27.4658		7042.2	-5.49316
6322.4	29.2969		7042.25	-4.88281
6322.45	28.6865		7042.3	-4.88281
6322.5	27.4658		7042.35	-6.10352
6322.55	28.0762		7042.4	-5.49316
6322.6	26.2451		7042.45	-5.49316
6322.65	27.4658		7042.5	-6.10352
6322.7	28.0762		7042.55	-6.10352
6322.75	28.6865		7042.6	-4.88281
6322.8	29.2969		7042.65	-4.27246
6322.85	30.5176		7042.7	-4.88281
6322.9	29.9072		7042.75	-5.49316
6322.95	29.2969		7042.8	-5.49316
6323	27.4658		7042.85	-6.71387
6323.05	27.4658		7042.9	-6.10352
6323.1	26.2451		7042.95	-6.10352
6323.15	25.6348		7043	-4.88281
6323.2	25.0244		7043.05	-4.27246
6323.25	26.2451		7043.1	-4.88281
6323.3	26.8555		7043.15	-7.93457
6323.35	27.4658		7043.2	-8.54492
6323.4	27.4658		7043.25	-9.15527
6323.45	26.8555		7043.3	-9.15527
6323.5	27.4658		7043.35	-7.93457
6323.55	29.9072		7043.4	-6.71387
6323.6	29.2969		7043.45	-6.10352
6323.65	31.1279		7043.5	-4.27246
6323.7	29.2969		7043.55	-4.27246
6323.75	28.6865		7043.6	-3.66211
6323.8	26.8555		7043.65	-4.27246
6323.85	26.2451		7043.7	-6.71387
6323.9	26.8555		7043.75	-6.71387
6323.95	26.8555		7043.8	-6.71387
6324	27.4658		7043.85	-6.10352
6324.05	27.4658		7043.9	-6.10352
6324.1	28.6865		7043.95	-6.10352
6324.15	28.0762		7044	-5.49316
6324.2	27.4658		7044.05	-4.88281
6324.25	28.0762		7044.1	-5.49316
6324.3	27.4658		7044.15	-5.49316
6324.35	28.0762		7044.2	-6.10352
6324.4	28.6865		7044.25	-6.71387
6324.45	28.0762		7044.3	-6.10352
6324.5	27.4658		7044.35	-6.10352
6324.55	26.2451		7044.4	-6.71387
[truncated: 436,242+ more rows]

## Sheet: Fig. 6c
Outward Current (pA)			Induced outward Current (% of control)
NMDA	In Pax		NMDA	In Pax
21	3.7		100	17.619
11.4	1.8		100	15.7895
18.9	4.9		100	25.9259
27	3.1		100	11.4815

## Sheet: Fig. 6e
mRNA level (relative to 18s in cerebral cortex, %)
kcnma1 in Cerebral Cortex	kcnma1 in Parenchymal aSMC	kcnmb1 in Cerebral Cortex	kcnmb1 in Parenchymal aSMC
100	25.7985	100	242.266
100	73.2191	100	274.015
100	68.1979	100	149.293
100	55.1114	100	220.472

## Sheet: Fig. 6j
	Intensity (a.u.)
Distance (μm)	Kcnmb1	tdTomato	EGFP	GluN1
0	41	88	796	45
0.017491	42	82	829	50
0.0349821	45	76	768	50
0.0524731	46	69	834	51
0.0699642	46	69	834	51
0.0874552	48	64	908	49
0.104946	50	57	938	47
0.122437	51	55	1027	44
0.139928	50	52	1083	43
0.157419	50	55	1161	42
0.17491	52	58	1188	41
0.192402	50	60	1233	43
0.209893	50	67	1300	45
0.227384	49	73	1357	49
0.244875	50	82	1421	51
0.262366	50	87	1488	54
0.279857	54	86	1483	52
0.297348	55	90	1549	53
0.314839	61	88	1634	48
0.33233	63	87	1703	43
0.349821	72	77	1855	34
0.367312	79	66	2056	26
0.384803	79	66	2056	26
0.402294	84	57	2254	22
0.419785	83	59	2330	18
0.437276	83	57	2435	20
0.454767	79	63	2489	21
0.472258	75	65	2495	25
0.489749	75	65	2495	25
0.50724	70	68	2466	27
0.524731	64	69	2451	27
0.542222	59	71	2594	26
0.559714	55	68	2622	25
0.577205	53	69	2740	25
0.594696	52	64	2617	24
0.612187	52	65	2689	24
0.629678	53	62	2548	24
0.647169	55	65	2498	26
0.66466	60	63	2253	26
0.682151	68	61	2002	27
0.699642	68	61	2002	27
0.717133	79	61	1777	28
0.734624	86	63	1716	28
0.752115	99	65	1529	29
0.769606	106	68	1466	27
0.787097	118	70	1266	31
0.804588	118	70	1266	31
0.822079	127	70	1058	37
0.83957	131	72	978	43
0.857061	133	67	808	55
0.874552	129	59	692	67
0.892043	125	55	672	77
0.909534	120	50	632	79
0.927025	113	45	637	91
0.944517	98	37	629	105
0.962008	88	34	649	119
0.979499	72	31	642	131
0.99699	62	32	664	142
1.01448	58	32	608	135
1.03197	47	37	538	130
1.04946	42	43	544	127
1.06695	38	54	437	106
1.08444	37	63	437	95
1.10194	38	75	318	72
1.11943	38	75	318	72
1.13692	40	84	213	56
1.15441	42	88	229	53
1.1719	44	90	160	50
1.18939	45	89	118	51
1.20688	44	86	165	52
1.22437	46	86	104	50
1.24186	45	83	152	48
1.25936	47	83	156	40
1.27685	47	82	180	34
1.29434	52	85	180	25
1.31183	54	87	173	22
1.32932	59	89	182	21
1.34681	66	91	184	22
1.3643	68	91	161	23
1.38179	73	90	164	25
1.39928	74	88	160	25
1.41677	75	87	187	26
1.43427	75	87	187	26
1.45176	74	87	223	26
1.46925	73	86	270	25
1.48674	71	87	317	23

## Sheet: Fig. 6k
Colocalization of Kcnmb1 & GluN1
Pearson's correlation coefficient (r)
Original	Randomize
0.449	0.094
0.529	0.116
0.194	0.004
0.258	0.001
0.267	0.003
0.312	0.002

## Sheet: Fig. 6n
CBF (%)
Time (s)	Grin1f/f	Grin1f/f	Grin1f/f	Grin1f/f	Grin1f/f	Grin1f/f	Grin1f/f	Grin1f/f	Grin1f/f	Grin1f/f	Grin1f/f	Grin1f/f	Grin1f/f	Grin1f/f	Grin1f/f	Grin1f/f	Grin1f/f	Grin1f/f		SMACreER:Grin1f/f	SMACreER:Grin1f/f	SMACreER:Grin1f/f	SMACreER:Grin1f/f	SMACreER:Grin1f/f	SMACreER:Grin1f/f	SMACreER:Grin1f/f	SMACreER:Grin1f/f	SMACreER:Grin1f/f	SMACreER:Grin1f/f	SMACreER:Grin1f/f	SMACreER:Grin1f/f	SMACreER:Grin1f/f	SMACreER:Grin1f/f	SMACreER:Grin1f/f	SMACreER:Grin1f/f	SMACreER:Grin1f/f	SMACreER:Grin1f/f		PDGFRβCreER:Grin1f/f	PDGFRβCreER:Grin1f/f	PDGFRβCreER:Grin1f/f	PDGFRβCreER:Grin1f/f	PDGFRβCreER:Grin1f/f	PDGFRβCreER:Grin1f/f	PDGFRβCreER:Grin1f/f	PDGFRβCreER:Grin1f/f	PDGFRβCreER:Grin1f/f	PDGFRβCreER:Grin1f/f	PDGFRβCreER:Grin1f/f
0.1	-0.11975	0.123589	0.078124	-0.41413	0.100571	-0.84722	0.333713	0.489756	-0.11645	0.265809	0.112763	0.09035	0.431936	0.094369	0.311878	-0.232923	0.088782	0.076643		-0.08112	0.041444	0.335528	0.00514536	0.043314	0.0223512	-0.111409	-0.07345	0.155565	-0.35075	0.30139	-0.08457	0.127358	0.204454	0.027951	0.022831	-0.1854	-0.0645568		-0.16098	-0.154401	0.443485	-1.45366	-0.0874983	0.218131	-0.361153	-1.97524	0.317255	-0.772647	-0.614141
0.2	-0.11504	0.189385	-0.01921	-0.31694	0.297614	-0.394065	0.071048	0.21321	-0.42097	0.302783	0.294825	0.176768	0.081044	-0.24949	-0.14902	-0.318117	0.02149	-0.01547		-0.03332	0.354517	0.113919	0.14897	0.139907	0.0517963	0.274549	-0.05773	-0.08424	-0.3431	0.333108	-0.15945	0.00204843	0.143182	0.141106	-0.1147	-0.33759	-0.228325		0.0685005	-0.0643462	0.411107	-1.22945	0.204716	0.401602	-0.381861	-1.91931	0.111849	-0.783131	-0.746286
0.3	0.195937	-0.09083	-0.01982	0.281324	0.173713	-0.213319	0.258911	0.217709	0.133519	0.118758	0.274534	0.123892	0.116342	-0.21949	-0.23162	0.0834669	-0.15694	-0.07241		-0.07015	0.087341	0.038304	0.192974	-0.05175	-0.217651	0.209626	0.019601	0.152658	-0.29997	0.053557	0.081026	-0.0349872	0.068092	0.162954	0.081911	-0.23736	-0.449942		-0.0997425	-0.00195119	0.369734	-1.45074	-0.169047	0.074318	-0.394465	-1.76339	0.211206	-0.93252	-0.669577
0.4	0.112244	0.176452	0.145759	0.109965	0.290183	0.0804733	-0.02922	-0.153071	0.027438	0.023789	0.206745	0.036711	-0.01073	0.178716	0.162147	-0.000589369	0.033455	-0.0694		-0.04952	-0.24286	0.130496	-0.268004	-0.03071	-0.147164	-0.211957	0.040655	0.031839	0.053167	-0.18357	-0.05281	-0.169474	0.043299	-0.10774	-0.11327	0.296403	-0.115887		-0.0410831	0.0379302	0.327762	-1.29602	-0.177654	0.233384	-0.472794	-1.5216	0.333214	-0.85966	-0.657974
0.5	-0.01719	-0.06299	0.021587	0.097331	0.248823	0.298615	0.085666	-0.335028	0.17229	-0.14447	-0.04846	0.031721	-0.13252	-0.19245	0.171947	-0.0890896	-0.2494	-0.1464		0.000591	-0.08597	0.025217	-0.202463	0.063591	0.0606792	0.0424913	0.046763	-0.2228	0.022854	0.046418	0.223968	-0.0621904	-0.17262	0.086947	0.086152	0.094446	0.24587		-0.300216	0.0109138	0.364338	-1.39644	0.00401701	0.440824	-0.521862	-1.7242	0.331154	-1.00066	-0.561283
0.6	0.225917	-0.2461	0.036485	0.365117	-0.17104	0.385764	-0.18031	-0.204095	0.188786	-0.15179	-0.19086	-0.11748	-0.22207	-0.34476	-0.15354	0.336611	0.048579	-0.03748		0.086725	0.191075	-0.2278	-0.0547572	-0.04953	-0.0373616	0.101338	0.049622	0.087868	0.215442	-0.03599	-0.06771	-0.0452567	-0.02163	0.065863	0.154581	-0.00509	0.0723243		-0.241557	0.034714	0.288788	-1.51555	-0.440874	0.385477	-0.459289	-1.5009	0.550975	-0.733858	-0.625744
0.7	0.006398	0.084719	-0.05436	0.082771	-0.45744	0.481617	-0.16581	-0.129513	0.185776	-0.2522	-0.31767	-0.08427	-0.40769	0.257662	-0.17276	0.195488	-0.10802	0.099029		0.073946	-0.03363	-0.19959	-0.060103	-0.05481	0.0561555	-0.259983	0.046633	-0.12597	0.324837	-0.24741	-0.04599	0.152595	-0.08605	-0.18811	-0.02353	0.346469	-0.23077		-0.527118	-0.110017	0.276796	-1.38476	-0.259203	0.576792	-0.511509	-1.82285	0.516998	-0.814057	-0.603827
0.8	-0.28852	-0.17423	-0.18856	-0.20544	-0.48242	0.208135	-0.374	-0.0989693	-0.17039	-0.16268	-0.33188	-0.2577	0.143688	0.475447	0.060969	0.0251532	0.322057	0.165496		0.072839	-0.31192	-0.21607	0.238238	-0.06001	0.211195	-0.0446554	-0.07209	0.005076	0.377526	-0.2675	0.105539	0.0299071	-0.17872	-0.18898	-0.09398	0.028124	-0.164773		-0.453633	-0.050838	0.218635	-1.64867	-0.0997305	0.293524	-0.432279	-1.61321	0.677616	-0.690352	-0.501334
0.9	-0.21601	-0.17557	-0.16267	0.090578	-0.20336	-0.166252	-0.34134	-0.0971936	-0.25251	-0.20603	-0.32219	-0.15882	-0.20349	0.143858	-0.30779	0.362896	0.557916	0.317619		0.355493	-0.15678	-0.54849	0.276318	-0.05758	0.216623	0.48738	0.024864	-0.08464	0.465023	-0.22314	-0.16876	-0.0714766	-0.18075	-0.38667	-0.07866	-0.0755	0.157875		-0.595447	-0.0823572	0.251613	-1.54766	-0.443139	0.489197	-0.474595	-1.79422	0.610692	-0.66624	-0.40142
1	-0.44121	0.062598	-0.28942	-0.11305	-0.18062	-0.723319	-0.53308	-0.0268733	-0.2607	-0.06368	-0.49706	-0.37614	-0.31563	-0.21133	-0.46815	0.105741	1.00053	0.375245		0.343619	0.071038	-0.8935	0.2512	0.006024	0.190879	0.241505	0.043059	-0.3189	0.446089	-0.44221	0.199869	-0.116487	-0.26072	-0.25194	-0.49617	0.488088	0.521262		-0.530342	-0.0411893	0.206643	-1.54532	-0.227036	0.66831	-0.427328	-1.56212	0.62665	-0.619589	-0.241557
1.1	-0.42802	-0.21896	-0.24925	-0.04578	-0.02825	-1.15294	-0.63175	-0.124304	-0.38111	-0.12373	-0.44827	-0.23719	-0.42642	0.09592	-0.10645	-0.124425	0.967032	0.35079		0.375718	-0.25242	-1.01051	0.408279	-0.01585	0.360715	0.170673	0.045008	0.189182	0.484243	-0.38612	0.180941	-0.241251	-0.19914	-0.32099	-0.39863	0.45009	0.433267		-0.567729	-0.0315406	0.167669	-1.74267	-0.142317	0.314006	-0.40662	-1.43131	0.433085	-0.63479	-0.180319
1.2	-0.30051	-0.15656	-0.24705	0.317756	0.002542	-1.27372	-0.41842	0.366163	-0.36245	0.122042	-0.43232	-0.50924	-0.77003	0.252208	-0.27534	0.106608	1.27057	0.496015		0.284955	-0.3413	-1.11521	0.144723	-0.2464	0.505646	0.399484	0.046438	-0.02821	0.162275	-0.37928	0.088576	-0.153305	-0.14966	-0.34488	-0.35141	0.366814	0.236093		-0.528408	-0.153758	0.257609	-1.52489	-0.383337	0.454333	-0.290927	-1.49649	0.52369	-0.707126	-0.0159433
1.3	-0.31746	-0.19416	-0.38772	0.255302	-0.20327	-0.869464	-0.53856	0.3136	-0.4442	0.055226	-0.47262	-0.35725	-0.64103	0.184852	-0.51072	-0.100742	1.06314	0.344582		0.356901	-0.14567	-1.01216	0.254861	-0.20765	0.419943	0.193729	-0.0177	-0.19445	0.205976	-0.46567	0.358326	-0.205089	-0.37717	-0.25097	-0.53751	0.263891	0.312681		-0.544523	-0.244456	0.261207	-1.74967	-0.210274	0.44736	-0.273821	-1.32869	0.504642	-0.516851	-0.00949724
1.4	-0.43146	-0.39996	-0.26476	0.020317	-0.19244	-1.09051	-0.4343	0.0644011	-0.21338	0.12833	-1.18288	-0.5738	-1.11364	0.196711	-0.0789	-0.238505	1.05596	0.247452		0.305885	0.006866	-1.15389	0.327286	0.01144	0.597765	0.139293	0.011543	-0.11634	0.300548	-0.50473	0.171942	-0.0412144	-0.41151	-0.40455	-0.2985	-0.00987	0.488671		-0.487797	-0.344802	0.34575	-1.63173	-0.24244	0.593353	-0.302632	-1.58106	0.596792	-0.613299	0.125226
1.5	-0.45928	-0.04116	-0.54903	0.151341	-0.36272	-1.15391	-0.74698	-0.266838	-0.38653	0.064047	-1.51205	-0.57973	-1.22421	0.550826	0.072869	-0.0179859	0.778364	0.171265		0.222166	-0.39135	-1.18442	-0.0494846	-0.0437	0.797137	0.497202	-0.16456	-0.24317	0.553858	-0.42936	0.330813	-0.229779	-0.5495	-0.47235	-0.47024	-0.35036	0.636144		-0.353074	-0.299132	0.412906	-1.55058	-0.48935	0.767236	-0.293628	-1.32913	0.642609	-0.546205	0.155523
1.6	-0.65674	-0.35183	-0.59201	-0.53073	-0.97391	-1.36206	-0.44115	-0.488336	-0.06407	0.189327	-1.79188	-0.56482	-1.30528	0.679942	-0.26687	-0.0966769	0.971627	0.148873		0.549697	-0.51201	-1.25238	0.120117	-0.05376	0.868776	0.4143	-0.15032	0.022544	0.600141	-0.5188	0.25086	-0.199954	-0.5432	-0.58405	-0.57443	-0.28513	0.425119		-0.346628	-0.354451	0.463872	-1.7018	-0.254219	0.343641	-0.316587	-1.7656	0.655994	-0.584994	0.288957
1.7	-0.8805	-0.63501	-0.68298	-0.83062	-1.25688	-1.53463	-0.60492	-0.739902	-0.33728	0.120437	-1.85376	-0.53661	-1.26093	0.580627	-0.51568	-0.162036	0.794349	0.233531		0.601519	-0.33133	-1.24705	0.252298	-0.0069	1.07399	0.172753	-0.1526	-0.12979	0.683717	-0.55073	0.082577	-0.315759	-0.58262	-0.53028	-0.49453	-0.29521	0.0959526		-0.257027	-0.281764	0.474065	-1.56634	-0.615297	0.514909	-0.252663	-1.51279	0.80786	-0.684586	0.180662
1.8	-0.78097	-1.30139	-0.69482	-0.90817	-1.59788	-2.2761	-0.3105	-0.803712	0.020936	0.264213	-2.11883	-0.71394	-1.34511	0.540713	-0.169	-0.0118077	0.866428	0.328969		0.519107	-0.02792	-1.23183	0.192103	-0.21724	1.2143	0.5061	-0.24611	-0.26294	0.742048	-0.49994	0.305265	-0.116706	-0.43133	-0.2444	-0.69288	-0.36312	0.168467		-0.189343	-0.28691	0.55681	-1.67844	-0.651088	0.596839	-0.183338	-1.54362	0.758439	-0.719706	0.232876
1.9	-0.75939	-2.07985	-0.76955	-1.09853	-1.65231	-2.15736	-0.45497	-0.705571	-0.397	0.062077	-2.09882	-0.72817	-1.61865	0.832252	-0.50537	0.0143684	0.67776	0.404905		0.359719	-0.38211	-1.27991	0.430973	-0.4275	0.998318	0.501114	-0.29998	-0.16117	0.595072	-0.34777	0.017312	-0.0913601	-0.43112	-0.26325	-0.71003	0.009674	0.326532		-0.155179	-0.277905	0.697117	-1.55116	-0.535561	0.522753	-0.159479	-1.46963	0.814553	-0.815629	0.0807481
2	-0.79241	-2.73668	-0.90107	-1.04648	-1.49878	-2.27535	0.032562	-0.664965	0.207209	0.183415	-2.39986	-0.79188	-1.90014	0.678998	-0.88597	-0.0391761	0.911896	0.62594		0.527258	-0.20143	-1.40555	0.56426	-0.59145	1.02414	0.0802798	-0.29621	-0.25853	0.805256	-0.27454	0.127156	-0.102831	-0.53101	-0.42796	-0.73924	-0.50085	0.391714		-0.210615	-0.257964	0.684525	-1.43731	-0.892108	0.755469	-0.0870021	-1.30579	0.718285	-0.746963	0.181307
2.1	-0.61261	-3.01859	-0.75186	-0.99209	-1.18634	-2.38969	-0.12812	-0.772695	-0.14138	0.256237	-2.32571	-0.75282	-1.95706	0.426632	-0.4719	0.135115	0.729737	0.535206		0.464972	-0.00819	-1.3182	0.543536	-0.74693	1.18124	0.332314	-0.27334	-0.04298	0.662966	-0.28698	0.118571	0.0294701	-0.61168	-0.39178	-1.17699	-0.72754	0.0478812		-0.199012	-0.351235	0.891388	-1.68487	-0.76299	0.420341	-0.113112	-1.53745	0.849559	-0.836072	-0.0281909
2.2	-0.44545	-3.51797	-0.83134	-1.20262	-1.8028	-2.92655	0.009607	-0.774115	0.28981	0.464849	-2.43518	-0.7846	-1.84217	0.355635	-0.54508	0.0325237	0.923574	0.462342		0.557647	-0.04183	-1.17764	0.565578	-0.63742	1.01995	0.423373	-0.43813	-0.1988	0.620891	-0.1803	0.073786	-0.182147	-0.73423	-0.64866	-1.17843	-0.71777	-0.0857408		-0.246069	-0.350592	0.971735	-1.53481	-0.584037	0.809508	-0.0716964	-1.31239	0.710048	-0.547777	0.0420715
2.3	-0.61605	-3.65048	-0.80716	-1.09007	-1.83288	-3.06431	-0.11042	-0.990996	-0.01326	0.445142	-2.28808	-0.74249	-2.09409	0.810609	-0.70665	-0.0376587	0.690204	0.392552		0.453903	-0.43237	-1.22747	0.239263	-0.65561	0.877412	0.128972	-0.38867	-0.21693	0.949362	-0.2517	0.32378	0.07754	-0.70496	-0.63057	-1.2326	-0.83535	0.0821015		-0.183542	-0.459944	0.998717	-1.65859	-0.846803	0.876185	0.0358932	-1.64228	0.691515	-0.525762	-0.198368
2.4	-0.63404	-4.14024	-0.69385	-1.15591	-2.30091	-3.32211	0.056544	-0.963886	0.191195	0.551278	-2.38547	-0.64616	-1.99109	0.561883	-0.60859	0.206272	0.695181	0.305705		0.459035	-0.30143	-1.16756	0.298507	-0.65631	0.820166	0.232349	-0.34144	-0.02979	0.828684	-0.4876	0.105746	-0.107966	-0.81369	-0.80369	-1.64009	-0.9315	0.362382		-0.343405	-0.449652	1.03829	-1.6907	-0.608048	0.696637	0.0588517	-1.38815	0.694604	-0.48907	-0.143576
2.5	-0.58327	-4.29	-0.73121	-1.42602	-2.56599	-3.2169	-0.06622	-0.361783	0.022742	0.517307	-2.19197	-0.64463	-1.90274	0.384223	-0.2803	0.0185414	0.567009	0.172018		0.2761	-0.04661	-1.11521	0.365439	0.026502	0.553926	0.411637	-0.28425	-0.19808	0.794832	-0.23069	0.105125	0.110315	-0.89254	-0.51432	-1.54062	-0.4083	0.235278		-0.344049	-0.443863	1.04968	-1.54649	-0.612579	0.932839	0.0723567	-1.66121	0.699752	-0.503747	-0.362099
2.6	-0.80528	-4.15077	-0.76187	-1.30983	-2.83958	-3.89862	0.059057	-0.214986	0.268979	0.540204	-2.58598	-0.45934	-2.13614	0.473491	-0.61724	-0.0861631	0.862503	0.243878		0.33094	-0.06561	-1.05132	-0.0653756	0.187398	0.566593	0.0807792	-0.22967	-0.21667	0.64671	-0.22263	0.042135	0.0662873	-0.93095	-0.30909	-1.68365	-0.1856	-0.0889999		-0.434939	-0.443863	1.09765	-1.8139	-0.866284	0.594224	0.0237388	-1.49341	0.707474	-0.624831	-0.309885
2.7	-0.62005	-4.26943	-0.77505	-1.35628	-2.76304	-5.05993	-0.03996	-0.135313	0.121357	0.538515	-2.39396	-0.45774	-1.64072	0.862518	-0.77703	0.123463	0.833404	0.170763		0.443539	-0.3357	-0.96689	0.00016568	1.1566	0.715217	0.179828	-0.29855	-0.2988	1.05618	-0.28749	-0.12863	0.054379	-0.99313	-0.41712	-1.97028	-0.21841	-0.10611		-0.484574	-0.304921	1.09885	-1.70939	-0.653353	0.867033	0.0890128	-1.46919	0.670923	-0.621161	-0.451055
2.8	-0.46152	-4.08123	-0.77786	-1.49381	-2.67136	-5.99353	0.012691	-0.388538	0.081261	0.486996	-2.66317	-0.32734	-1.99273	0.605304	-0.45637	-0.0339734	1.10095	0.326141		0.336173	-0.18617	-1.01293	0.171086	1.49998	0.957843	0.452089	-0.29426	-0.43953	0.813862	-0.43293	0.261721	0.0161416	-1.03906	-0.45977	-1.98744	-0.16496	0.0992117		-0.736617	-0.376322	1.0287	-1.78062	-0.717685	0.967267	0.119174	-1.52468	0.779546	-0.831354	-0.306018
2.9	-0.54746	-4.35049	-0.72706	-1.26429	-2.36492	-6.41381	-0.03093	-0.418134	-0.16931	0.520591	-2.60525	-0.46383	-1.9824	0.436206	-0.52593	-0.256606	0.930562	0.463534		0.277911	0.123373	-0.97367	-0.001006	2.86333	0.595215	0.189567	-0.50421	-0.01879	0.852781	-0.32217	0.077923	-0.106109	-1.0476	-0.57573	-2.43396	-0.21233	0.4406		-0.788185	-0.315856	1.11444	-1.85594	-0.758912	0.669617	0.290237	-1.37846	0.64055	-0.639507	-0.355008
3	-0.52068	-4.3406	-0.61606	-1.11713	-1.99814	-6.7306	-0.06462	-0.492834	-0.21482	0.635633	-2.88259	-0.48629	-2.0414	0.458591	-0.80445	0.0633606	1.13512	0.491877		0.278515	-0.09843	-0.86287	0.140915	3.28261	0.523248	0.0732048	-0.47945	-0.10797	0.91006	-0.42222	0.151566	0.0759012	-1.11466	-0.58985	-2.47607	-0.78758	0.364011		-0.899058	-0.38983	1.19718	-1.78062	-0.567727	0.765493	0.274031	-1.79643	0.733214	-0.74539	-0.278299
3.1	-0.49293	-4.27933	-0.44975	-1.22395	-1.77648	-7.12916	-0.02819	-0.467737	-0.42927	0.734646	-2.71252	-0.81959	-2.03374	0.712305	-0.71937	-0.0190156	0.767834	0.394934		0.395239	-0.3465	-0.82458	0.252445	3.09192	0.594311	0.31317	-0.55438	-0.19742	0.934923	-0.63721	0.345604	-0.160297	-1.15723	-0.5766	-2.23783	-0.93249	0.135061		-0.891967	-0.324218	1.20918	-1.95461	-0.871721	0.620372	0.306443	-1.62378	0.653935	-0.706601	-0.259606
3.2	-0.81495	-4.65658	-0.23594	-0.91417	-1.85276	-7.02396	-0.08061	-0.53273	-0.68165	0.76308	-2.88942	-0.77833	-2.25474	0.384155	-0.60706	-0.0405852	0.965883	0.435944		0.131704	-0.14858	-0.94808	0.286936	2.97276	0.553022	0.192064	-0.67706	-0.09525	0.863204	-0.66791	0.12064	0.175318	-1.29898	-0.52419	-2.61804	-0.66631	0.159505		-1.10727	-0.258607	1.23016	-1.82266	-0.841367	0.779438	0.285285	-1.99242	0.738362	-0.730189	-0.273787
3.3	-0.85532	-4.50272	-0.02225	-0.93029	-1.38911	-7.19976	-0.1714	-0.223746	-0.55354	0.816289	-2.65395	-1.05461	-2.21751	0.042386	-0.87324	0.130887	0.789266	0.363143		0.002	0.136872	-0.96466	0.433097	2.71923	0.377502	-0.153368	-0.62488	-0.1878	0.724931	-0.59968	0.511818	0.080162	-1.3824	-0.49072	-2.53313	-1.01118	0.431637		-1.09631	-0.311997	1.23736	-1.83258	-0.688237	0.919329	0.205156	-1.7744	0.852648	-0.765833	-0.215772
3.4	-0.76914	-4.47933	-0.03666	-1.17373	-1.11928	-7.36643	-0.18979	-0.486441	-0.60916	0.766365	-2.80668	-1.02047	-2.45152	0.452657	-0.94947	0.0259661	1.00005	0.206192		0.120032	-0.0625	-0.87508	0.102688	2.54785	0.330045	0.143122	-0.5315	-0.06763	0.804969	-0.7391	0.219314	0.278013	-1.48655	-0.50059	-2.4753	-0.95045	0.776284		-1.20718	-0.212937	1.1816	-1.95286	-1.03799	0.665259	0.264127	-1.9933	0.862944	-0.873288	-0.157757
3.5	-0.81215	-4.61234	0.038194	-1.15369	-0.76244	-7.14216	-0.25534	-0.748781	-0.52247	0.891738	-2.56864	-1.2904	-2.45649	0.513541	-0.52166	-0.0621006	1.08094	0.051373		0.023533	-0.4143	-0.81217	0.219564	2.43529	0.259557	0.204632	-0.51279	-0.17244	0.826197	-0.89973	0.207212	0.261626	-1.55534	-0.7446	-2.9517	-0.89839	0.671179		-1.17173	-0.189136	1.15102	-1.67027	-0.765708	0.88185	0.229465	-1.70702	0.90001	-1.0253	-0.0178772
3.6	-0.76986	-4.4594	-0.0446	-1.206	-0.90031	-7.11326	-0.34054	-0.831414	-0.75198	0.817415	-2.84774	-1.21965	-2.30558	0.335206	-0.80827	0.155925	1.16566	0.011116		-0.12871	-0.05243	-0.86868	0.294625	2.09801	0.297885	-0.046911	-0.54074	-0.29597	0.731146	-1.06057	0.482237	0.32215	-1.61093	-0.39672	-2.76897	-1.33691	0.185577		-1.28582	-0.16212	1.09525	-1.79113	-0.589926	0.916714	0.37982	-1.60176	0.865003	-0.862805	-0.0127203
3.7	-0.47567	-4.54584	-0.13546	-1.44111	-0.91168	-7.29035	-0.35321	-0.84562	-0.59074	0.676088	-2.69398	-1.43511	-2.47953	0.046296	-1.05205	-0.0595534	0.962054	-0.3253		-0.03362	-0.0436	-0.92326	-0.134578	2.05878	0.250181	0.0838589	-0.50226	-0.17738	0.979388	-0.87719	0.249205	0.475755	-1.7037	-0.45852	-2.70902	-1.24485	0.320829		-1.26842	-0.210364	1.12044	-1.69946	-0.883953	0.869212	0.411332	-1.72331	0.923176	-0.952438	0.147787
3.8	-0.63812	-4.64464	0.107674	-1.3002	-1.1166	-7.28927	-0.41009	-0.400021	-0.69983	0.71447	-2.93894	-1.28701	-2.34756	0.431958	-0.77594	-0.076137	1.1199	-0.26742		-0.00283	-0.30859	-0.88584	-0.0198262	1.89747	0.164477	0.394823	-0.77616	-0.26466	1.01381	-0.93992	0.374565	0.164612	-1.82583	-0.34072	-3.12615	-1.18452	0.629626		-1.26971	-0.243812	1.15461	-1.74092	-0.479383	1.11805	0.329852	-1.60176	0.84647	-0.784179	0.0981525
3.9	-0.77818	-4.60711	0.073728	-1.22643	-0.99556	-7.4106	-0.36932	-0.191072	-0.50778	0.629448	-2.78584	-1.29125	-2.33582	0.472615	-0.73865	0.1317	1.00379	-0.16114		-0.14984	-0.34276	-0.9381	0.117701	1.61435	0.137418	0.0891026	-0.70845	-0.4158	0.796936	-1.00804	0.213935	0.448661	-1.98689	-0.28269	-3.10254	-1.3761	0.969385		-1.22587	-0.169839	1.1702	-1.93709	-0.481648	0.749804	0.317697	-1.89156	0.921631	-0.801477	0.134251
4	-0.63939	-4.9421	0.38718	-1.4173	-0.98258	-7.68386	-0.35984	-0.0648746	-0.55004	0.526503	-3.09361	-1.19034	-2.31687	0.245735	-1.18575	0.123083	1.073	-0.17431		-0.34304	-0.11992	-1.07236	0.035536	1.6522	0.126232	0.121314	-1.12894	-0.49583	0.763181	-0.56399	0.052789	0.305653	-2.09215	-0.58366	-3.36363	-1.21444	0.732287		-1.17624	-0.0720652	1.1768	-1.64808	-0.729464	1.11892	0.413132	-1.7242	0.661657	-0.837645	0.109755
4.1	-0.85156	-4.82351	0.920429	-1.12038	-0.67972	-7.65506	-0.26208	-0.106309	-0.13343	0.548932	-3.02509	-1.33285	-2.26046	0.027546	-1.2686	0.359048	0.783715	0.047924		0.073141	0.015796	-0.93102	0.224983	1.67949	-0.0750399	0.443599	-1.12738	-0.63379	0.923352	-0.65567	0.291923	0.60467	-2.12477	-0.5473	-3.42907	-1.16188	0.693993		-1.12145	-0.0444056	1.19539	-1.85769	-0.545075	1.26274	0.4604	-2.08094	0.634372	-0.822444	0.218694
4.2	-0.79153	-4.75262	1.36222	-1.40312	-1.04775	-7.92543	-0.35002	-0.29016	-0.39556	0.556345	-3.11907	-1.25261	-2.15398	0.433105	-1.12918	0.939367	0.766111	0.002024		-0.02487	-0.30839	-0.89001	0.340394	1.48797	-0.0186911	0.199971	-1.05349	-0.50875	0.958351	-0.54787	0.031792	0.450518	-2.29954	-0.43917	-3.25443	-1.57796	0.846354		-1.04732	-0.0521245	1.21098	-1.94819	-0.775675	0.874006	0.464901	-1.75591	0.636946	-0.90369	0.0117749
4.3	-0.45209	-4.96761	1.44342	-1.72268	-1.41283	-7.67441	-0.16672	-0.237006	0.153627	0.649146	-2.75448	-1.45044	-2.18846	0.506731	-1.4693	1.26519	0.669241	-0.26655		-0.1914	-0.34795	-0.78144	0.378548	1.53325	0.0562295	-0.0287576	-1.05142	-0.55897	0.862248	-0.78449	0.192422	0.666505	-2.35614	-0.43569	-3.41692	-1.72835	1.03945		-1.01315	0.0282815	1.25894	-1.75376	-0.935147	1.13766	0.4613	-1.72552	0.676586	-0.896876	0.105888
4.4	-0.51396	-4.69771	1.46528	-1.59167	-1.41489	-8.07072	-0.14388	-0.0569429	-0.16088	0.644839	-2.81369	-1.48645	-2.39452	0.337296	-1.73777	1.81174	0.94894	-0.2836		-0.11643	-0.00705	-0.78735	0.549248	1.32756	0.186191	0.177082	-0.8707	-0.64216	1.04164	-0.70983	0.170701	0.574626	-2.24437	-0.33763	-3.72755	-1.29412	0.978347		-1.0022	-0.161477	1.19059	-1.95753	-0.704547	0.83522	0.504966	-1.55419	0.796535	-0.954011	-0.94624
4.5	-0.53587	-4.76994	1.41118	-1.71214	-1.59752	-7.90867	0.072761	-0.0260446	0.082826	0.768429	-2.61208	-1.53762	-2.25192	0.173592	-1.36398	1.98143	0.743617	-0.39089		-0.10023	-0.12947	-0.79549	0.270679	1.22639	0.310552	0.225274	-1.00827	-0.62344	0.80057	-0.43844	0.049583	0.456199	-2.36904	-0.3972	-3.59253	-1.57945	0.702955		-1.02669	-0.0469785	1.27453	-1.71172	-0.879876	1.00692	0.599051	-1.31548	0.817127	-0.68878	-0.86251
4.6	-0.28252	-4.97319	1.40532	-1.89573	-1.6379	-8.03945	0.148706	-0.0777785	-0.12536	0.685754	-2.76269	-1.53034	-2.28157	0.625127	-1.37392	2.36713	0.829862	-0.48789		-0.18838	-0.4928	-0.89612	0.400077	1.36221	0.346248	-0.106499	-0.93646	-0.72462	0.947354	-0.29922	0.40787	0.518472	-2.4041	-0.59566	-3.83829	-1.76974	0.594591		-1.00671	-0.16212	1.29852	-1.80397	-0.796515	1.10629	0.739053	-1.52909	0.930898	-0.742769	-0.90922
4.7	-0.59318	-5.00895	1.29285	-1.71488	-1.06405	-8.1195	0.00344	-0.243753	0.131472	0.803339	-2.61512	-1.41723	-2.33908	0.577795	-1.71276	2.64038	0.659573	-0.4186		-0.16946	-0.46799	-0.86471	0.487807	1.3702	0.430717	0.277712	-1.32466	-0.51039	0.791486	-0.56378	0.238035	0.34105	-2.51282	-0.57641	-3.67204	-1.3754	0.761619		-1.02218	-0.171125	1.3267	-1.78529	-0.566368	0.742831	0.710242	-1.31019	0.904128	-0.773171	-0.73296
4.8	-0.7159	-5.27645	1.31911	-1.82065	-1.2439	-8.23169	-0.04829	-0.461936	-0.2241	0.7963	-2.93387	-1.44722	-2.17872	0.387796	-1.74191	2.84773	0.662827	-0.31477		-0.0785	-0.20123	-1.03717	0.120476	1.21673	0.339413	0.431946	-1.18671	-0.6125	0.846279	-0.52258	0.375185	0.680708	-2.56597	-0.69363	-3.64582	-1.65735	0.947386		-0.995105	-0.0823572	1.36148	-1.52197	-0.900263	0.858753	0.851144	-1.61761	0.946857	-0.761115	-0.66598
4.9	-0.49717	-5.16494	1.47578	-1.83875	-0.85581	-8.48927	-0.10916	-0.407361	-0.10923	0.868184	-2.78501	-1.29328	-2.47336	0.363254	-1.63468	2.7556	0.368865	-0.41471		-0.21344	-0.23279	-0.92123	0.233104	1.10403	0.317132	0.171755	-1.65652	-0.65113	1.06956	-0.42508	0.469618	0.621276	-2.73606	-0.49275	-4.00425	-1.5261	0.878945		-0.974477	-0.154401	1.39505	-1.76719	-0.71542	0.856138	0.778667	-1.44584	0.787783	-0.763212	-0.71974
5	-0.63732	-5.17638	1.65088	-1.24985	-0.99673	-8.39718	-0.08255	-0.392326	-0.3669	0.852137	-3.06908	-1.36919	-2.30565	0.726194	-2.01509	2.86751	0.419119	-0.17838		-0.20267	-0.61637	-0.87208	0.315276	1.07966	0.359572	0.239175	-1.52818	-0.52377	0.963036	-0.82171	0.372393	0.801538	-2.79195	-0.76036	-3.87935	-1.23089	0.507411		-0.955139	-0.118379	1.41844	-1.56167	-0.532843	0.971625	0.748956	-1.71407	0.829997	-0.703981	-0.57785
5.1	-0.5668	-5.53158	1.725	-1.24635	-1.13235	-8.55192	-0.18122	-0.27915	-0.42867	0.969064	-3.02389	-1.14442	-2.28224	0.398854	-2.24811	3.02321	0.173209	-0.07655		-0.02487	-0.49395	-0.84678	0.265992	0.838903	0.294266	0.52725	-1.73041	-0.56491	0.867412	-0.57796	0.678757	0.647933	-2.84844	-0.75833	-3.96628	-1.40911	0.443859		-1.01122	-0.13446	1.4682	-1.60429	-0.796062	1.16338	0.752107	-1.4388	0.63952	-0.753777	-0.57697
5.2	-0.26565	-5.26528	1.75174	-1.52022	-1.40361	-8.54816	-0.24609	0.0232033	-0.76764	0.928712	-3.20263	-1.24821	-2.23252	0.119653	-1.99161	2.85987	0.314208	-0.04124		-0.05173	-0.28222	-0.87974	0.444162	0.908546	0.317132	0.227189	-1.54884	-0.56919	1.03476	-0.43487	0.543158	0.790831	-2.96479	-0.7238	-4.04483	-1.50845	0.640218		-0.997039	-0.166623	1.42563	-1.67494	-0.444499	0.782489	0.823684	-1.3168	0.715711	-0.654708	-0.69947
5.3	-0.34608	-5.07242	1.90597	-1.22384	-1.70182	-8.76178	-0.20201	-0.323189	-0.91296	1.05005	-2.97076	-1.04902	-2.32571	0.117967	-2.14064	2.62998	0.311336	-0.03892		-0.16665	-0.23227	-0.86636	0.609956	1.06507	0.270496	0.069709	-1.18261	-0.63544	1.0054	-0.38673	0.518541	0.689557	-2.96398	-0.88947	-3.86836	-1.16856	1.05168		-1.06537	-0.248315	1.46761	-1.43264	-0.342563	1.09408	0.820533	-1.33574	0.696149	-0.730189	-0.79025
5.4	-0.48638	-5.26691	1.99303	-1.39987	-1.59385	-8.72224	-0.23467	-0.57665	-0.9032	1.10889	-2.98976	-1.17077	-2.39757	0.36022	-2.36978	2.67013	0.248255	-0.15838		-0.24101	-0.74627	-0.85376	0.664952	0.772302	0.293033	0.163431	-1.27021	-0.72199	1.12206	-0.26118	0.665414	0.738173	-3.07311	-0.61983	-4.1601	-1.35815	0.856132		-1.07761	-0.230947	1.58932	-1.64049	-0.516533	1.14246	0.987094	-1.14679	0.717255	-0.679869	-0.83784
5.5	-0.33033	-5.18945	1.76652	-1.57903	-1.13961	-8.84066	-0.30262	-0.766184	-0.98255	1.05728	-2.84487	-1.20085	-1.80383	-0.1195	-2.10386	2.58629	0.064565	-0.1664		0.012465	-0.48668	-0.85812	0.87732	0.821265	0.448236	-0.14055	-1.10497	-0.47889	0.971738	-0.15919	0.585255	0.832237	-3.21485	-0.63821	-4.23547	-1.65525	0.498448		-1.2884	-0.229661	1.6193	-1.50037	-0.224771	1.01695	1.01095	-1.5075	0.776458	-0.734383	-0.62632
5.6	-0.51348	-5.72197	1.74417	-1.32767	-0.71884	-8.88407	-0.17334	-0.677159	-0.98773	1.13	-3.03292	-1.55389	-2.04177	-0.30889	-1.9176	2.5528	0.064756	-0.07329		-0.11764	-0.2195	-1.02486	0.595456	0.825987	0.505811	-0.331232	-1.47574	-0.51053	1.03973	-0.18255	1.0328	0.716542	-3.24757	-0.64972	-3.96329	-1.59741	0.619034		-1.16206	-0.257321	1.6319	-1.54708	-0.467151	1.1978	1.05192	-1.25205	0.642094	-0.880627	-0.89424
5.7	-0.55666	-5.76035	1.7841	-1.53063	-0.59136	-9.17754	-0.17346	-0.635724	-1.20326	1.14097	-2.86507	-1.5594	-2.15324	-0.11189	-2.23698	2.56933	-0.15963	-0.14502		-0.25771	-0.42469	-0.95855	0.72339	0.043661	0.388277	-0.0510644	-1.27021	-0.64335	1.259	-0.43109	0.84673	1.00616	-3.44368	-0.47138	-4.35758	-1.58354	0.899314		-1.26391	-0.266326	1.59472	-1.6475	-0.656071	0.875313	0.970438	-1.61453	0.748658	-0.883772	-0.98061
5.8	-0.32969	-5.69978	1.73538	-1.64266	-0.64687	-9.45393	-0.11385	-0.598078	-1.24468	1.07126	-2.9489	-1.8123	-2.23215	0.020069	-2.34561	2.55735	-0.18154	-0.18139		-0.10778	-0.8038	-0.89748	0.821592	0.060049	0.430142	-0.0093639	-1.63248	-0.60479	0.987612	-0.16439	0.866382	0.668144	-3.39684	-0.58715	-4.21397	-1.80076	1.22115		-1.16464	-0.239953	1.64329	-1.51555	-0.426377	1.18691	1.02716	-1.43571	0.597821	-1.0211	-1.24324
5.9	-0.34704	-6.08842	1.69728	-1.31568	-0.45448	-9.31369	-0.08667	-0.678343	-1.39845	1.10992	-2.8043	-1.69546	-2.11051	-0.32325	-2.06746	2.59979	-0.31392	-0.31351		-0.18868	-0.66175	-0.92142	0.375399	0.117956	0.468058	-0.325655	-1.42155	-0.53248	0.958054	-0.04864	1.01191	0.789083	-3.69253	-0.63096	-4.2134	-1.56629	1.10301		-1.20589	-0.301062	1.68286	-1.69713	-0.684613	1.26971	1.02806	-1.58502	0.66732	-0.977598	-1.3067
6	-0.28556	-5.92544	1.72879	-1.18674	-0.38089	-9.6437	-0.00787	-0.887409	-0.70045	0.979856	-2.9988	-1.93956	-2.31322	-0.66866	-2.35196	2.55248	-0.21782	-0.20428		-0.35562	-0.41991	-1.13343	0.500403	-0.11876	0.340408	-0.0246791	-1.64281	-0.33157	1.08658	-0.04966	0.920683	0.484277	-3.64081	-0.6649	-4.39873	-1.56529	0.80969		-1.1034	-0.218726	1.70625	-1.55992	-0.692315	0.876621	1.17031	-1.26483	0.581863	-1.02739	-1.07667
6.1	0.173241	-5.82197	1.80266	-1.34847	-0.63084	-9.23493	-0.01917	-1.02912	-0.02434	1.03907	-2.9525	-1.78325	-2.45427	-0.28199	-2.68623	2.53102	-0.25535	-0.01854		-0.56069	-0.65209	-1.1346	0.555765	-0.07224	0.289085	0.0287575	-1.51734	-0.42299	0.801708	0.002053	1.15992	0.54207	-3.63491	-0.74227	-4.17215	-1.75049	1.01012		-1.10275	-0.202645	1.75721	-1.47351	-0.51608	1.12197	1.21803	-1.13446	0.719829	-0.852321	-1.24324
6.2	-0.07387	-5.87102	1.7692	-1.22916	-0.93952	-9.29317	-0.01026	-0.957611	0.804438	1.03166	-3.2029	-1.92303	-2.50227	-0.07601	-2.26288	2.48246	-0.19168	-0.24246		-0.26667	-1.01542	-1.04968	0.451851	-0.08397	0.423562	-0.203966	-1.30101	-0.38805	0.978432	-0.01457	0.975399	0.603687	-3.64202	-0.67304	-4.22872	-1.46626	1.27411		-1.10404	-0.247029	1.78899	-1.62239	-0.865831	0.795127	1.22298	-1.31151	0.673497	-0.964494	-1.37544
6.3	-0.2312	-5.6966	1.60631	-1.67923	-0.68805	-8.92426	0.05506	-0.942576	0.773493	1.18321	-3.18326	-1.71479	-2.61455	-0.28651	-2.3288	2.42376	-0.3749	-0.12288		-0.32603	-0.86735	-1.0332	0.616547	-0.39216	0.39058	-0.106332	-1.5018	-0.24383	1.08763	0.163399	0.820665	0.550919	-3.69425	-0.73918	-4.49145	-1.19339	1.41017		-1.12016	-0.272115	1.72304	-1.37892	-0.58449	0.996901	1.35263	-1.13402	0.622532	-0.883247	-1.51821
6.4	-0.08146	-5.89364	1.39397	-2.01999	-0.40336	-8.60232	0.155444	-0.929554	1.10161	1.07539	-3.20945	-1.76621	-2.32036	-0.56051	-2.55025	2.40816	-0.47129	-0.09617		-0.39365	-0.53226	-1.09262	0.862967	-0.27306	0.448154	0.275465	-1.25104	-0.25688	0.968296	0.044072	1.06445	0.940285	-4.07946	-0.79373	-4.30582	-1.31058	1.20241		-1.12661	-0.285624	1.783	-1.53306	-0.493428	1.12415	1.49128	-1.31283	0.58907	-0.895828	-0.92773
6.5	-0.20745	-5.90756	1.36869	-1.7327	-0.35349	-8.52376	0.122553	-0.793767	0.970362	1.26974	-2.99539	-1.61743	-2.46355	0.075356	-2.49298	2.43195	-0.53973	-0.30987		-0.5627	-0.78459	-1.14196	0.92016	-0.0271	0.375282	0.107331	-1.6291	-0.21225	0.7256	-0.05965	0.900618	0.621604	-4.00843	-0.6885	-4.58291	-1.21174	1.04271		-1.0557	-0.266969	1.79199	-1.40053	-0.732183	0.778566	1.59887	-1.197	0.461399	-0.812484	-1.24324
6.6	-0.23751	-5.83279	1.54514	-1.83536	-0.03506	-8.38858	0.24121	-1.09423	1.02996	1.06469	-2.96357	-1.60024	-2.3561	-0.05969	-2.17557	2.40962	-0.6546	-0.2937		-0.50263	-0.85655	-1.03087	1.09892	-0.37813	0.413363	-0.0674616	-1.41544	-0.25912	0.775229	0.199809	1.20284	0.877248	-4.26409	-0.58212	-4.84776	-1.08249	1.27737		-1.0138	-0.289483	1.74882	-1.27266	-0.363856	0.90059	1.70871	-1.52997	0.48611	-0.887441	-0.85899
6.7	0.105768	-6.26149	1.6427	-1.95727	0.078638	-8.64605	0.209918	-1.26884	0.764342	1.15281	-2.86617	-1.53381	-2.3289	-0.30606	-2.48241	2.41493	-0.66761	-0.33132		-0.627	-0.57556	-1.02001	0.808923	-0.33361	0.322725	0.227022	-1.74385	-0.24376	0.667843	0.306999	0.976123	0.506127	-4.32068	-0.34004	-4.70618	-1.33621	1.5935		-0.902281	-0.148612	1.7716	-1.42213	-0.423658	0.82171	1.79694	-1.23664	0.326521	-0.84708	-0.85723
6.8	0.196505	-6.03731	1.98705	-1.56901	-0.3894	-8.28714	0.290545	-1.40925	1.25669	1.01261	-2.87005	-1.61541	-2.32868	-0.45614	-2.72467	2.38057	-0.93564	-0.4904		-0.84837	-0.38865	-1.23571	0.828622	-0.24285	0.321326	0.0822774	-1.52974	-0.06196	0.832604	0.491803	0.974054	0.725391	-4.23838	-0.31606	-4.8334	-1.07641	1.62201		-0.960296	-0.236737	1.78479	-1.09984	-0.632966	0.951142	1.83836	-1.25998	0.34351	-0.839741	-0.95241
6.9	0.213853	-6.02989	1.90536	-1.48341	-0.81132	-8.21471	0.275813	-1.50727	1.25971	1.01711	-2.91487	-1.6875	-2.1195	-0.1609	-2.40752	2.3984	-1.22299	-0.4904		-0.74956	-0.68241	-1.13809	0.937662	-0.53117	0.394117	-0.552969	-1.73735	-0.18173	1.19434	0.452129	1.39181	0.688355	-4.60834	-0.42892	-4.74184	-0.86029	1.35314		-0.856514	-0.157617	1.774	-1.26273	-0.339845	1.09147	1.81675	-1.10936	0.246727	-0.896876	-0.88984
7	0.471593	-6.22085	1.93527	-1.54742	-0.76369	-7.8544	0.308018	-1.36805	1.43057	0.865275	-2.94604	-1.69792	-2.29888	-0.13116	-2.41789	2.48051	-1.47934	-0.36311		-0.87122	-0.77857	-1.03358	0.406888	-0.36965	0.41361	-0.258993	-1.71032	-0.1872	1.18143	0.677218	1.18257	0.707255	-4.61536	-0.41693	-4.40644	-0.97009	1.30344		-0.824928	-0.225801	1.81537	-1.25456	-0.487538	0.602504	1.8163	-0.913804	0.271952	-0.90998	-0.93919
7.1	0.170044	-5.90508	1.89779	-1.45699	-0.92269	-7.95767	0.427474	-1.13294	1.06452	0.866401	-2.94116	-1.77773	-2.28335	-0.32972	-2.79759	2.5063	-1.60397	-0.47077		-0.97003	-0.46643	-1.00373	0.50033	-0.24876	0.405961	-0.225274	-1.46346	-0.19966	1.17684	0.370232	1.33958	1.02397	-4.82803	-0.46752	-4.62754	-0.93728	1.46558		-0.744352	-0.203288	1.83816	-1.00467	-0.640667	0.808201	1.8154	-1.16	0.289456	-0.87853	-1.0802
7.2	0.021827	-6.12191	1.82391	-1.51463	-0.93549	-8.23481	0.063739	-1.33716	1.21732	0.745438	-3.04953	-1.611	-2.35781	-0.39068	-2.71296	2.463	-1.88223	-0.28749		-0.83831	-0.53693	-1.11434	0.613398	-0.47493	0.436722	-0.432529	-1.77524	-0.29359	1.32383	0.433975	1.26015	0.671858	-4.86136	-0.33356	-4.54957	-0.64736	1.75971		-0.699229	-0.10873	1.80998	-1.14947	-0.445405	0.949399	1.8073	-0.964894	0.276071	-0.97026	-0.84929
7.3	0.217051	-6.214	1.91926	-1.72008	-0.72242	-8.45939	0.158756	-1.27204	0.859345	1.08271	-3.01365	-1.65319	-2.03352	0.019057	-2.61961	2.46051	-1.81302	-0.13486		-0.70086	-0.86434	-1.12578	0.498938	-0.38056	0.641513	-0.10525	-1.43046	0.072971	1.43925	0.66498	1.099	0.958967	-4.80516	-0.02737	-4.63081	-0.60567	1.62283		-0.672156	-0.143466	1.82617	-0.893151	-0.722669	0.840014	1.86492	-1.24016	0.371309	-1.09134	-0.86516
7.4	0.101132	-6.13428	1.6968	-1.17516	-0.50175	-8.72772	-0.14628	-1.17438	0.895226	0.980138	-2.96035	-1.52051	-2.08457	-0.55775	-2.95082	2.43179	-1.95249	-0.13975		-0.89154	-0.74565	-1.01788	0.668394	-0.33368	0.63379	-0.0965937	-1.85439	0.034212	1.3879	0.532598	1.44032	0.584896	-4.9524	0.055128	-4.93787	-0.48958	1.31159		-0.776582	0.0231355	1.89032	-0.921176	-0.5786	1.10977	1.63668	-1.03757	0.321888	-1.12332	-1.01058
7.5	0.092817	-6.57952	1.71975	-1.17035	-0.72878	-8.36601	-0.05732	-1.12678	0.830808	1.0965	-3.12598	-1.60659	-1.99748	-0.68552	-3.08942	2.49844	-1.94091	-0.21268		-0.94316	-0.45262	-1.03	0.788931	-0.79109	0.635106	-0.31625	-1.48087	-0.04924	1.15848	0.712099	1.24908	0.779142	-4.89072	0.253197	-4.71399	-0.03461	1.39388		-0.706964	-0.0154594	1.85075	-0.957376	-0.422299	0.84045	1.74112	-1.25602	0.362557	-1.09868	-0.92509
7.6	0.356713	-6.35803	2.00414	-0.88839	-0.36281	-8.29434	-0.43555	-1.0264	0.891614	0.962298	-3.00544	-1.58515	-1.9737	-0.61627	-2.70303	2.48641	-2.10622	-0.19419		-0.82594	-0.48709	-1.26343	0.836751	-0.782	0.260289	-0.1194	-1.83418	0.150028	1.33444	0.796239	1.3823	0.592325	-5.27908	0.206001	-4.75476	-0.27456	1.5992		-0.848134	0.245699	1.85375	-0.712154	-0.661508	1.13854	1.79829	-0.904555	0.165388	-1.21033	-0.88278
7.7	0.355115	-6.28043	2.04273	-0.27972	-0.33792	-7.86214	-0.32329	-0.564575	0.906665	1.01655	-2.99991	-1.68886	-2.05284	-0.3898	-2.84996	2.36849	-2.00284	-0.22158		-0.67218	-0.79414	-1.21002	1.0604	-0.52867	0.115786	0.157771	-1.60089	0.101711	1.31532	0.957178	1.29366	0.744837	-5.16344	-0.01721	-4.88467	-0.24604	1.89496		-0.880364	0.125412	1.94549	-0.856952	-0.31085	1.33595	1.76498	-0.781235	0.166933	-1.11231	-0.91539
7.8	0.203612	-6.48884	2.11172	0.313202	-0.38868	-7.89545	-0.50933	-0.608614	0.862475	0.850917	-2.87844	-1.59761	-1.85458	-0.72435	-3.17354	2.38388	-1.97441	-0.54872		-0.55646	-0.75811	-1.13809	0.768427	-0.71117	0.0747438	-0.130146	-1.72143	0.160706	1.41572	0.71832	1.14647	0.711735	-5.25743	-0.02892	-4.63881	0.174631	1.71734		-1.13692	0.28751	1.91731	-0.686464	-0.125554	1.02392	1.8046	-0.860072	-0.0801717	-1.05675	-0.9718
7.9	0.323617	-6.19018	2.13504	0.553391	-0.46227	-7.96981	-0.3965	-0.794714	0.745919	0.88592	-2.9763	-1.75248	-1.92347	-0.99499	-2.85804	2.27478	-1.75004	-0.56665		-0.16101	-0.44711	-0.95651	0.924407	-0.57062	0.0375672	-0.0665461	-1.6946	0.079694	1.63174	0.661002	1.58047	0.808967	-5.28111	0.044867	-4.70705	0.20455	1.43706		-1.10727	0.253418	1.7698	-0.720328	-0.378354	1.25794	1.80865	-0.589648	-0.0770829	-1.0426	-0.66951
8	0.185233	-6.1776	2.07387	0.787204	-0.49342	-8.27252	-0.64534	-0.902207	0.547726	0.708088	-2.87742	-1.70589	-1.9743	-0.92137	-2.74198	2.20617	-1.77378	-0.51141		0.093568	-0.74959	-1.2391	1.00562	-0.48673	0.035511	0.32141	-1.53578	-0.01496	1.60181	0.792466	1.46091	0.915048	-5.22837	0.12244	-4.68382	0.394639	1.55765		-1.3071	0.202602	1.75481	-0.83243	-0.0403815	0.876621	1.85096	-0.844216	-0.134226	-1.06776	-0.59988
8.1	-0.06691	-6.35379	1.98473	0.883605	-1.04883	-8.31433	-0.61919	-0.804434	0.468135	0.578117	-3.08531	-2.04385	-2.22101	-0.56665	-3.17914	2.18769	-1.77148	-0.73163		0.372901	-1.04045	-1.25238	0.581682	-0.71762	0.00540787	0.0484841	-1.84093	0.161629	1.88888	0.686703	1.55203	0.789193	-5.60565	0.032497	-4.39141	0.85211	1.90067		-1.24392	0.33897	1.59172	-0.583705	0.0443381	1.06794	1.76633	-0.563222	-0.0770829	-1.12804	-0.83167
8.2	0.026464	-6.25887	2.08534	1.12589	-0.88106	-7.8068	-0.69651	-0.651469	0.542187	0.376918	-2.9893	-1.93693	-2.3908	-0.80263	-3.19199	2.13371	-1.81734	-0.48827		0.042048	-0.81605	-1.3629	0.733422	-0.70534	-0.147246	-0.135964	-1.52357	0.109093	1.88476	0.889559	1.50104	0.940066	-5.41056	0.003773	-4.47709	0.723954	2.08073		-1.349	0.317743	1.57733	-0.771124	-0.179467	1.1625	1.87752	-0.916887	0.0305106	-1.15582	-0.87662
8.3	-0.08378	-6.7369	2.06703	1.19732	-0.95223	-7.71825	-0.61188	-0.596657	0.825028	0.399628	-3.13456	-2.11426	-2.40842	-1.13355	-3.00058	2.13989	-1.70688	-0.33144		0.57113	-0.56383	-1.2866	0.835432	-0.52527	-0.0909057	0.107572	-1.91644	-0.05405	1.81217	1.03928	1.42295	0.581509	-5.60078	0.063436	-4.55728	0.852409	1.87541		-1.30258	0.57054	1.60371	-0.642091	0.0117188	0.95245	1.84826	-0.662759	0.0958903	-1.17154	-0.99207
8.4	-0.13039	-6.58708	2.08034	1.27513	-0.93379	-7.25575	-0.69011	-0.540306	0.783836	0.300812	-2.89716	-1.96667	-2.68158	-0.8031	-3.31144	2.21766	-1.86471	-0.70993		0.466079	-0.78573	-1.61698	0.892772	-0.81234	-0.026258	-0.008698	-1.66022	-0.10375	2.11149	1.0916	1.71938	0.78963	-5.52132	-0.03356	-4.36086	1.09506	1.57476		-1.32837	0.560248	1.73023	-0.633333	-0.221147	1.24269	1.97026	-0.836729	0.297692	-1.19251	-1.10047
8.5	0.039974	-6.58044	1.81964	1.55539	-1.13317	-7.74898	-0.49859	-0.779206	0.509677	0.339194	-3.13013	-2.16196	-2.78665	-0.63583	-3.45264	2.30838	-1.77636	-0.52188		0.380649	-1.13328	-1.55949	1.09394	-1.35843	0.0749083	-0.239841	-2.03022	-0.14146	1.87023	0.929947	1.49742	0.588829	-5.29686	-0.17738	-4.52412	0.843233	1.80778		-1.19622	0.656735	1.70385	-0.775795	-0.270982	1.04222	2.03148	-0.583922	0.196791	-1.1967	-0.94976
8.6	-0.03709	-6.84312	1.87703	1.78556	-1.09977	-7.58038	-0.5035	-0.87344	0.232254	0.151321	-2.80779	-1.98395	-2.91187	-0.87201	-3.01077	2.27988	-1.99729	-0.5474		0.53571	-0.97015	-1.4768	1.28001	-1.25302	0.0548395	0.0338349	-1.88421	0.074744	1.75691	0.855291	1.51821	0.742871	-5.58035	-0.13366	-4.47102	0.660824	2.08806		-1.34642	0.584691	1.69965	-0.539332	-0.106526	1.25751	1.75868	-0.372956	0.321888	-1.17049	-1.00705
8.7	-0.26949	-6.61831	2.17839	1.68225	-1.01624	-7.78262	-0.34019	-0.882556	0.178913	0.238407	-2.93774	-2.05503	-2.84142	-1.04799	-3.00402	2.29099	-1.87677	-0.64177		0.640561	-0.66466	-1.43958	1.40312	-2.52685	0.247623	0.0742036	-1.96745	0.030975	1.5605	1.01276	1.66932	0.820438	-5.40192	-0.23646	-4.30949	0.87056	2.21191		-1.17495	0.530658	1.73023	-0.624575	-0.425018	1.37866	1.80054	-0.491432	0.120601	-1.17993	-1.04495
8.8	-0.10441	-6.75351	2.06666	2.09328	-1.23665	-7.82292	-0.32181	-0.743809	0.252362	0.129362	-2.62084	-1.79341	-2.98225	-0.72294	-3.2835	2.33521	-1.94397	-0.62046		0.65334	-1.00961	-1.61068	1.53779	-2.77781	0.224684	-0.0369145	-2.21178	-0.01411	1.65335	1.24356	1.49307	0.961261	-5.6148	-0.03646	-4.5725	0.795063	1.94874		-1.07697	0.583405	1.7776	-0.520648	-0.381072	0.99385	1.74382	-0.328913	0.203999	-1.10969	-0.99295
8.9	-0.37821	-6.7822	1.98325	2.41505	-1.78482	-7.90888	-0.28218	-0.839937	0.691735	0.294618	-2.74424	-1.76291	-3.13554	-0.7437	-3.22636	2.34572	-1.90626	-0.57066		0.671956	-1.2314	-1.52343	1.32842	-3.96505	0.199425	0.202718	-1.97083	0.048384	1.50322	1.31791	1.85312	1.02637	-5.52995	-0.07534	-4.32876	0.822988	1.93407		-1.01767	0.435457	1.76441	-0.518896	-0.225224	1.16425	1.81225	-0.645582	0.13553	-1.11074	-1.052
9	-0.4524	-6.59641	2.0205	2.5436	-2.28865	-7.4755	-0.26996	-0.574638	0.713409	0.087602	-2.43952	-1.56101	-3.30192	-0.91604	-3.04271	2.27386	-2.11302	-0.96332		0.974734	-0.99694	-1.50521	1.40861	-4.59377	0.283903	0.729593	-2.32836	0.009757	1.46717	1.31812	1.5692	0.855835	-5.47641	-0.15426	-4.4236	1.15011	2.16709		-1.0441	0.614924	1.80818	-0.688216	-0.392398	1.20434	1.84826	-0.261527	0.224591	-1.09711	-1.19389
9.1	-0.24231	-6.95429	1.93283	2.93459	-2.92767	-6.6802	-0.28812	-0.499937	1.09607	0.150664	-2.60701	-1.41588	-3.12803	-1.10968	-3.37895	2.24395	-1.96857	-0.81722		0.782542	-0.89466	-1.52479	1.49458	-4.44107	0.226246	1.36059	-1.91046	0.100458	1.6479	1.38614	1.54655	1.04516	-5.61328	-0.13753	-4.71717	0.99313	2.53293		-0.98608	0.553815	1.84715	-0.520648	-0.154549	1.16163	1.81585	-0.586565	0.362557	-1.01167	-0.89248
9.2	-0.19035	-6.75288	1.8487	2.92756	-2.89401	-6.44776	-0.28332	-0.400258	0.974215	-0.05824	-2.3092	-1.45325	-2.64665	-0.53415	-3.49973	2.26898	-2.07607	-0.64434		0.830942	-1.20358	-1.60254	1.24735	-4.31524	0.079103	1.60896	-2.15779	0.115619	1.43753	1.44479	1.6837	0.735769	-5.40721	-0.27138	-4.50301	0.734825	2.31375		-0.801077	0.772519	1.9263	-0.709235	-0.0557851	1.37299	1.88022	-0.236863	0.38109	-0.993324	-1.00969
9.3	-0.15893	-6.76171	1.65235	2.88554	-3.02839	-6.45088	-0.16809	-0.636316	1.09486	0.072681	-2.51257	-1.4368	-2.77002	-0.42405	-3.16342	2.26671	-1.91334	-0.64892		1.04135	-1.43025	-1.49716	1.35932	-4.38322	0.150002	2.02822	-1.84217	0.020567	1.4622	1.48528	1.56041	0.949571	-5.70218	0.029305	-4.55564	1.18711	2.01229		-0.775293	0.759654	1.96168	-0.728502	-0.390133	1.10106	1.65604	-0.225412	0.492802	-0.990703	-1.10223
9.4	0.029022	-6.96928	1.778	3.10569	-3.31683	-6.85482	-0.15724	-0.604352	0.981789	-0.21326	-2.27258	-1.48857	-2.66962	-0.63691	-3.25378	2.23229	-2.11512	-0.38192		1.15616	-1.20004	-1.43618	1.41893	-4.32226	0.184875	1.76344	-2.05726	0.232028	1.77872	1.61735	1.88705	0.970219	-5.51055	-0.0735	-4.63158	1.29173	2.08806		-0.672156	0.796963	2.05761	-0.6707	-0.153643	1.24705	1.76633	-0.0426336	0.391386	-0.990703	-0.99295
9.5	-0.21281	-6.72977	1.85163	3.15721	-3.42301	-7.14485	0.168463	-0.41695	1.19191	-0.1503	-2.51524	-1.30811	-2.70707	-0.53793	-3.45779	2.05302	-2.18691	-0.20967		1.11712	-0.94221	-1.32237	1.33054	-4.28739	0.112578	2.01191	-2.01976	0.041397	1.82547	1.85121	1.64729	1.03107	-5.45994	-0.07805	-4.25792	1.38228	2.2665		-0.692783	0.745503	2.10618	-0.918841	-0.193058	1.35425	1.80325	0.18639	0.611721	-1.0405	-0.97092
9.6	-0.28724	-6.9644	1.98131	3.18974	-3.1735	-7.49162	0.293057	-0.24399	1.30751	-0.47827	-2.34295	-1.29117	-2.60066	-0.16353	-3.01586	1.96164	-2.13015	-0.30442		1.10202	-1.31157	-1.57113	1.52058	-4.36566	0.160941	2.19752	-2.02308	-0.01575	2.25062	2.06437	1.46484	0.855179	-5.52995	-0.27437	-4.39777	1.83028	2.70484		-0.618008	0.668956	2.18893	-0.705732	-0.406896	1.13331	1.78209	0.00273067	0.478388	-0.990179	-0.97004
9.7	-0.24783	-6.96977	2.02942	3.4138	-2.7018	-7.38695	0.379509	-0.192967	1.39709	-0.43633	-2.42504	-1.04953	-2.46274	-0.44144	-2.72339	2.10304	-1.81666	-0.18164		1.37371	-1.45736	-1.52004	1.60845	-4.3342	0.259064	2.01873	-2.25214	-0.01865	2.2948	1.97809	1.63271	0.866432	-5.40162	-0.37447	-4.68025	1.84444	2.53863		-0.723724	0.781525	2.28966	-0.890816	-0.178561	1.30632	1.79784	0.249372	0.660112	-1.01639	-0.81669
9.8	-0.40723	-6.701	1.82647	3.49966	-2.38068	-7.03836	0.473726	-0.65656	1.33978	-0.74121	-2.19068	-1.0846	-2.71197	-0.6034	-3.04825	2.02435	-1.95441	-0.12452		1.41094	-1.1446	-1.32887	1.67978	-4.25323	0.120227	1.8461	-2.07389	-0.03751	2.16906	2.03846	1.49607	1.0999	-5.79851	-0.2383	-4.37483	1.81861	2.12554		-0.652173	0.656735	2.35082	-0.74777	-0.506113	0.939376	1.5543	0.0243117	0.568478	-1.02163	-0.75676
9.9	-0.31922	-7.01253	1.77958	3.60012	-2.17406	-6.90371	0.47955	-0.892618	1.13328	-0.58009	-2.25524	-0.92922	-2.72996	-0.62989	-3.14522	2.01822	-1.83561	-0.1533		1.38125	-1.17014	-1.36163	1.86791	-4.25378	0.136019	2.212	-2.44662	0.213242	2.35132	2.14137	1.7259	1.00824	-5.5895	-0.27747	-4.49299	2.06824	2.13043		-0.842332	0.798249	2.39759	-0.534077	-0.472587	1.23005	1.73482	0.256418	0.643124	-0.971308	-0.8255
10	-0.18531	-6.86221	1.38273	3.87167	-2.09653	-6.73253	0.495538	-0.889659	0.846822	-0.5663	-1.95845	-0.9249	-2.84907	-0.37382	-2.71379	1.84095	-1.93832	-0.35101		1.79754	-1.46992	-1.44559	1.56825	-4.19017	0.246883	2.23264	-1.97837	0.134603	2.41605	1.96687	1.59702	1.19516	-5.77463	-0.29352	-4.58763	1.84285	2.51989		-0.768847	0.774449	2.50372	-0.84761	-0.204837	1.43052	1.6871	-0.0285399	0.86037	-0.947196	-0.80082
10.1	-0.11465	-6.85867	1.16526	3.9565	-2.33457	-6.61411	0.624701	-0.731142	0.978429	-0.38208	-2.06257	-0.59803	-2.67563	-0.58128	-2.96266	1.50072	-1.72027	-0.23626		1.87663	-1.38996	-1.43424	1.5815	-4.12872	0.29879	2.13126	-2.34077	0.099463	2.43585	2.28884	1.58906	0.871348	-5.64223	0.092653	-4.45338	2.10604	2.62255		-1.05312	0.89345	2.54269	-0.664862	-0.507925	1.13854	1.75778	0.272274	0.991644	-0.96397	-0.85899
10.2	-0.15462	-7.1384	1.05206	3.91031	-2.12428	-5.95421	0.756947	-0.591804	1.09535	-0.67995	-1.70786	-0.67378	-2.78881	-0.7286	-3.18258	1.06391	-1.77196	-0.16364		1.86616	-1.09621	-1.41825	1.66726	-4.33933	0.230606	2.65364	-2.08527	0.193994	2.57326	2.18268	1.97538	1.02113	-5.40802	0.15571	-4.54696	2.32794	2.41886		-0.971899	0.821406	2.54869	-0.63742	-0.333955	1.49197	1.87482	0.312353	1.17182	-0.851273	-0.96563
10.3	-0.19474	-6.86002	1.10347	4.16806	-2.01632	-5.71898	0.789609	-0.545989	1.17277	-0.5875	-1.81521	-0.45985	-2.71992	-0.65012	-2.73695	0.663731	-1.60416	-0.23274		2.0009	-1.11427	-1.31665	1.49824	-4.31336	0.334404	2.90718	-2.24499	0.117662	2.54754	2.3944	1.76076	0.751283	-5.48006	0.306873	-4.57983	2.69356	2.09702		-1.20525	0.798893	2.61224	-0.713906	-0.165422	1.27886	1.90723	0.238361	1.15329	-0.813008	-0.9436
10.4	-0.45944	-7.12476	1.47273	4.15284	-2.45633	-5.33191	0.909978	-0.685919	1.12015	-0.78889	-1.62301	-0.28201	-2.59412	-0.45709	-2.67109	0.125089	-1.86691	0.05501		2.20567	-1.4938	-1.65673	1.50908	-3.94699	0.425536	3.07131	-2.47443	0.201311	2.38364	2.40644	1.91425	0.94826	-5.47702	0.37641	-4.38832	2.57717	2.33575		-1.06214	0.995083	2.72857	-0.489703	-0.550964	1.50853	2.02338	0.462099	1.26346	-0.746439	-0.99207
10.5	-0.57656	-7.18045	1.76591	3.93724	-2.3224	-5.66718	0.628927	-0.60968	1.09101	-0.72216	-1.71487	-0.11612	-2.6419	-0.58634	-2.80733	-0.0307217	-1.52538	0.239237		2.21342	-1.34126	-1.57229	1.51648	-4.04004	0.296898	3.19508	-2.45292	0.186216	2.38965	2.31679	1.82075	0.970984	-5.62242	0.350297	-4.37753	2.83488	2.92809		-1.25682	0.798249	2.70938	-0.723832	-0.217069	1.66541	1.60067	0.243646	1.07504	-0.722851	-1.25029
10.6	-0.40875	-6.99917	1.98325	4.14256	-2.10056	-5.50943	0.691281	-0.550606	1.00841	-0.77368	-1.53981	-0.27329	-2.32311	-0.85212	-2.71398	-0.494088	-1.59746	-0.13373		2.18766	-0.66611	-1.46168	1.43658	-4.0231	0.24129	3.616	-2.7135	0.116535	2.31708	2.19369	1.8072	1.0515	-5.49409	0.771194	-4.31681	3.20289	3.23281		-1.11436	1.1411	2.73276	-0.532325	-0.155908	1.32288	1.68215	0.522438	1.22691	-0.687731	-0.99912
10.7	-0.39293	-7.24857	2.35215	4.29831	-1.96752	-5.67438	0.743015	-0.312653	0.874034	-0.59689	-1.65945	-0.15874	-2.54359	-0.6036	-2.22272	-0.555978	-1.40333	-0.00531		1.93348	-0.13736	-1.26663	1.65364	-3.90567	0.582302	3.53169	-2.40224	0.332485	2.56762	2.43122	2.09742	1.26268	-5.56298	0.691889	-4.2664	3.21416	3.25481		-1.27873	0.978359	2.82271	-0.455256	-0.361138	1.58305	1.77669	0.260823	1.04673	-0.521569	-0.61222
10.8	-0.40228	-7.31402	2.53422	4.73562	-1.59376	-5.63258	1.08003	-0.337632	1.12701	-0.75388	-1.33755	0.012234	-2.38531	-0.57488	-2.45766	-0.608873	-1.57611	-0.06087		1.96246	0.138533	-1.75929	1.77351	-4.03963	0.624743	4.05615	-2.67756	0.349953	2.52363	2.666	1.95179	1.21734	-5.51929	1.16811	-4.36028	3.38899	3.08289		-1.15884	1.16876	2.84789	-0.476858	0.0620069	1.57782	1.9446	0.609643	1.07556	-0.573462	-0.93831
10.9	-0.3189	-7.26342	2.9771	5.0648	-1.32286	-5.62001	1.26823	-0.0581267	1.32208	-0.57267	-1.43015	0.161942	-2.51617	-0.80142	-2.55763	-0.632014	-1.32848	-0.51592		1.88035	0.683995	-1.63172	1.84155	-4.04032	1.00983	4.71278	-2.1969	0.327937	2.45764	2.5633	2.06495	1.31359	-5.35894	1.648	-4.1974	3.52412	3.40799		-1.29614	1.08835	2.99059	-0.217624	-0.0236188	1.57564	2.09855	0.470908	1.143	-0.624306	-1.15864
11	-0.26142	-7.4695	3.60108	4.79534	-0.94811	-5.79366	1.51023	0.0340947	1.52316	-0.743	-1.09112	0.187105	-2.43279	-1.06997	-2.17837	-0.642636	-1.44976	-0.33433		1.86757	1.40411	-1.575	1.98779	-3.95366	1.18033	5.10782	-2.23648	0.403082	2.32215	2.6455	2.06815	1.14928	-5.66124	1.60003	-4.26313	3.40475	3.83085		-1.26649	1.25431	3.00618	-0.266085	-0.189434	1.70246	1.93559	0.7497	1.265	-0.601243	-1.14542
11.1	-0.30954	-7.18122	5.25919	5.47661	-0.90398	-5.60185	1.91016	-0.045578	1.76482	-0.58647	-1.13068	0.450173	-2.5797	-0.61331	-2.1337	-0.660737	-1.15206	-0.14772		2.03018	1.44004	-1.55697	1.57095	-3.9613	1.16783	5.86533	-2.1017	0.414156	2.52946	2.80338	1.96617	1.28846	-5.42357	1.67585	-4.33001	3.69886	3.8887		-1.30581	1.26975	3.09792	-0.09618	0.164395	1.35948	2.01707	0.895482	1.46681	-0.62064	0.79025
11.2	-0.26302	-7.49529	7.00449	6.41811	-0.62744	-5.4456	2.42419	-0.241623	1.89294	-0.7185	-0.99335	0.611996	-2.66248	-0.31732	-2.39753	-0.626269	-1.27708	-0.25143		2.12185	1.35313	-2.01008	1.68447	-3.59208	1.35627	6.84367	-2.30106	0.580926	2.44024	2.95636	2.24213	1.08985	-5.46228	1.68736	-4.0483	3.95597	3.5799		-1.36052	1.51277	3.47565	-0.02359	-0.04591	1.79169	2.19056	0.833875	1.56139	-0.62908	0.72855
11.3	-0.3743	-7.61056	7.74557	7.08325	-0.52117	-4.78312	2.59857	-0.064046	2.31449	-0.54321	-1.00691	0.937083	-2.56216	-0.27067	-2.20204	-0.286793	-1.15915	0.020334		2.16854	1.48137	-1.92506	1.85927	-2.92905	1.5725	7.22464	-2.75203	0.527665	2.28964	3.54739	2.01354	1.20532	-5.41127	1.87044	-3.98681	4.10018	3.56687		-1.49967	1.91119	3.78802	-0.12803	-0.07183	2.01785	2.5685	1.26009	1.9109	-0.56172	0.91275
11.4	-0.3763	-7.44681	8.66333	7.65588	-1.11382	-4.81847	2.99783	-0.023085	2.41455	-0.74159	-0.83113	0.990628	-2.48689	-0.33425	-2.04137	-0.289719	-1.17255	0.299936		2.26071	2.09183	-1.7716	1.82302	-2.3063	1.51706	7.68026	-2.60889	0.404269	2.23752	3.98716	2.09546	1.11498	-5.3437	1.95671	-3.9258	4.21587	3.95633		-1.57436	1.91409	4.2097	0.255233	0.204879	1.88404	2.85219	1.09771	1.93562	-0.37685	0.98502
11.5	-0.18427	-7.61855	9.15299	8.54936	-1.81247	-4.67749	3.11477	0.191901	2.74098	-0.59032	-0.88867	1.10382	-2.70135	0.369322	-2.14057	-0.364508	-0.75175	0.142609		2.46397	1.86661	-1.68406	1.79548	-2.25623	1.74004	8.58719	-2.82312	0.418111	2.67596	4.43755	2.13032	1.21166	-5.46828	1.98195	-3.74076	4.39848	4.35312		-1.42924	2.38282	4.51589	0.219283	-0.10284	2.38405	3.24805	1.72476	2.27047	-0.42932	0.58314
11.6	-0.18531	-7.66053	9.79601	9.02233	-2.32052	-4.95419	3.45064	0.196873	3.08366	-0.61134	-0.60017	1.40637	-2.71711	0.090189	-2.16863	-0.0792803	-0.78018	0.516075		2.58965	1.63339	-1.90936	1.83737	-2.06465	2.19833	9.04465	-2.52772	0.343889	2.62079	4.62633	2.02254	1.44218	-5.31302	2.16126	-3.78258	4.61599	4.19587		-1.60579	2.33303	4.88972	0.516074	0.245234	2.16474	3.81498	1.50112	2.29365	-0.1447	0.98149
11.7	-0.20762	-7.55317	10.3672	9.51038	-2.31918	-4.9557	3.73797	0.136971	3.46018	-0.45021	-0.63393	1.48922	-2.67207	-0.05261	-1.64397	-0.109521	-0.37624	0.741004		2.72569	1.93836	-1.8034	2.04923	-1.90882	2.27811	9.20304	-2.82215	0.437952	2.4631	5.30802	2.30625	1.47026	-5.50648	1.99791	-3.69401	4.54299	3.82841		-1.42509	2.74072	5.29149	0.667252	0.539209	2.74345	3.73439	2.13041	2.78756	-0.01932	0.98149
11.8	-0.08402	-7.82852	10.8491	10.3646	-2.01068	-4.86683	4.38367	0.118976	3.43935	-0.39738	-0.37716	1.76179	-2.50695	-0.15355	-1.63405	-0.26777	-0.40792	0.789538		3.0655	2.38975	-1.75968	2.39751	-1.94604	2.65999	9.52107	-2.55748	0.404269	2.77818	5.72719	2.1538	1.54826	-5.40721	2.1423	-3.63628	4.84897	3.79908		-1.64784	2.84749	5.62935	0.546174	0.217858	3.05865	4.05197	2.05841	3.05367	0.221852	1.06081
11.9	-0.22248	-7.52533	11.7076	11.0235	-1.83002	-4.73433	4.72548	0.182194	3.76181	-0.08347	-0.5013	1.73595	-2.41339	0.26967	-1.70519	0.00195779	-0.30952	0.960159		3.2584	2.19744	-1.68784	3.35793	-1.91049	2.91069	10.2977	-2.70037	0.285091	3.3134	5.78431	2.13497	1.19604	-5.23701	2.39424	-3.53981	5.0586	4.04758		-1.40713	3.32761	5.98639	0.973459	0.732195	2.79771	4.43536	2.34122	3.5984	0.410395	1.20623
12	-0.38013	-7.80046	12.4668	11.2804	-1.27022	-4.51877	5.23745	0.381671	3.27969	0.268155	-0.31426	2.0113	-1.89456	0.101786	-1.3909	-0.050557	-0.46574	1.39477		3.61964	1.90825	-1.77267	3.60376	-1.93597	3.25556	10.2201	-2.93976	0.600042	3.17197	6.30241	2.23964	1.32626	-5.22898	2.27547	-3.59889	5.11046	4.49815		-1.93234	3.66036	6.34745	0.725801	0.904573	3.79192	5.041	2.45706	4.03599	0.382403	1.1181
12.1	-0.31498	-7.8382	12.7797	12.2771	-1.08697	-4.29235	5.46277	0.632173	2.71497	0.70227	-0.20368	2.02366	-1.60877	0.06268	-1.24473	-0.251512	-0.15684	1.35577		4.10293	2.22329	-1.69638	3.83144	-1.89654	3.32473	10.475	-2.98167	0.571368	3.5383	6.59981	2.17489	1.51822	-5.02149	2.48699	-3.52795	5.23184	4.58288		-1.64599	3.72308	6.76067	0.955507	0.595182	3.39445	5.60523	2.14595	4.22885	0.506315	2.14013
12.2	-0.47527	-7.65615	13.4939	13.4004	-0.86942	-4.35747	5.98513	0.705216	2.45368	0.812629	0.127058	2.29267	-1.24264	0.158624	-1.56023	0.0365341	-0.13253	1.5815		4.46096	2.73158	-1.72526	3.51142	-1.91826	3.41356	11.0475	-3.118	0.58732	3.24742	6.66518	2.42541	1.72044	-5.35325	2.61416	-3.50154	5.36337	4.43134		-2.23998	4.44551	7.32913	1.47779	1.24049	3.93208	5.92803	2.9497	4.89219	0.800217	2.28731
12.3	-0.30755	-7.78767	14.4609	14.3952	-0.70416	-4.96515	6.22142	0.692193	2.69968	1.3297	0.125214	2.24192	-0.94354	0.572199	-1.45002	0.00119906	0.342158	1.88813		4.5967	2.49566	-1.62929	3.70482	-1.9534	3.72701	11.031	-2.78556	0.617839	3.91612	6.93352	2.19806	1.8369	-5.12016	2.62693	-3.48487	5.32219	4.71488		-1.96557	4.46902	7.8959	1.07205	1.10207	4.51794	6.40803	2.48791	4.96857	0.782708	2.31022
12.4	-0.14877	-7.63812	15.1875	15.7441	-0.67247	-5.28248	6.66486	0.742507	2.51401	1.55408	0.223808	2.90548	-0.80287	0.458186	-1.13478	-0.217369	0.566722	2.20987		4.64086	2.49275	-2.05758	3.76685	-1.95875	3.68169	11.3377	-3.04601	0.601031	4.95412	7.58001	2.20375	1.75365	-5.03379	2.95015	-2.94766	5.05939	5.04241		-2.20586	4.68357	8.03054	1.59772	0.821585	3.97262	6.16073	3.17345	5.42983	0.900406	2.31022
12.5	-0.16756	-7.88604	16.2851	16.8756	-0.56979	-5.66664	7.0463	0.678698	2.92737	1.99899	0.6892	2.90539	-0.79582	0.385032	-1.23633	0.124059	0.846422	2.48546		5.18213	2.85577	-1.96985	3.78472	-2.0641	3.90821	12.4295	-2.63273	0.961266	6.39155	7.72679	2.2534	2.27586	-4.90586	2.71765	-2.49564	5.36797	5.25507		-1.91919	4.43677	8.12596	1.49844	1.24232	4.62339	6.38252	2.9843	5.12906	0.9404	3.06947
12.6	-0.16436	-8.13898	17.0958	17.9149	-0.4432	-5.27249	7.29035	0.938907	3.17927	2.16086	1.93292	3.0601	-0.60595	0.546915	-1.26433	0.0473731	0.915438	2.9222		5.5646	3.10976	-1.76239	3.80031	-2.04674	4.41659	13.0564	-2.7933	0.905764	6.70625	7.86386	2.03164	2.13668	-4.60784	2.79405	-2.07456	5.51586	5.36425		-2.23538	4.78313	8.5547	1.57609	0.829486	4.66899	6.45121	3.57767	5.44217	1.24436	3.12635
12.7	-0.0765	-7.83912	17.9861	19.4255	-0.34096	-4.6056	7.82676	1.19935	3.71123	2.43864	2.86038	2.90835	-0.56612	0.769811	-0.74413	-0.104535	1.01288	3.12373		5.86929	2.98775	-1.47525	3.97548	-2.01743	4.48757	12.9765	-2.84216	0.791135	7.12002	8.26223	2.29477	2.33442	-4.71107	2.8634	-1.82147	5.73279	5.13774		-1.97681	4.58401	8.62398	2.09158	0.811709	4.86565	6.76819	3.65832	5.44554	1.21579	2.96585
12.8	-0.22024	-8.15912	18.5652	20.4623	0.328052	-4.46375	8.18238	1.42783	3.94146	2.42841	3.90775	3.34528	-0.57727	0.622093	-0.47381	0.304419	0.882797	3.14481		6.50604	2.94528	-1.58111	3.97826	-1.85972	4.85941	13.2706	-2.89259	0.852833	8.11184	8.36105	2.15628	2.03224	-4.51933	2.86291	-1.64809	6.20881	5.20455		-2.07237	4.85605	8.58738	1.5659	0.969731	5.23142	7.17055	3.77353	5.56786	1.35634	2.87313
12.9	-0.29836	-8.18605	19.5139	21.2815	0.759021	-4.34812	8.49244	1.64554	4.10618	2.7425	3.17332	3.48118	-0.28337	0.477806	-0.59204	0.171642	1.14259	3.46322		6.81345	3.36001	-1.44239	4.14596	-1.77994	5.06783	13.8331	-3.05036	0.865291	8.87645	8.78441	2.01096	2.57357	-4.2396	3.40199	-1.64375	6.20971	5.65838		-1.6522	5.14632	8.62136	2.0343	0.302086	4.74025	6.5415	3.95692	6.11777	1.46147	2.84119
13	-0.24231	-8.00046	20.1988	22.6663	0.686587	-4.40508	8.74517	1.57499	4.26415	2.90729	4.68045	3.76542	0.049165	0.717962	-0.52835	0.104874	1.15378	3.83713		7.00927	3.53529	-1.27652	4.32596	-1.68529	5.31738	13.7586	-2.93086	1.0496	9.02688	8.93576	2.21006	2.75995	-4.10486	3.48178	-1.56925	5.99379	5.69015		-1.91076	5.17297	8.56254	1.83065	0.730722	5.70169	6.84081	3.5143	6.20531	1.6523	2.98377
13.1	-0.19634	-8.02965	21.4422	23.3496	1.10199	-4.0885	9.01846	1.38889	4.78986	3.28322	6.05237	3.76729	0.217552	1.02974	-0.20858	0.541197	1.3057	3.48461		7.26586	3.47361	-0.96427	4.5034	-1.35176	5.52966	14.1181	-3.15499	0.972861	9.02143	9.29384	2.0937	2.8869	-3.97714	3.76176	-1.387	6.25668	5.47505		-1.6522	5.78997	8.69979	1.71228	1.1396	6.03705	7.00372	4.05869	6.50832	1.78371	3.64562
13.2	-0.03869	-7.01366	22.5262	24.0189	1.15946	-3.93097	9.8816	1.53959	5.00009	3.36646	6.93953	3.99655	0.223422	0.959345	-0.47298	0.327506	1.48288	3.83695		7.70146	3.59593	-1.24143	4.68941	-1.03469	6.67687	14.6835	-2.74027	0.97234	9.07392	9.44999	2.30408	3.04411	-3.95925	3.83429	-1.17728	6.3992	5.33084		-1.74775	5.5025	8.58738	2.09667	0.548009	5.53258	7.36191	3.28578	6.4264	2.10824	3.48901
13.3	0.056203	-5.78049	23.8081	25.284	0.928401	-3.65082	10.7324	1.77316	5.40732	3.58577	7.85694	4.43398	0.362159	0.835083	-0.4922	0.243342	1.90539	4.32943		7.80882	4.25177	-1.1725	4.72163	-0.78707	7.12842	14.64	-2.88271	1.09231	8.9673	9.80858	2.11522	3.27506	-3.67474	3.25209	-0.73519	6.51718	5.69912		-1.36834	6.04378	8.50111	1.64482	1.23442	6.20236	7.70637	3.96556	6.66881	2.29907	3.37136
13.4	0.04629	-4.58612	25.4778	25.8951	0.679971	-3.19487	11.7075	1.82276	5.70701	3.78396	7.91782	4.82338	1.04774	1.58982	-0.10753	0.541468	1.92846	4.40882		7.9983	4.42726	-1.05588	5.26192	-0.56395	7.78131	14.7566	-2.72675	1.07424	9.68774	10.2653	1.94476	3.62881	-3.83387	3.37897	-0.39699	7.03878	5.99243		-1.36131	5.89654	8.64358	2.00884	1.55837	5.46038	8.13621	3.6804	6.24235	2.4819	3.33475
13.5	-0.03341	-2.94813	26.3692	26.9535	1.05275	-2.92526	12.4763	1.96885	5.95999	4.07844	8.28978	4.89065	0.782308	1.42639	-0.05529	0.277593	2.06362	4.9119		8.23919	4.63441	-0.93548	5.84506	-0.315	8.59648	15.4001	-2.79323	1.03061	10.2536	10.1045	2.18927	3.47171	-3.66479	3.33603	-0.35518	7.03388	5.96636		-1.19409	6.33125	8.60437	2.20358	1.14948	6.0342	8.305	4.33809	6.67891	2.71272	3.2989
13.6	-0.01599	-1.61136	26.9467	28.0935	0.834938	-2.57484	13.0401	2.03964	6.15963	4.21845	8.25372	5.26411	1.01757	1.38162	-0.16296	0.298729	2.08966	5.25941		8.36205	4.91	-1.14313	5.94926	-0.15772	8.93732	15.4738	-2.99065	1.00906	10.4711	10.0939	1.93928	3.62324	-3.52893	3.60422	-0.21031	7.26228	5.88896		-0.87369	6.19102	8.78606	2.21759	1.71342	6.59472	7.88793	4.61077	6.90112	2.99268	3.40253
13.7	0.164527	-0.61438	27.5062	28.6712	0.715691	-2.75462	13.4753	1.98365	6.21032	4.64516	8.59792	6.18015	1.15037	1.42349	0.333004	0.694785	2.3773	5.14203		8.12197	5.85202	-1.11618	6.23259	-8.7e-05	9.08372	15.282	-3.10098	0.866807	10.3943	10.498	2.1992	3.5342	-3.50719	3.87589	-0.17503	7.36002	5.80015		-0.67274	6.44343	8.75077	2.72289	1.73416	6.02565	8.40314	4.41298	7.38145	3.2875	3.03322
13.8	0.213054	0.713	28.1578	28.3332	1.05275	-2.65984	13.5091	2.1662	6.29557	4.92819	8.75849	6.56488	1.35048	1.87988	0.690817	0.45248	2.37175	5.73817		7.84294	6.19697	-1.0425	6.45418	0.391632	9.39133	15.6958	-3.26025	1.15144	10.9114	11.3786	2.12504	3.91111	-3.35518	3.97163	-0.07817	7.37348	6.1008		-0.04459	6.55702	8.69064	2.65034	1.49318	6.66312	8.69559	4.92666	7.81576	3.32063	3.23735
13.9	1.18366	2.20596	29.2206	28.3676	1.31568	-2.52433	13.9421	2.6878	6.57179	5.55543	9.1774	6.71434	1.53789	1.71408	0.523588	0.403108	2.45005	6.14236		7.78156	6.73008	-0.96592	6.58981	0.535028	9.65609	15.8201	-3.18786	1.06014	11.5556	11.5223	2.03392	3.61002	-3.55017	4.23692	-0.01697	7.1794	6.49759		0.131063	6.57805	8.85011	2.78908	2.06601	6.10925	8.87518	4.29969	8.00879	3.2715	3.50927
14	1.43141	3.79801	30.0827	27.9477	1.24281	-1.92643	14.6432	2.95902	6.81129	6.2005	9.31842	6.9075	1.85594	1.6681	0.632592	0.770279	2.46393	6.02391		7.50806	7.82204	-0.98909	6.98313	0.715228	9.69285	15.5758	-3.37604	1.01861	11.4072	11.4119	2.40048	3.82699	-3.42996	4.45665	0.126631	7.60017	6.39004		0.523127	7.11232	8.96122	3.1251	1.74009	6.56527	9.2108	4.822	8.37578	3.51032	3.609
14.1	2.77023	5.41917	30.7529	27.5218	1.67029	-1.80973	15.6477	3.33347	7.08811	6.90516	10.1738	7.52108	2.29733	1.77665	1.22668	0.531604	2.71942	6.84805		7.29674	9.05076	-0.90969	7.27129	0.988688	9.87817	16.1344	-3.06699	1.12777	11.275	11.9466	2.31825	4.01763	-3.15378	4.45597	0.389166	7.85658	6.32241		0.433191	6.88936	9.25271	3.04364	1.76577	6.96809	8.85162	3.9886	8.16703	3.57888	4.63939
14.2	3.98107	5.83727	31.6285	28.2972	2.01486	-1.75181	15.783	3.42285	7.04873	7.17703	10.2902	7.81448	2.93552	2.09476	1.05212	0.555342	2.83945	7.30548		7.61854	10.0038	-0.83543	7.49457	1.03424	10.0135	16.3798	-3.13665	1.1279	11.6591	12.4216	2.61138	4.2677	-3.08845	4.83935	0.502315	8.05156	6.3216		0.76764	7.38997	9.2514	3.62787	2.14601	6.47692	9.20393	4.62901	8.39934	3.8737	4.73289
14.3	5.58779	6.62888	32.2307	29.4874	2.09168	-1.35002	16.2627	3.46487	6.86342	7.90168	10.5826	8.10262	3.70908	2.14694	0.864474	0.859646	2.93986	7.44262		7.772	10.9564	-0.71892	7.78208	1.27645	9.91674	16.2095	-3.30515	1.46401	11.7965	12.6467	2.59928	4.54793	-3.01864	4.76681	0.587803	8.30727	6.5147		0.487996	7.08427	9.40956	3.3173	1.60083	6.99374	9.28637	4.1403	7.98747	3.86799	4.77106
14.4	7.10993	6.72393	32.8327	30.897	2.1957	-1.29855	16.0345	3.61664	7.14952	8.48876	10.5522	8.05857	3.95104	2.24194	1.40727	0.633274	3.00141	7.89943		8.01883	12.5197	-0.80877	7.40626	1.37923	10.4134	16.3058	-3.32451	1.42663	11.4015	13.1018	2.55821	4.3397	-3.00421	5.05705	0.668568	8.27486	6.96853		0.840713	7.29181	9.31545	3.57695	2.42551	6.84933	9.3845	4.69719	8.20519	4.23936	4.88638
14.5	8.64406	6.86139	33.9377	32.0323	2.80751	-0.758781	16.5832	3.67962	7.35963	9.07095	11.1751	8.64054	4.58988	2.49208	1.58621	0.86306	3.36525	8.53864		8.05223	14.321	-0.74857	7.61745	1.37457	10.6852	16.8516	-3.39645	1.35716	11.7883	13.9291	2.90554	4.55864	-2.66138	5.43742	0.823738	8.09175	6.73876		0.530153	7.44466	9.4161	4.04026	2.87291	7.00039	9.7005	5.0678	8.25906	4.44162	4.8856
14.6	10.5936	6.75454	34.681	33.3691	2.82094	-0.545475	16.4606	4.20099	7.53434	9.82892	11.2315	8.72026	5.27234	2.8027	1.71672	1.23695	3.48692	8.88772		8.39909	15.7112	-0.47995	7.81342	1.29326	10.5896	17.043	-3.3225	1.56632	12.0152	14.7148	2.8172	4.5157	-2.67032	5.34873	0.777379	8.22579	6.74772		1.05993	7.48393	9.36643	3.56932	2.67835	7.38895	10.304	4.74807	8.77979	4.32163	4.89417
14.7	12.3785	6.83892	35.2588	34.3027	2.80733	-0.177213	17.0839	4.29356	8.58696	10.4379	11.7453	9.02366	5.67146	2.71215	2.00193	1.23755	3.56493	9.07126		8.49045	16.8402	-0.39454	7.64396	1.40603	10.6998	17.056	-3.35428	1.50192	11.8614	15.1924	2.90109	4.70175	-2.60935	5.77049	0.87318	8.19248	6.76891		0.887086	7.70549	9.48799	3.9117	3.3292	6.77428	10.5553	5.2147	9.01659	4.55589	4.85755
14.8	13.1069	7.09786	36.3312	34.9166	3.1648	0.385119	17.1837	4.44794	8.90905	10.9614	11.7804	8.97189	6.37451	2.69321	2.52557	1.4411	3.51889	9.39764		8.85662	17.8591	-0.38796	7.78639	1.59255	11.1172	17.4647	-2.93379	1.75438	12.1872	15.435	2.85196	4.35674	-2.40959	5.87399	0.956644	8.2234	7.13392		1.55739	7.29602	9.64615	3.84552	3.67488	7.24455	10.1421	4.97562	9.11086	4.55474	4.76405
14.9	13.7544	6.94578	37.4335	34.7107	3.13633	1.01848	17.6531	4.55744	9.04439	11.4369	12.3114	9.36967	6.8894	2.98016	2.57241	1.74514	3.87277	9.77964		9.14119	18.4392	-0.43477	7.94633	1.70942	11.2513	17.3053	-2.85925	1.68978	12.4504	15.8615	2.65265	4.55132	-2.45612	6.11113	1.05235	8.47331	7.41746		1.24683	7.82608	9.58341	3.99444	2.94995	7.55521	10.4365	5.82631	9.29716	4.66102	4.58641
15	14.2266	7.00889	38.6491	35.2016	3.23884	0.797869	17.6423	4.64742	9.235	11.9283	12.5176	9.51133	7.6438	3.2539	2.67607	1.4294	4.00716	10.0288		9.6584	18.57	-0.23614	8.03377	1.79539	11.7272	16.5884	-2.77491	1.54674	12.7746	16.439	3.03741	4.97542	-2.36386	6.25716	1.33522	8.43832	7.29932		1.65154	7.72231	9.56773	4.49974	3.67784	7.217	10.5867	5.11965	9.2388	4.65187	4.42746
15.1	14.233	6.92168	40.1971	36.0891	3.72209	1.19504	18.3132	4.82476	9.93626	12.6769	13.0416	9.79202	8.03437	3.27237	3.20455	1.55659	4.51449	10.5579		9.91005	18.6064	-0.12146	8.30809	1.74303	12.2691	16.0217	-2.73598	2.09734	12.8644	17.1868	2.93005	5.15142	-2.43042	6.50775	1.50976	8.79316	7.25695		1.55036	8.09532	9.41741	4.20827	3.62451	7.69867	10.8399	5.90696	9.56874	4.75814	5.34332
15.2	14.4511	6.74316	41.5335	37.2803	4.15045	1.44993	18.774	5.08295	10.4908	13.5283	12.983	9.97952	8.19919	3.2034	3.50814	1.76622	4.69856	10.8199		10.0295	19.2206	-0.20298	8.21171	2.00593	12.3322	16.3018	-2.74138	2.02872	13.3875	17.9569	3.06606	5.48092	-2.36356	6.93551	1.60305	9.08199	8.1369		1.87498	8.15141	9.48146	4.81668	3.42797	6.95669	10.9861	5.50562	8.87518	4.8347	5.41733
15.3	14.4133	6.87638	43.2677	39.3767	4.78895	2.26812	19.3178	5.33452	11.0545	14.0522	13.5174	10.4896	9.06163	3.56054	3.44171	1.44836	4.79649	11.0691		10.3635	19.7351	-0.11942	8.38022	2.02482	12.502	16.7772	-2.66164	2.10084	13.33	18.3998	3.17963	5.46147	-2.21541	6.82245	1.85605	8.87694	8.75857		1.96491	8.26079	9.41741	4.86123	4.25561	7.48966	10.9311	5.7975	9.16697	5.24151	5.37526
15.4	14.5411	6.84005	44.452	40.9387	5.40379	2.91728	19.3494	5.6351	11.5364	14.7923	13.434	11.1347	9.7169	3.78891	3.85285	1.66645	4.93701	11.5203		10.2264	19.581	0.194672	8.71584	2.23363	13.0019	17.5977	-2.71136	2.21507	13.0412	18.7074	3.25307	5.71493	-2.14347	7.00872	2.04418	8.90077	8.90686		2.36822	8.55947	9.22134	5.14252	3.95241	7.93238	11.2167	6.12875	8.96048	5.39691	5.42746
15.5	14.8496	6.92712	45.9218	42.1361	5.79413	3.43276	19.7519	5.67795	11.8828	15.4829	14.0833	12.009	10.3543	3.77886	4.12253	2.19555	5.02574	12.1246		10.4736	19.7826	0.521948	8.56103	2.46681	13.4722	18.1718	-2.60297	2.15225	12.8315	19.1653	3.54691	5.60328	-2.15221	7.35892	1.91291	9.27956	8.85634		2.52561	8.34072	8.99259	5.68856	4.13808	7.48586	11.1097	5.6458	9.16473	5.80028	5.37682
15.6	14.9132	7.47327	47.682	42.9607	5.87685	4.10417	20.0278	5.96859	12.1723	16.6653	14.3147	12.1474	10.6965	3.69573	4.09447	2.13696	4.89949	11.9044		10.831	20.4965	0.544826	8.77215	2.67285	13.4122	18.7381	-2.73566	2.61861	12.2516	19.6441	3.46107	5.78835	-2.07945	7.27004	2.01652	9.35465	8.69258		2.64927	8.95632	8.87495	5.54727	4.4719	7.98083	11.6436	6.29677	9.61139	5.78543	5.70951
15.7	15.0883	7.62487	49.8866	58.5171	5.36504	4.33466	20.4997	6.35795	12.6275	17.2752	14.8443	12.6842	11.1151	4.37825	4.33398	2.61859	4.93471	12.4746		11.1156	21.1127	0.636727	8.9586	2.76548	13.5546	19.3066	-2.51342	2.42291	12.3403	20.3334	3.47038	5.69527	-1.86577	7.35815	2.19144	9.58653	8.96634		2.95561	8.75299	8.7194	6.20405	3.82599	7.14764	11.8536	5.80806	9.52161	5.75115	5.98065
15.8	15.4123	7.94255	52.144	43.7011	5.20568	4.28362	20.8275	6.96219	12.7968	18.3773	15.0675	13.3707	11.6403	4.36551	5.0414	3.09291	5.02392	12.8495		11.2747	20.9206	0.742782	9.1301	2.90089	13.809	20.327	-2.56144	2.25607	12.5413	21.0553	3.8328	6.10572	-1.65533	7.31163	2.37669	9.79946	9.96443		3.17624	9.3111	8.73639	6.2435	4.69313	7.78797	12.3041	6.67795	10.0614	5.90084	6.1396
15.9	15.4342	8.35627	54.3339	44.2266	4.94508	4.67681	21.349	7.33877	13.4859	19.0376	15.5066	13.8241	12.2676	4.69622	4.91592	3.01015	5.20436	12.4809		11.338	21.2117	1.09584	9.25342	3.17421	13.8698	20.5398	-2.57366	2.51605	12.3198	21.7439	3.87159	6.15095	-1.57496	7.37585	2.5998	9.66203	10.1469		3.67088	9.01522	8.82005	6.32496	5.11091	8.21359	12.6093	6.18252	10.0446	5.92484	6.1505
16	15.669	8.75811	56.3489	44.3469	5.34821	4.65016	22.1403	7.35771	14.3754	19.9208	15.3916	13.9665	12.5541	5.12821	4.94646	3.50327	5.25251	12.9719		11.679	21.8559	1.37475	9.44851	3.19941	14.1852	20.3707	-2.57886	2.43471	12.227	22.3233	4.33361	6.18678	-1.56439	7.81038	2.70939	10.1245	9.87888		3.74817	9.17788	8.59522	7.09756	4.54696	7.40035	11.9066	6.98615	10.2746	5.89855	6.38424
16.1	16.0482	9.49389	57.9241	45.2191	5.97568	4.57881	23.101	7.61389	14.7938	20.3375	15.6709	14.3648	12.6298	5.76751	5.31789	4.2782	5.33425	13.903		11.9068	21.965	1.37319	9.55425	3.45024	14.9826	20.8392	-2.51849	2.65559	11.8429	22.919	4.10689	6.34967	-1.54071	7.38465	2.87419	10.0722	9.68985		4.38475	9.24659	8.58607	6.80227	5.423	7.83737	12.2413	6.84885	9.66863	5.96712	7.50657
16.2	16.4496	9.81644	58.7734	46.0977	6.29645	4.19841	23.6257	7.85208	15.2211	21.241	15.3562	14.8129	13.2	5.81747	5.63371	4.68846	5.3847	13.7921		12.1165	21.7532	1.66102	9.72348	3.90967	15.216	20.6419	-2.39379	2.54426	11.6375	23.3381	4.07773	6.44363	-1.48848	7.40786	2.98551	10.0892	10.4191		4.36648	9.22556	8.59783	7.35467	5.73806	7.51911	12.2304	6.45808	9.95481	5.82999	7.62344
16.3	16.8205	10.1801	59.9072	47.6069	6.59304	3.72269	24.2345	8.64774	16.0408	21.8079	15.6794	15.062	13.9908	6.19288	5.40851	5.12511	5.61663	14.3636		12.1885	21.9746	2.10278	9.59614	4.185	16.4056	20.5693	-2.41991	2.38672	12.0361	23.5434	4.37344	6.62597	-1.56012	7.20882	2.96113	10.1786	11.1043		5.15482	9.56771	8.30111	7.43613	5.58794	7.70722	12.783	6.95063	9.72811	5.89741	7.64759
16.4	17.4212	12.2817	61.0589	48.7716	7.0283	3.86324	24.8407	8.96193	16.8741	23.0653	15.684	15.0081	14.4966	6.87366	5.56027	5.63291	5.74193	14.8398		12.7031	22.5536	2.34523	10.2009	4.46631	17.4382	20.6632	-2.33226	2.72942	12.4549	24.1763	4.28118	6.28216	-1.5461	7.23774	3.05124	10.4014	11.1157		4.79508	9.29988	8.3168	7.52268	6.21904	7.98843	12.8752	6.25453	10.0064	6.07339	7.77226
16.5	17.6811	13.7177	62.4592	50.3468	6.79115	4.05968	25.9015	9.40564	17.7782	23.593	15.9632	15.484	15.1193	7.36248	5.92019	6.123	6.05552	14.7143		12.7406	22.7383	2.38731	10.9512	4.99489	18.0679	20.7285	-2.37527	2.57293	13.7197	24.5206	4.57668	6.47411	-1.47792	7.47894	3.27416	10.6106	10.7067		5.27287	10.0347	8.30765	8.10945	6.10447	7.22555	13.1372	6.65683	10.3083	6.18309	7.93198
16.6	17.8322	14.3295	64.0843	51.6417	6.75481	4.45459	26.5089	9.70136	18.3232	24.3708	15.8987	16.1767	15.1644	7.40624	5.79184	6.32027	6.18369	15.5504		12.9017	21.9078	2.60261	11.3164	5.25488	19.1336	20.3477	-2.38359	2.54782	14.0692	25.6013	4.6557	6.53463	-1.41654	7.4333	3.49438	10.8365	10.4582		5.03538	9.81732	7.92858	7.76325	6.00275	7.93048	13.3541	6.05194	10.4239	6.32021	7.95302
16.7	18.1147	14.9823	65.1592	53.421	6.23825	5.29696	26.8683	10.1747	19.1477	25.0644	16.4914	16.6137	16.2453	7.7712	5.83688	6.24131	6.29741	16.1437		13.5266	21.2629	2.90187	11.8274	5.69243	19.1811	20.4871	-2.27819	2.58572	14.311	26.3725	4.72707	6.85201	-1.39551	7.88398	3.47107	11.1186	10.6081		5.68179	10.0571	7.88152	7.95926	6.67829	7.67492	13.0695	6.59538	10.9188	6.6733	7.78083
16.8	18.1612	15.1757	66.8807	54.3129	5.8029	5.94107	27.091	10.4252	20.2086	26.1629	16.6801	16.7065	16.3427	8.44679	6.72929	6.14511	6.67992	16.2267		13.7173	20.9153	3.37446	12.6864	6.31171	18.7796	20.1288	-2.1546	2.43682	14.3379	26.5096	4.90239	6.8401	-1.44378	7.68058	3.53911	11.0891	11.2461		5.6846	9.83835	7.83839	7.97835	6.15583	7.44691	13.2717	5.98569	10.9312	7.00354	7.79329
16.9	18.2237	15.1218	67.5187	54.8935	5.62698	6.35898	27.5417	10.5833	20.15	26.4484	16.833	16.8921	17.0629	8.74581	7.08653	6.29442	6.91166	16.8788		13.7936	20.3998	3.34606	12.8709	6.62093	18.4862	19.7728	-2.20769	2.8575	14.8179	27.0911	4.73731	6.696	-1.37702	7.24422	3.85167	10.964	11.0676		6.2987	9.90286	7.62141	7.87525	6.38595	7.69392	13.3835	6.56081	11.3116	7.37835	7.80186
17	18.1196	15.1544	66.8243	55.5332	5.71848	6.89638	27.8877	10.8767	20.4456	27.1898	16.5634	17.6156	17.8946	8.92718	7.26814	6.57569	7.19193	17.0847		14.0697	19.7098	3.61643	13.6191	7.0689	18.3587	19.2598	-2.21965	2.71076	14.974	28.0116	5.30732	7.02462	-1.19137	7.47343	3.94689	11.2767	10.6554		6.07667	9.73739	7.69722	8.126	6.80965	6.90633	13.5259	6.76052	10.6427	7.41834	8.006
17.1	18.2562	15.2578	64.3904	56.6804	6.06109	7.05338	27.7124	11.3222	20.8852	27.4581	16.8695	17.6094	19.0092	9.21783	7.6754	6.84758	7.24018	17.1498		14.3235	19.9402	3.84347	14.2235	7.38118	18.0838	18.8766	-2.22939	2.7045	15.2562	28.3911	5.33432	6.976	-1.17634	7.23252	4.4976	11.2467	10.6733		6.39285	9.65606	7.74297	7.70597	6.2625	7.45451	13.8409	6.22476	11.0647	7.36006	9.0247
17.2	18.2785	15.2941	62.2736	56.5877	6.45016	6.84619	28.0387	11.5479	22.1331	28.4794	16.8029	17.9088	19.3596	10.0246	8.13185	7.32287	7.35581	17.158		14.3848	20.1868	4.11675	14.5375	7.18132	18.2929	18.1912	-2.23108	3.00409	15.3969	28.0842	5.37528	7.35903	-1.18335	7.57837	4.47206	11.5784	11.277		6.22703	9.83555	7.60964	7.97072	6.67335	7.83072	13.2481	6.67027	10.7842	7.38292	9.15871
17.3	18.4203	15.3989	61.7055	56.8501	6.73502	6.67028	27.9237	11.5483	22.3155	28.9696	17.0434	17.6299	19.736	10.1295	8.01794	7.33485	7.50273	17.4544		14.6987	19.9931	4.19915	14.7917	6.83828	18.6314	18.2194	-2.07974	2.79237	15.7113	27.9874	5.79179	7.19363	-1.01711	7.58504	4.51176	11.713	11.5516		6.71606	9.60978	7.7299	8.17182	6.91335	7.39845	13.4895	5.98953	11.1365	7.31321	9.61996
17.4	18.571	15.5876	60.4612	57.2324	7.16358	6.81095	28.6091	11.6789	22.9885	29.8437	16.8353	18.3275	20.6906	10.2479	8.35266	7.57743	7.59071	17.4798		15.3205	19.6527	4.53496	15.0139	6.08394	18.5115	18.396	-2.11639	3.07521	15.619	27.8505	6.15329	7.60572	-0.76989	7.58136	4.66356	11.6673	11.8172		6.52635	9.94633	7.55605	7.61178	6.16274	7.78322	13.5896	6.28237	11.3576	7.4949	9.83266
17.5	18.6919	15.5821	60.9104	57.907	7.38237	7.27872	29.1113	11.567	23.1154	30.3963	17.1398	18.6211	21.1957	10.1117	8.95431	7.86829	7.47469	17.6098		15.3786	19.8289	4.7176	15.5629	6.32928	18.1629	17.5492	-2.15557	2.94734	15.1995	27.5081	6.3074	7.62123	-0.80271	7.73852	4.91405	12.019	11.4636		6.82285	9.72477	7.63971	7.88926	6.95878	6.84838	13.6387	5.6698	11.6674	7.48919	10.0828
17.6	19.0121	15.8172	60.7764	58.5019	7.54307	8.52771	29.6251	11.8339	23.8729	31.1785	17.0937	18.9116	21.5477	10.8744	8.86351	7.49321	7.48053	17.8254		15.3568	20.3467	4.90072	15.9689	6.4992	17.7362	16.8704	-2.17026	2.80404	14.9614	27.6284	6.17966	7.58496	-0.79804	7.7922	5.06035	11.9997	11.5712		7.0477	10.0403	7.74951	7.66524	7.36865	7.13244	13.5278	6.17388	12.2353	7.34406	10.3048
17.7	19.4461	15.7828	61.0864	60.0355	7.37064	9.08478	29.3053	12.1277	24.3851	31.4913	17.4939	19.0066	21.5029	11.0829	8.7036	7.54415	7.59636	18.1047		15.6407	20.1449	4.90565	15.6137	6.84787	17.4628	16.4007	-2.19287	3.25115	15.6966	27.3928	6.2742	7.47954	-0.84153	7.83224	5.22602	11.9239	12.2881		7.03786	10.0235	7.74297	7.91471	7.23532	7.44121	13.5916	5.66308	11.6988	7.25608	10.4318
17.8	19.8058	16.2421	61.6422	61.0037	7.52615	10.1179	29.3103	12.3786	25.2996	32.1496	17.2906	19.4733	22.0332	11.4096	9.43838	7.62701	7.62306	18.2016		15.69	19.755	5.12524	15.9886	7.10806	16.7492	16.1601	-2.18813	3.18154	15.6294	27.4749	6.7478	7.32822	-0.51018	7.70487	5.36231	12.1288	12.8381		7.25146	9.94212	7.71813	8.26983	7.81013	6.81133	13.9331	6.10667	12.0085	7.37149	10.5183
17.9	20.4221	16.6215	61.0411	62.3198	7.62382	10.1218	28.6222	12.3999	25.0063	32.4922	17.6114	20.0384	22.3787	11.5433	10.176	7.52507	7.81537	18.4156		15.3128	20.3109	5.342	15.4979	7.34062	16.9036	16.1362	-2.04017	3.23138	15.1886	27.9778	6.88227	7.88791	-0.44281	7.53678	5.69751	12.1265	12.6866		7.16012	9.82714	7.76127	7.64742	7.90297	7.12009	13.0224	6.44944	11.379	7.2138	10.6741
18	20.9787	17.1941	60.9916	62.5671	7.43636	10.6038	28.9421	12.8189	25.9468	32.2824	17.7691	20.2949	22.2781	12.5002	10.01	7.78797	7.95694	18.1349		15.0287	20.7712	5.49517	15.6446	7.60255	17.038	16.2122	-1.92365	3.15168	15.5991	27.9488	7.14344	7.85077	-0.54178	7.96174	5.87089	12.3202	12.7672		7.84869	9.6799	7.67761	8.22528	7.53063	6.38951	12.9105	6.1854	11.6449	7.26865	10.6648
18.1	21.3447	17.7417	61.6898	64.5145	7.5633	10.1757	28.7835	12.9811	26.4229	31.9611	17.8695	20.49	22.6598	12.4625	10.3328	7.99017	7.94756	17.7491		15.4989	20.4864	5.3926	16.1275	7.69526	17.5779	16.6367	-1.83366	2.91517	15.6468	28.0717	7.12689	7.91337	-0.53761	8.26513	6.01382	12.9021	12.4674		7.63228	10.1328	7.79133	8.05218	8.03926	6.87593	12.7358	6.6357	11.4328	7.75315	11.8074
18.2	21.9768	18.4122	62.4348	64.8393	7.81182	10.4814	28.847	13.5628	26.6807	32.103	17.7897	21.0293	23.1783	12.5802	11.4668	7.91029	8.06855	18.1209		15.6597	20.2344	5.71261	16.4211	7.86747	18.0581	16.8101	-1.92905	3.22465	16.2555	28.5028	7.19474	7.64265	-0.3792	8.14133	6.05247	12.8642	12.843		8.27167	10.0206	7.53252	7.94399	7.25804	7.18565	12.5759	5.98377	11.8649	7.61374	11.9281
18.3	22.2223	19.4566	62.6772	64.4873	7.77341	11.088	28.3858	13.8741	26.6602	31.7994	18.1866	21.1068	23.5249	12.7741	11.6142	8.37149	7.83327	18.4296		15.5505	20.8093	5.83805	16.853	8.04622	18.1664	17.1174	-1.96823	3.06131	15.2952	28.3011	7.76372	7.87797	-0.43691	8.1805	6.27713	12.6386	12.5945		8.02575	10.0866	7.60834	8.42766	7.49013	6.33631	12.5043	6.68755	11.774	7.99312	11.9757
18.4	22.1529	20.4921	62.9891	65.2927	7.77914	11.2849	28.7364	14.1964	27.7394	32.1296	18.5463	21.2676	23.7811	13.7763	11.6761	8.8877	7.62316	17.7658		15.5191	20.7737	6.03998	17.2569	8.17516	17.8832	16.8699	-1.81735	3.00218	13.8748	28.4365	7.61033	7.99869	-0.37635	8.33592	5.80854	13.0709	12.7355		8.42765	9.97858	7.64232	7.91217	7.91383	6.72678	11.8791	5.68997	11.7616	7.95883	11.9577
18.5	22.3521	22.4496	62.4925	65.4169	7.56393	11.8931	28.6021	14.7026	28.2402	31.8981	18.3691	21.6379	24.4095	14.1226	12.3908	8.96606	7.6289	17.803		15.4649	20.3908	5.80877	17.1522	8.35835	18.6893	15.9162	-1.74567	3.20613	12.4409	28.9552	7.84326	7.49833	-0.41547	8.58148	5.48268	12.9825	12.7183		7.95549	9.81171	7.54167	8.27746	7.61853	6.75718	12.1313	6.21036	12.2364	7.74172	11.7793
18.6	22.4381	23.6595	61.8855	65.394	7.56035	11.6469	29.1005	14.9905	28.3442	32.3135	16.6816	22.216	25.1429	14.2906	12.79	9.56735	7.8885	17.8926		15.3139	20.2606	5.83718	17.5563	8.85152	18.6352	15.1505	-1.68102	3.03264	12.1522	28.8515	8.08104	7.57589	-0.50001	8.49589	5.29089	12.8431	12.6336		8.52883	9.70233	7.49331	8.26855	8.24963	6.43797	11.6554	5.89352	12.1208	7.59431	11.8097
18.7	22.4165	24.6642	62.0818	65.7324	7.60538	11.3748	28.2344	15.1635	28.4247	32.6004	15.7085	23.1435	25.9448	14.7955	13.1176	10.0681	8.39545	17.6202		15.0084	20.5567	5.84862	17.8946	8.89069	18.8789	15.1774	-1.63566	3.39439	11.69	28.6301	8.2817	7.85109	-0.35827	8.58515	5.29243	13.2873	12.9326		8.40516	9.67148	7.61095	8.19855	8.56666	6.70208	11.8163	5.70629	12.6101	7.54404	11.7661
18.8	22.6988	26.0318	62.4332	66.3469	7.31433	11.2834	28.9211	15.5606	29.2889	33.2572	14.6819	23.8329	26.1023	15.4205	13.4281	10.1639	8.56258	17.7633		15.1687	20.7671	5.91695	17.6987	8.83798	19.0001	15.1596	-1.59823	3.29967	10.0703	28.7086	8.60534	8.40423	-0.43519	8.8604	5.38581	13.2917	13.2936		8.96164	9.72197	7.68023	8.86932	7.97111	6.03515	11.7564	6.02794	12.0377	7.67316	11.8159
18.9	23.1197	27.6201	62.856	66.8779	7.24289	11.0432	28.8458	15.9094	30.526	33.5851	15.4486	23.9709	26.1709	15.796	13.9145	10.3633	8.22315	17.8591		15.0318	20.4028	5.92607	18.6189	8.81785	19.1597	15.01	-1.56944	3.15175	9.19498	28.6928	8.45692	7.88026	-0.69592	8.78603	5.65337	13.3933	13.3164		8.79301	9.621	7.65409	8.53966	8.86098	6.50067	11.8978	5.60163	12.2117	7.66288	11.8907
19	23.2803	28.8311	63.6143	67.9053	7.65032	10.7534	29.4344	16.1835	30.9101	33.9846	13.6308	24.2025	26.9204	16.4969	14.1067	10.7601	8.36145	17.3403		14.9085	20.5463	6.13634	19.6886	8.9736	18.9292	15.2123	-1.54826	3.43849	9.18284	29.1588	8.41544	7.8464	-0.60437	8.70933	5.74252	13.8193	12.8373		9.34106	9.66868	7.77826	9.12261	9.04171	6.70113	12.1019	6.03274	11.4833	8.08453	11.6126
19.1	23.6765	30.8762	63.9299	68.9588	7.51335	10.5268	28.8048	16.6434	31.3516	33.92	12.1328	25.1858	27.6819	17.1718	14.7312	11.2064	8.36194	17.8088		15.0813	20.7193	6.27148	20.0132	8.92832	18.9413	15.2038	-1.50693	3.32728	9.17366	28.9907	8.64764	8.00153	-0.51932	8.39124	5.89451	13.6165	12.9432		9.2188	9.39383	7.82009	9.10479	8.87974	6.02375	11.1097	5.30495	11.9356	7.89142	12.9507
19.2	23.6649	31.3941	64.2122	70.4893	7.6018	10.7272	28.6937	16.5398	31.3348	34.2148	11.624	25.2929	28.8892	17.7025	15.7091	11.7599	8.29676	17.7707		15.6789	20.6969	6.58402	20.5643	9.17096	18.3271	14.9202	-1.53468	3.41811	9.16964	28.8122	8.66295	8.11133	-0.63749	8.2836	6.05768	13.2457	13.2887		9.60806	9.5593	8.04884	8.8566	9.32023	6.43131	11.2049	5.98281	11.6842	7.74515	12.9983
19.3	24.0797	31.1832	64.196	71.4394	7.94879	10.499	27.5898	16.8308	32.6819	34.5829	11.0659	25.0675	28.6322	17.7309	15.6992	12.5009	7.92746	17.0415		15.4301	20.0015	6.67902	20.6917	9.08339	17.7401	14.8249	-1.5825	3.34245	9.40746	28.2006	9.11929	7.74097	-0.80505	8.77452	5.90858	13.3422	13.0964		9.38322	9.499	8.24621	9.22444	9.09604	5.61333	11.1343	5.13117	11.6528	7.84799	13.2678
19.4	24.3858	30.4044	63.9309	71.7317	8.14342	10.7145	27.3227	16.9535	32.6262	34.9935	11.2569	25.3793	27.8188	17.8137	16.2326	13.0463	8.18409	16.9863		15.464	20.0407	7.03557	20.4922	9.17539	17.2199	15.0852	-1.38392	3.13046	8.657	28.2639	8.97904	7.25088	-0.8273	8.97907	5.7509	13.2357	13.041		9.73593	9.23257	8.19654	8.8706	8.71876	6.20616	11.1608	5.50274	11.8369	7.68573	13.2967
19.5	24.8192	30.4887	63.9547	70.6376	8.42381	10.3776	26.0454	17.5989	33.3711	35.2129	11.149	26.2286	28.5892	18.8586	17.0555	14.0851	8.38731	17.1418		15.8129	19.9603	7.39436	20.1706	9.23512	16.8322	14.7566	-1.34	3.6187	8.42826	28.5219	9.08785	7.75386	-0.83309	8.81755	5.8654	13.2916	12.878		9.57574	8.97595	8.37693	8.9686	9.31332	6.47977	11.3512	5.47106	11.7033	7.69373	13.4494
19.6	25.2361	30.4003	64.5655	71.4532	8.91789	10.2294	26.5213	17.6094	33.0093	35.467	11.6095	26.5644	29.0611	19.2588	17.4353	14.0033	8.56889	17.0069		15.7262	19.8698	7.66832	20.0065	9.12735	16.7655	14.5827	-1.33083	3.41924	8.00245	28.8538	9.3156	7.80007	-0.827	8.97346	6.01603	13.541	13.0801		9.5139	8.75439	8.32203	9.12516	8.77505	5.69789	10.8055	5.36832	11.8582	7.6663	13.4198
19.7	25.3004	30.7721	65.254	70.7215	9.77347	10.2219	25.9478	18.0768	34.8425	35.7096	11.65	26.0447	29.2148	18.9497	17.4533	14.1598	8.41669	16.9697		15.7386	18.8283	7.73957	20.7751	8.94298	16.7533	15.1685	-1.22517	3.2528	7.94229	28.5276	9.25396	8.02273	-0.76166	9.19619	5.94703	13.6137	13.3628		9.43662	8.86097	8.36778	8.60967	8.88073	6.44557	10.9292	5.79366	11.2948	7.74858	13.5577
19.8	25.6289	30.0048	66.1634	69.8336	10.0266	9.94886	26.724	18.1679	35.2159	36.1887	11.6754	26.2699	29.3449	19.6298	17.6959	14.2774	8.67409	17.0354		16.1267	18.7407	8.14779	21.3861	8.61911	16.9366	15.1297	-1.18606	3.30118	7.33126	27.9909	9.6319	7.63598	-0.78889	9.3754	5.98346	13.4755	13.6162		9.21037	8.52442	8.35471	8.79041	9.31628	6.02565	10.2079	5.25502	11.6674	7.55432	13.7268
19.9	24.3889	28.2431	66.9216	71.0357	10.4406	10.3082	26.1657	18.2223	36.3132	36.2017	11.3947	26.9536	29.5551	20.6492	18.8663	14.1274	8.53233	16.7106		16.3303	18.2933	8.27217	21.6023	8.86875	17.2703	15.1703	-1.12848	3.12518	6.6069	28.2284	9.5868	7.92997	-0.40989	9.23236	6.00409	13.8198	13.4639		9.52936	8.54265	8.33902	8.54857	8.9153	6.41516	10.4748	5.72645	11.3004	7.37035	13.5857
20	24.4784	26.7501	67.4496	72.79	10.5802	9.88632	25.9668	18.2969	35.9331	35.6571	11.485	26.9902	29.8804	21.3336	18.8179	14.552	8.61532	16.6385		16.3612	17.2401	8.50415	22.1612	9.08679	17.1712	15.6757	-1.00521	3.5249	6.69258	28.4611	9.56074	7.96799	-0.39322	9.21369	6.10172	13.6156	13.4573		9.3509	8.55667	8.32464	8.50784	9.28468	6.93959	10.4669	5.11388	11.4631	7.20351	13.8351
20.1	22.8592	24.5477	68.0816	75.2491	11.0191	10.2476	25.112	18.8097	37.5266	35.5758	11.0951	26.814	29.6683	21.5215	18.5443	15.1363	8.42158	16.2829		16.0722	16.0268	8.50366	23.0428	9.41157	17.6693	15.6896	-0.93322	3.3578	6.80819	28.2463	9.73481	7.60823	-0.556	9.40248	5.91234	13.3889	13.5836		9.54201	8.08971	8.28543	8.59058	9.5464	6.21756	10.3992	5.95977	11.2353	7.10524	13.5211
20.2	21.2901	23.9427	68.6066	78.2411	11.5592	10.1554	25.3309	19.197	38.0108	36.0323	11.4569	26.6203	29.001	21.7821	19.0828	15.4463	8.51241	15.9214		16.3766	15.3989	8.82794	23.5712	9.88981	18.1809	16.017	-0.84893	3.12518	6.29325	27.719	9.53736	7.49723	-0.53771	9.24629	5.90212	14.0818	13.7482		9.47596	8.01118	8.19524	8.03817	9.01307	6.62702	10.6132	5.06588	11.2611	7.1121	13.7182
20.3	19.5214	23.4832	69.5636	78.6269	12.1172	10.2944	24.7101	19.7814	39.5045	35.619	11.3119	27.356	28.5414	22.8699	19.7034	15.9767	8.46044	15.5859		16.0719	14.7302	9.21066	24.6418	9.75023	18.1977	16.4979	-0.7666	3.34646	6.0998	27.7843	9.87372	7.52575	-0.56078	9.21543	6.34594	14.2009	13.6602		9.95656	7.92564	8.08544	8.32965	9.63726	6.52062	9.93701	5.38464	11.3677	7.06753	13.8452
20.4	17.7814	23.0722	70.8374	78.7835	13.1878	10.5838	25.2658	20.1657	39.3037	35.2195	11.5312	27.7197	28.9775	23.1375	19.9074	16.4554	8.69754	15.6841		15.6712	13.4293	9.38341	26.3542	9.89863	18.2968	16.8923	-0.73866	3.11523	6.51644	27.6201	9.70761	7.88256	-0.52694	9.28013	6.71276	14.4253	13.5266		9.70221	7.91583	7.97172	7.99744	9.5306	6.37241	10.2903	5.18109	11.2084	7.24693	13.8966
20.5	16.0583	23.039	71.0519	77.7814	13.1235	10.6512	24.9147	20.0818	41.6287	35.3112	11.3529	27.5717	28.6053	22.7553	20.1464	16.5449	8.32748	15.2626		16.0726	11.9673	9.4979	26.9958	10.0453	18.511	16.8142	-0.76972	3.1648	6.05868	27.3581	9.6381	7.62517	-0.93735	8.96369	6.69782	14.862	13.481		9.9931	7.82748	8.02923	8.04072	9.15431	6.68593	10.0332	4.75191	11.2364	7.10981	14.0104
20.6	14.0856	23.017	71.4151	78.0982	13.4248	10.5082	25.6375	19.7642	43.0241	35.1014	11.4938	27.845	27.9055	22.7983	20.0594	17.1426	8.47968	14.4642		16.0945	10.8596	9.8151	28.1915	10.2519	18.8281	16.2618	-0.74984	3.11872	5.86245	26.491	9.91334	7.61948	-0.91154	9.0311	7.25084	15.0319	13.6374		9.49283	7.75877	7.8776	8.52057	9.5227	5.9962	9.92425	5.17629	10.5339	7.54632	13.9496
20.7	12.5937	22.6566	71.9333	77.2302	14.2584	10.6482	25.1861	19.6412	42.9344	35.0013	11.0547	28.2944	27.7386	23.7042	19.8687	17.3644	8.19989	14.5696		16.1061	10.0096	10.1985	29.0451	10.3875	19.2339	16.5559	-0.85777	2.91893	5.99729	26.0394	10.0026	7.40066	-0.78981	8.8191	7.22637	14.7656	13.7189		9.7275	7.76999	7.78741	8.17946	9.26788	6.59092	10.0067	4.79224	10.8392	7.43891	14.5822
20.8	11.7713	22.6282	72.7311	77.9923	14.2615	10.6133	25.8751	20.0441	43.1527	34.9648	11.2623	28.8355	27.5806	24.0588	19.9137	17.1226	8.4614	14.6866		15.6993	9.28709	10.2713	30.2656	10.652	19.2908	16.3467	-1.03939	3.12743	5.84449	25.7436	10.328	7.70098	-0.88177	8.79908	7.37642	14.9343	13.5413		9.22442	7.73073	7.56259	8.43657	9.02888	7.2759	9.82219	5.23006	10.4273	7.51318	14.5207
20.9	11.5355	22.6228	73.5802	77.8531	14.4934	10.4173	25.9472	19.6505	44.304	35.1325	11.5618	28.8053	27.4011	24.2432	20.4323	17.1612	8.20611	13.9911		15.9777	8.99925	10.3037	31.21	10.7446	19.1701	16.1908	-1.09521	3.05736	5.90502	25.6868	10.2585	7.69072	-0.95188	8.87548	7.58305	14.9251	13.4508		9.72329	7.82047	7.39527	8.25328	9.68368	6.82178	9.85261	4.34001	10.7864	7.49376	14.8487
21	11.2316	22.8795	73.8743	79.5256	14.7865	10.6797	26.3447	19.977	45.6878	35.7106	11.7186	29.042	26.8713	24.8724	20.2385	17.279	8.45853	14.0529		15.5856	8.91525	10.5378	31.5922	10.8293	19.3185	16.7265	-0.97779	2.92315	5.53849	25.3263	10.1919	7.10721	-0.91164	9.10373	7.60725	15.3647	13.3799		9.38884	7.62135	7.46194	8.27237	9.11381	7.3082	8.90363	5.12253	10.4374	7.41377	14.0825
21.1	11.2259	23.5253	73.7713	80.2451	15.1987	9.74114	25.6907	19.6132	45.8349	35.6211	11.3932	29.1986	26.6063	25.7473	20.4862	17.4921	8.00873	14.0662		15.326	9.06239	10.7514	32.2279	11.1041	19.5913	16.5827	-0.99605	2.84603	5.39601	24.824	10.3299	7.08372	-0.73778	9.17936	7.81408	15.3824	13.6765		9.79214	7.5302	7.72206	8.61222	9.16319	6.30876	9.29912	4.70199	10.5025	7.65031	14.5032
21.2	11.3194	23.751	74.1863	80.966	15.6248	9.61724	25.6662	19.8803	46.2372	35.4053	11.5064	29.4156	27.0924	25.5399	20.8592	17.8436	8.12082	13.5826		15.611	8.70591	11.0659	33.5081	11.2053	19.6561	15.8481	-1.00651	2.66416	5.11257	24.2986	10.2714	7.01796	-0.69907	9.04522	8.18687	15.5526	13.2048		9.24972	7.21048	7.55082	7.88798	9.55825	6.85503	9.30992	4.9689	10.81	7.44691	14.4377
21.3	11.4954	23.8965	74.5711	80.9562	16.0505	9.12185	25.4259	19.6084	47.3657	35.182	11.3206	29.3985	26.4664	25.6118	21.435	18.3493	8.03869	13.3806		15.7409	8.665	10.7179	33.9379	11.252	19.5571	15.1553	-1.07183	2.79079	5.03235	23.9397	10.4802	7.15845	-0.83848	9.07365	8.03479	15.6833	12.7672		9.44786	7.03099	7.65539	8.03436	9.03085	7.13434	9.73092	4.6607	10.7045	7.4252	14.4814
21.4	11.4503	24.0746	74.4138	80.4047	16.1006	8.91263	25.8985	20.3422	48.5144	35.5654	11.7372	28.9254	25.7845	26.6588	21.2477	18.9226	8.39497	13.4757		15.9984	8.98139	10.5973	34.957	11.2763	19.6505	14.7511	-1.03101	2.69626	5.0421	23.9075	10.0929	6.72309	-0.82029	9.12249	8.2076	15.9239	12.5855		9.18086	6.94405	7.8397	7.66269	9.67183	6.58807	9.5268	4.10094	10.8829	7.18523	14.5577
21.5	11.6543	24.1395	75.0141	80.046	15.676	8.71888	25.1203	20.583	48.5711	35.2721	11.3124	28.0967	25.3185	27.4942	21.6518	19.0154	8.28527	12.8988		15.9227	8.87548	10.3183	35.8647	11.3741	19.4466	13.7778	-0.98702	2.72065	4.98472	23.7764	10.0633	6.78143	-0.71309	8.95642	8.49606	15.778	12.4136		9.12465	6.83046	7.78088	7.27194	10.1656	7.14479	8.8948	4.52052	10.3476	6.86413	14.7307
21.6	11.9956	24.2505	74.0278	80.6745	15.7046	8.19126	24.9798	21.2769	48.9123	34.7951	11.6149	28.944	25.5714	27.5402	22.4304	19.315	8.60871	13.1662		16.1437	8.44278	10.3165	36.6763	11.6226	19.4736	13.2561	-0.99098	2.83119	5.26184	23.4967	10.2328	7.09672	-0.48538	9.4811	8.59774	15.6082	12.711		9.21178	6.6047	7.95865	7.45268	9.94936	6.44081	8.92326	3.83306	10.6394	6.75558	14.8491
21.7	12.1164	24.2676	73.1408	81.7117	16.0305	8.48784	24.5525	21.5728	49.3453	35.0556	11.6372	28.6366	25.2765	27.7135	22.1588	19.3127	8.40349	13.5284		16.1122	8.44246	10.1945	37.5151	11.9336	19.9481	13.24	-0.95934	2.84411	4.9196	23.2902	10.138	7.28955	-0.56362	9.51196	8.79617	15.6942	12.7623		8.98553	6.39996	7.95603	7.00465	10.7918	7.01939	8.75447	4.61941	10.2859	6.74072	14.7673
21.8	12.5162	24.1817	72.5418	82.561	16.2234	8.16515	26.0684	22.241	51.433	34.9699	11.8417	28.3882	25.0465	28.4215	21.8892	19.1995	8.55387	12.8965		15.7515	8.75035	10.2838	37.4205	12.2389	20.8564	12.4919	-0.88409	3.1037	4.86146	23.3904	10.0563	6.95831	-0.63719	9.3607	8.7983	15.9374	11.9345		8.8155	6.24711	7.96518	7.10647	10.6288	7.35475	8.79078	3.92331	10.425	6.72472	14.7907
21.9	12.6714	24.3324	72.6232	84.6902	16.5849	7.72489	27.9406	22.3809	51.8755	34.8392	11.4419	28.2203	25.018	28.3582	22.7464	19.2686	8.4544	13.2208		16.1168	8.68525	10.2988	37.9979	12.2416	20.8363	11.7827	-0.69493	3.02249	4.94733	23.0195	9.88531	6.8401	-0.70598	9.59813	8.69325	15.9631	11.708		8.61455	6.31022	8.15733	7.06447	10.2002	6.57097	8.91443	4.55893	10.0872	6.83671	14.74
22	12.4379	24.1118	72.7664	86.1729	16.6257	8.0003	28.4394	22.8799	51.9096	34.6267	11.933	28.6392	25.6838	27.9477	23.1909	19.0245	8.7522	13.4848		16.0519	8.3027	10.2551	38.2575	12.3807	21.2129	12.2354	-0.58056	3.05617	5.21058	22.4218	9.96411	7.33434	-0.72965	9.2811	9.24617	15.7809	11.959		8.72837	6.28918	8.25406	6.6979	10.7918	7.2075	9.23828	3.89355	10.2488	7.1818	14.5546
22.1	12.2306	23.8322	73.1512	86.726	17.0995	7.85491	28.2917	23.7776	52.3365	34.7301	12.0911	28.5635	26.2603	28.5473	23.3248	18.2285	8.73277	12.588		15.7525	8.59273	10.4758	38.8223	12.4434	21.042	11.9224	-0.66497	3.24219	5.34332	22.0577	10.3398	7.30605	-0.64664	9.84281	9.20019	15.7178	12.2963		8.34896	6.28357	8.29196	7.05174	10.2871	6.97664	9.35604	4.09614	10.5485	7.15552	14.5164
22.2	11.8166	23.5661	73.5366	87.2551	17.5346	7.68394	29.4633	24.1651	53.7949	35.1858	12.5725	28.4351	26.2849	29.7372	24.0389	17.6164	8.96078	12.3294		15.6385	8.91669	10.4906	39.6931	12.0739	21.0458	11.4958	-0.67868	3.29768	5.10464	22.1914	10.0989	7.20379	-0.70374	9.92657	8.84186	15.7574	11.818		8.53445	6.28357	8.31419	6.52734	9.90886	6.99564	8.47478	4.22	10.5575	7.11552	14.437
22.3	11.5833	23.4689	74.1651	85.7695	17.6121	8.25649	31.0491	24.668	52.7305	35.0573	12.7473	28.7271	26.3005	29.5794	24.977	17.3179	8.93589	12.2717		16.0288	8.74308	10.4689	40.8596	12.0592	20.3018	11.5672	-0.72879	3.2905	4.75121	22.0115	10.0709	6.96311	-0.56311	9.83276	9.16146	15.6428	11.3153		8.06369	6.39576	8.68018	6.94737	10.2407	7.26925	8.75447	3.66792	10.9996	7.01954	14.6154
22.4	11.5104	21.6797	74.6832	83.5882	18.4645	8.40327	31.3539	25.4196	53.1052	34.6427	13.0851	29.6764	26.6979	28.7832	25.585	17.1386	9.25981	11.3441		15.5815	8.3349	10.4377	40.8465	11.7856	19.8069	11.2493	-0.53235	3.33164	4.27662	21.8037	10.3039	7.67564	-0.53558	9.76651	9.06016	15.8996	11.0416		8.37425	6.35509	8.57431	6.90919	9.67973	6.56717	8.65142	4.28048	10.4497	6.72929	14.4549
22.5	11.552	20.167	75.3832	80.3658	19.2142	8.52352	30.9772	26.3311	51.5339	34.2195	13.1334	29.3693	25.8681	28.96	25.6878	16.9618	8.75383	11.314		15.5071	8.48619	10.4496	41.0356	11.4829	19.3741	10.9494	-0.47231	3.15584	3.30689	21.5848	10.414	7.76391	-0.56952	9.93276	8.86789	15.6582	11.1173		8.0131	6.13774	8.71548	6.57316	9.7943	7.05644	8.85064	3.60263	10.5159	6.71215	14.4923
22.6	11.2622	19.9758	75.5371	80.3493	19.3437	8.32687	31.7115	27.3449	52.9493	34.4962	13.5382	29.1544	26.3878	29.671	26.2756	17.3213	8.82323	11.2086		16.0079	8.73862	10.4145	40.3663	11.6847	18.7843	11.1554	-0.5597	3.49372	3.26511	21.1453	10.332	7.47101	-0.59533	10.1532	8.92803	15.6953	11.352		8.54288	6.07183	9.15598	6.88118	10.1291	7.01749	8.86144	4.21904	9.99072	6.40705	14.5367
22.7	11.4188	19.9688	75.7929	79.5772	19.8645	8.04769	32.3025	28.0372	52.8155	33.9401	13.5252	28.9709	25.6076	29.3031	26.0426	17.9465	8.67859	10.3199		15.9583	8.592	10.1463	40.9761	11.3639	18.7963	11.1006	-0.65373	3.34521	2.96197	20.768	10.0274	7.31369	-0.64115	9.91022	8.83531	15.5721	11.4652		8.23372	6.33686	9.31283	6.41788	9.32319	6.82463	8.4895	3.68712	10.1164	6.21051	14.8928
22.8	11.6428	20.0675	76.0601	79.8414	20.6993	7.52974	32.5377	28.0759	51.9442	33.7236	13.8346	29.7814	25.6446	28.9393	25.7723	18.3582	8.67524	10.2342		15.7998	8.48889	9.98048	40.6782	10.9056	19.2198	10.6881	-0.90379	3.2091	2.96083	20.7129	10.0938	7.44884	-0.47024	9.6461	9.05158	15.3869	11.022		8.32507	6.34808	9.38211	6.5808	9.76862	7.3139	8.55329	4.29297	9.62823	6.00825	15.0805
22.9	11.3337	20.2888	76.8435	80.0633	21.2873	7.57401	32.2337	28.7064	52.2474	33.8548	14.3284	30.0364	25.4104	29.6357	25.7959	18.9142	8.47863	10.312		15.8904	8.57248	10.118	40.621	11.1263	19.1767	10.3536	-0.87974	3.23256	2.6817	20.4274	10.1123	7.78849	-0.48843	9.98575	9.14218	15.2742	10.7433		7.97094	6.33966	9.67491	6.85445	9.99578	6.53962	8.16859	3.64583	9.74943	5.98654	15.0564
23	11.5461	20.2345	77.7109	80.2582	21.6902	7.12623	32.2388	28.993	53.7472	34.117	15.0335	29.6126	24.8295	30.0666	25.8183	18.8142	8.47547	10.0139		16.0992	8.67164	10.1274	40.4584	11.3467	19.62	10.6332	-1.01652	3.13942	2.82619	20.0053	9.76646	7.57425	-0.50713	10.0648	8.91048	15.2373	11.1955		8.24497	6.51074	9.52198	6.4497	9.60763	6.97474	8.63474	3.41252	10.1546	5.86085	15.1171
23.1	11.6632	20.0102	76.8446	80.7951	21.5956	7.56585	33.24	30.1653	54.1459	34.33	15.3396	29.9142	24.1746	29.8477	26.1558	19.1232	8.38998	9.59146		15.9168	8.20167	10.3251	40.4599	11.6963	20.3347	10.3097	-0.83327	3.10692	2.17269	19.9972	10.0477	7.63391	-0.57409	10.2222	8.7505	15.3206	11.532		8.10444	6.59208	9.42525	6.75008	10.3207	7.1714	8.75839	3.73033	10.0996	6.0094	15.2169
23.2	11.3235	20.4858	75.3819	80.9065	21.7243	7.59927	33.2304	30.8729	53.5991	34.217	15.5497	30.3422	24.5588	28.9675	26.2877	18.9444	8.69592	9.70935		15.6764	8.05516	10.6015	40.2935	11.8107	19.9651	9.92402	-0.84354	3.01392	1.99597	19.8629	9.98119	8.10488	-0.4867	10.1009	8.81893	15.3704	11.211		8.51618	6.51775	9.53897	6.42806	10.0787	6.64887	9.05967	3.24834	10.324	6.13852	15.4358
23.3	11.5863	20.6904	73.7144	80.5749	22.0108	7.7625	33.6213	32.3965	53.7422	34.3521	15.3208	31.1209	24.7026	29.2634	27.124	19.2156	8.61647	9.4231		15.7078	8.14321	10.7758	40.852	12.0776	19.8764	9.99527	-0.75276	3.06447	1.7877	19.3969	10.0243	8.26876	-0.52227	9.80634	8.52401	15.4105	10.9014		8.21827	6.84869	9.54028	6.45988	9.71529	6.96429	9.35212	3.85226	10.0783	6.03111	14.9325
23.4	11.703	21.0101	74.937	80.0996	22.3623	8.44325	33.1917	33.5555	53.8318	34.1128	15.7009	30.7296	23.5236	29.5694	26.3964	19.287	8.67792	9.01608		15.5117	8.35462	10.6743	41.0995	12.3316	20.1773	9.47738	-0.61468	3.15267	1.87444	19.0607	9.38334	7.96876	-0.72915	10.0744	8.72554	15.9034	10.1771		8.29837	6.82485	9.53635	6.815	10.3266	6.31541	8.24907	3.2973	10.2926	5.99111	15.0447
23.5	11.2239	20.9757	75.2732	80.1436	22.6608	8.11238	33.3657	34.5057	55.0622	34.4616	15.8802	30.9813	23.0819	29.2537	26.2328	19.4912	8.59665	9.1408		15.0818	8.1158	10.8866	41.0444	12.8291	19.8373	9.38732	-0.62235	3.28035	1.97484	19.3447	9.23524	7.93041	-0.59136	10.055	8.55321	15.696	10.6407		8.05666	7.07726	9.49976	6.64699	9.5306	6.99944	8.5739	3.90795	9.66414	6.07339	15.2239
23.6	11.2965	20.9685	76.1619	79.4316	23.3545	7.25207	33.0617	34.9039	54.3613	34.6946	16.1539	31.6292	23.4547	28.9624	26.8354	20.0564	8.91923	8.63051		14.8369	8.519	10.9918	41.7519	12.8043	20.2777	9.60648	-0.56705	3.23355	2.12391	19.1079	9.641	7.93554	-0.62378	9.96931	8.18302	15.7718	10.8509		7.84869	6.82205	9.62916	6.9601	9.27579	7.2949	8.52287	3.39812	9.86053	6.38763	14.9317
23.7	11.0852	21.2873	76.3552	77.9438	24.297	7.58336	32.9508	34.9177	54.2313	34.6241	16.0068	32.7462	23.9943	29.3616	27.2665	20.4705	8.63676	8.56761		14.78	8.63748	11.1129	42.4429	13.1557	20.7141	9.84878	-0.53293	3.28365	1.50953	18.7993	9.58515	7.88015	-0.56098	10.02	8.46637	15.8702	10.3042		7.94003	6.88796	9.62262	6.69154	9.82985	6.57857	8.64063	3.91179	9.90655	6.22994	14.8452
23.8	10.4965	21.0156	76.0642	77.4819	23.9564	7.20425	32.8287	35.8609	56.8032	34.6651	16.4599	32.4953	23.661	29.2052	26.4767	20.5559	8.8372	8.52679		14.4596	9.25605	11.1119	42.5392	13.2284	20.9122	9.78385	-0.44345	3.22762	1.39545	18.5651	9.39887	8.17589	-0.83025	10.1425	8.34407	15.5384	10.0109		7.69411	6.8529	9.93764	6.5528	9.23431	7.10869	8.64161	3.67656	10.1714	5.85285	14.5725
23.9	10.2128	21.3525	76.5687	76.0892	23.861	7.40885	33.3702	36.5998	60.2844	34.567	16.6872	32.4528	23.2958	29.3712	26.073	20.8722	8.56727	8.44107		14.4597	8.73831	11.1094	42.5683	13.7085	21.0689	9.36368	-0.52877	3.71909	1.28338	18.0773	9.13769	7.84366	-0.84051	10.4666	7.95634	15.6922	9.80229		7.96954	7.06745	10.0631	7.28212	9.28862	6.77238	8.70246	3.55942	10.3117	5.74086	14.7603
24	10.0272	21.3653	76.2321	75.4508	23.9338	7.53415	32.9393	37.2263	62.2736	34.8471	16.8942	32.192	23.2315	28.9312	26.6891	20.7121	8.77891	8.0698		14.9109	8.86239	10.9586	41.2677	14.2398	20.984	9.39856	-0.37815	3.77999	1.06383	18.3889	8.96476	7.99366	-0.66991	10.3353	8.24885	15.7769	9.99295		7.56623	7.0408	10.1808	6.85064	9.94146	7.15524	8.95761	3.79466	10.1254	5.54889	14.6684
24.1	9.62609	21.1955	76.0736	74.5102	23.8628	7.53834	33.5166	36.9991	63.7607	34.7317	16.9663	32.825	22.9099	29.4815	26.4944	20.8464	8.88095	8.55802		14.5606	9.03953	11.0223	40.6525	14.3564	20.4494	8.89957	-0.40505	3.83043	0.866551	18.1742	9.52464	7.82739	-0.68586	10.1249	7.80261	15.3659	10.2602		7.96111	6.83327	10.2435	7.18921	9.41998	7.63786	8.18822	3.30403	10.0592	5.39805	14.7751
24.2	9.68142	21.0402	75.1096	74.151	24.1014	7.6387	33.6296	37.3509	65.3148	34.9803	17.1848	32.2031	22.0861	29.6635	25.5254	21.1375	9.13576	8.3388		14.1899	9.06322	10.8787	40.4327	14.4667	20.2982	7.95552	-0.42623	4.0142	0.555579	18.1068	9.45731	7.99432	-0.71177	10.2527	7.75336	15.5176	10.1021		7.51283	7.13476	10.4474	7.09502	10.0639	6.95289	8.41394	3.75529	9.4756	5.44833	14.6933
24.3	9.62617	20.3347	75.1487	72.7575	24.5447	7.24809	34.0547	37.5592	66.0969	35.0602	17.9484	32.7943	21.7253	29.6343	25.7694	20.8269	8.8485	7.5158		14.2474	8.61391	10.9018	39.3328	14.4602	20.7143	7.89151	-0.45385	3.86991	0.396651	17.8173	9.34746	7.70962	-0.68678	10.2476	7.98727	16.0133	9.99946		7.88101	7.13616	10.4121	6.67244	10.0689	7.4165	8.87321	3.06975	9.9245	5.43348	14.7143
24.4	9.19943	19.7671	75.7156	70.4426	24.239	7.53221	33.5378	38.7421	64.984	35.6465	18.0819	31.9444	21.5267	29.0553	25.7218	20.434	8.82945	7.7532		15.0136	8.80674	10.9381	39.3726	14.386	21.0768	7.75043	-0.46672	4.31478	0.614006	17.3591	9.22407	7.29436	-0.64867	10.0299	7.6886	15.7188	9.49186		7.50862	7.26096	10.3664	7.05429	9.4101	7.51531	9.31286	3.76297	9.49916	5.42662	15.0252
24.5	9.43886	18.9486	76.0231	68.0742	24.3593	7.9023	33.4046	39.8639	64.5419	36.0148	18.1148	32.4391	21.8343	29.4161	25.4994	20.787	8.87894	7.85823		15.0837	9.21565	11.3639	39.4094	14.4511	20.1675	7.56948	-0.45307	4.17339	0.710205	17.137	9.16851	7.73769	-0.71208	10.1987	7.83972	15.9643	9.71022		7.91192	7.5302	10.4762	6.61389	10.0511	7.11629	9.32758	2.95166	9.60466	5.6883	15.1086
24.6	9.61298	18.5683	76.2768	65.7445	24.2351	8.51997	33.1552	41.6201	65.1604	36.6503	18.573	32.1544	21.3475	29.1693	25.3959	20.5207	8.95379	7.62616		14.4062	9.12988	11.4059	39.8406	14.2608	20.134	8.03368	-0.55685	4.1908	0.91226	16.902	9.1497	7.51657	-0.80739	10.2976	8.1782	15.9118	9.78111		7.54796	7.77981	10.6043	6.61898	9.53751	7.56186	8.84573	3.15904	9.2489	5.74086	15.3088
24.7	9.37283	18.1962	76.1726	65.6534	24.3545	8.36094	33.8502	42.7196	66.2286	36.6237	18.9516	31.8517	20.9934	28.8853	25.5592	20.2777	8.42273	7.9595		14.7088	8.86146	11.3321	41.0092	14.2584	19.7198	8.30311	-0.3157	4.39626	0.875444	17.062	8.76152	7.36974	-0.80241	10.5799	7.64908	15.6836	9.68089		7.83323	8.06447	10.62	6.5528	9.34492	6.82273	9.13425	3.03423	9.3802	5.86085	15.3065
24.8	9.65408	17.8954	76.0614	65.4456	24.5515	8.37405	33.7128	43.0475	65.7211	36.8359	19.5332	30.7057	21.0258	28.8795	25.6973	20.7629	8.74962	7.94997		14.1544	9.03539	11.7883	41.4278	14.4654	19.4859	7.97758	-0.45411	4.32454	1.28405	16.808	8.81313	7.11956	-0.78442	10.2485	7.68136	15.6689	9.14477		7.35404	7.82468	10.5559	5.88839	10.1528	7.19515	8.53366	2.63769	9.70454	5.54889	15.488
24.9	9.79446	17.0158	75.5694	63.7941	24.5697	8.41681	33.4783	42.8721	64.4624	36.5679	19.7684	31.2908	21.2776	29.4367	25.669	20.8987	8.87913	7.79145		13.8161	9.23195	12.0431	41.1514	14.8395	20.2467	8.00838	-0.49882	4.3016	1.3726	16.6843	8.80248	7.57688	-0.75211	10.4323	7.65978	15.8641	8.83679		7.52267	8.25238	10.8252	6.25878	9.59381	7.1961	8.80746	3.13312	9.6574	5.4929	15.3906
25	9.63201	16.5006	75.7002	62.4608	25.32	8.51213	33.7273	42.4801	65.1749	36.9439	20.2051	30.9748	20.8098	28.7012	26.1145	20.5694	8.98672	8.0217		13.8597	8.93321	12.059	41.0398	14.672	20.5246	7.89343	-0.51013	4.30042	1.71379	16.034	8.79731	7.45124	-0.81023	10.4992	7.51001	15.4723	9.46498		6.9156	8.07008	10.7454	5.76492	9.49109	6.73628	8.82611	2.69338	10.2331	5.35235	15.5472
25.1	9.77719	14.7643	75.09	60.4132	25.2064	8.45357	34.3639	42.8123	65.7194	37.5558	20.5742	30.3586	20.1913	27.8774	25.3798	20.5197	8.6627	8.16009		14.0599	8.70996	12.0171	40.1627	14.8057	20.4742	7.54484	-0.65601	4.24366	1.68596	16.1325	8.71736	7.06078	-0.92749	10.4268	7.66518	15.7719	9.59778		6.96197	8.3309	10.833	5.86548	9.91874	7.51341	9.14014	3.4154	9.44193	5.35577	15.608
25.2	9.82915	13.1769	75.1077	59.6596	25.1729	8.66118	34.7922	42.9567	67.0607	37.9596	20.8324	30.1967	19.5289	27.8577	25.4775	20.2171	8.92374	7.67319		13.3605	9.03809	12.1751	40.7512	14.3062	20.5287	7.50139	-0.56464	4.57503	1.62734	16.3668	8.59344	7.08154	-0.81674	10.5744	7.41103	16.0304	9.29958		6.73854	8.39961	10.8356	5.96476	9.46344	6.67833	9.41591	2.86812	9.87064	5.29064	15.6314
25.3	9.11869	11.5155	74.8643	59.9174	25.3409	9.37019	34.8817	43.0803	65.6739	37.5784	20.696	30.6085	19.6572	28.5845	26.0678	19.9859	8.75908	8.03349		13.5554	9.29239	12.4763	41.0809	14.3298	20.5763	7.81377	-0.50304	4.61675	1.70795	16.6333	8.74663	7.2346	-0.82019	10.2969	6.94639	15.5829	9.1684		6.67109	8.47534	10.8343	5.46454	9.78047	6.95479	8.54544	3.52582	9.31736	5.13409	15.6205
25.4	9.17017	10.32	75.0545	59.2823	25.4683	9.64776	35.57	42.8194	67.2161	38.1381	20.9681	30.521	20.3531	28.3902	25.7694	19.8684	8.77068	7.96934		13.8729	8.84182	12.7003	41.2111	14.097	19.9589	7.66969	-0.50928	4.6037	1.79535	16.2456	8.83433	7.94942	-0.59695	10.0503	7.17586	15.6024	9.03478		6.62753	8.93669	10.8879	5.79929	9.80615	7.25975	8.7054	3.15424	9.73372	5.05525	15.1249
25.5	8.98726	8.8049	75.8317	60.1643	24.9595	9.74135	36.6748	42.5984	68.3448	38.475	21.2052	30.1166	19.9498	28.2197	25.2088	19.2507	8.34902	7.39484		13.7575	8.84495	12.8956	41.3295	14.0872	20.0571	7.39344	-0.6679	4.70389	1.79669	16.176	8.76411	7.59534	-0.69846	10.5864	7.09356	15.8597	9.25477		6.69638	9.01662	10.8134	5.48618	9.33109	6.79138	8.65633	3.02079	9.41163	5.04382	15.167
25.6	8.4398	7.40854	76.3862	58.5345	25.6505	9.60681	36.893	42.1099	70.0524	39.3375	21.2449	29.8289	19.41	28.4496	25.4575	19.6579	8.41009	7.26259		13.4866	9.08378	13.1668	41.2768	14.3382	20.3146	7.548	-0.41714	4.62169	1.90953	16.1068	8.99528	7.52018	-0.7513	10.1701	6.70621	15.7662	9.18633		6.47014	9.44712	10.7023	5.53327	9.88714	7.43455	8.95957	2.89405	9.75167	4.89641	14.9224
25.7	8.54221	6.25077	76.9394	57.8041	25.2662	9.38749	36.784	42.3659	68.5296	39.2525	21.6146	30.3632	19.4566	29.1033	26.3013	19.6494	8.2554	7.84669		14.0796	9.31087	13.4028	40.1016	14.5363	20.3932	7.42249	-0.49154	4.98614	1.93793	16.0313	8.91046	7.40852	-0.62713	10.1961	7.14656	15.8547	8.9419		6.33523	9.21855	10.667	5.90621	9.64418	6.38001	9.1264	2.59064	10.1613	4.90098	14.9029
25.8	8.52918	5.74611	76.9792	57.8989	24.7951	9.65496	36.66	42.2915	68.9171	39.7959	21.7067	30.2368	19.4052	28.2555	25.9376	20.0305	8.08569	7.49604		14.289	8.91618	13.2495	39.805	14.7938	20.5843	7.31694	-0.62715	5.01232	1.99005	16.2433	8.83527	7.71497	-0.62896	9.9934	7.10069	15.8803	8.4677		6.57834	9.72056	10.8396	5.23416	9.04171	6.67357	8.89873	2.847	10.0962	4.8907	14.6427
25.9	8.42285	5.62469	76.569	56.7597	24.4742	9.8774	37.2499	42.3822	67.9952	39.7353	21.7242	30.1246	19.4279	27.8241	24.9814	20.5916	7.9893	7.5373		14.2028	8.84744	13.237	38.8018	14.5632	20.6767	7.26451	-0.59448	4.98259	2.17259	16.3018	8.63234	7.62691	-0.71126	10.0701	7.26376	15.9177	8.53044		5.8701	9.78226	11.0971	5.6351	9.6264	6.91393	9.17743	2.61561	10.5844	5.23922	14.7143
26	8.48193	5.59183	76.7489	56.1081	24.8425	10.2538	37.7866	42.3927	69.5366	40.6346	21.8954	30.3275	19.2216	27.9957	25.4566	20.4735	8.12742	7.60797		14.2158	9.00133	13.1372	38.6348	14.3766	20.9835	7.14199	-0.7089	4.98529	2.37674	16.1775	8.47471	7.12578	-0.73077	10.2516	7.1111	16.0352	8.81561		6.02046	9.75282	11.067	5.46454	9.32023	6.18241	8.37566	3.18881	10.1725	5.24036	14.539
26.1	8.27368	5.88675	76.7267	55.7483	24.3401	10.2425	37.6086	41.7434	67.8102	40.7912	21.9901	30.8832	19.2888	27.8319	25.7449	20.2104	8.16054	7.21613		14.6399	9.2225	13.335	37.926	14.2932	21.0421	6.66855	-0.67401	4.93111	2.49839	15.9952	8.57214	7.41584	-0.64583	10.0015	6.82051	16.0641	8.77079		5.64526	10.3642	11.2931	5.32835	9.22344	6.59567	8.74858	2.7193	10.4901	5.41062	14.5453
26.2	8.00498	6.13629	77.2366	55.0906	24.3103	10.3685	38.1444	41.6286	67.927	40.8776	21.5888	31.1099	19.7409	27.6519	25.6404	20.5084	8.15279	7.27344		14.6116	8.5082	13.4144	37.1278	14.0366	21.2402	6.25121	-0.66517	4.89762	2.67128	16.0834	8.47626	7.34275	-0.66401	10.261	7.13394	15.3541	8.55325		5.8167	10.2043	11.2748	5.70765	9.86541	5.98005	8.65339	3.64295	9.99857	5.1478	14.4385
26.3	8.02833	6.54019	77.4765	54.2938	24.1492	9.77918	38.8966	41.4426	66.8457	41.2565	22.0965	30.4409	19.5545	27.0093	25.3205	20.2506	7.84772	7.51329		14.4229	8.47736	13.5023	36.65	14.3607	21.4522	6.2909	-0.36873	4.87765	2.87945	15.9847	8.29225	7.48543	-0.8085	10.5892	7.15214	15.4812	8.53207		5.36842	10.576	11.2578	5.08906	9.6264	5.93445	8.64161	3.16289	10.4576	5.17751	14.165
26.4	7.92232	7.22281	76.7065	53.2392	23.4337	9.51461	39.58	41.1555	68.6353	41.6963	22.0881	30.5597	19.1077	27.2812	25.6151	19.9243	7.76827	7.09178		14.8429	8.57456	13.7079	35.7884	14.447	21.3537	6.02248	-0.33513	4.83974	2.97087	16.1232	8.46342	7.20805	-0.69572	10.5736	6.60569	15.661	8.57769		5.7633	10.1707	11.3101	5.27234	9.49702	6.39806	8.73582	3.39044	10.0311	5.14666	14.1417
26.5	7.72518	7.74318	77.4398	53.2311	23.2799	8.97044	39.5719	41.4164	66.3666	41.3591	22.144	31.0132	18.9614	27.2771	25.5676	20.2324	7.74894	7.09755		14.8675	8.66074	13.7933	35.5135	14.3962	21.4286	6.0383	-0.42649	5.11132	3.50015	15.9747	8.42982	7.6019	-0.35075	10.7982	6.76057	15.6886	8.93619		5.50473	10.4596	11.1755	4.99487	9.78442	5.84324	8.06261	3.5239	10.4632	5.31464	13.9336
26.6	7.90841	8.28842	77.5632	52.5604	23.4243	8.856	39.6377	41.5947	65.654	41.2422	22.2981	31.3172	19.2121	27.0177	26.0914	19.7273	7.68643	7.72084		14.6472	8.25255	13.6116	34.9254	14.5363	21.5439	6.69477	-0.42526	4.99564	3.66606	16.5129	8.70722	7.58704	-0.15931	10.5931	6.30152	15.5233	8.81724		5.91085	10.4932	11.2513	4.4692	9.29258	6.41421	8.35015	3.07263	10.7976	5.3512	13.9305
26.7	7.92232	8.62758	77.2357	51.9262	22.7126	8.63324	39.2992	41.7953	65.4729	41.2455	22.6311	30.5585	19.0881	26.353	26.9332	19.0672	7.64718	7.57643		14.4573	8.38837	13.4845	34.209	14.4774	20.8656	7.08014	-0.48199	5.08654	4.0716	16.8577	8.59964	7.64461	-0.32524	10.9743	5.86135	15.8249	8.62169		5.90382	10.6349	11.2448	4.70721	9.99578	6.36576	8.12836	3.56902	10.9648	5.25065	13.3602
26.8	7.72798	9.10045	76.453	50.5063	23.0134	8.47495	39.4195	41.4588	66.0176	41.5509	22.8811	30.3297	18.8393	27.0278	26.98	19.3472	7.658	7.38556		14.6933	8.84017	13.6467	33.5829	14.3948	21.2146	7.42773	-0.35735	5.09465	4.2466	16.4228	8.62406	7.59064	-0.34394	11.2129	6.04023	15.8195	8.46607		6.13569	11.0107	11.2605	4.09881	9.9375	5.99715	8.31482	2.99486	11.2039	5.1878	13.2262
26.9	7.796	9.70824	75.2715	49.2415	23.8748	8.40865	39.0086	42.1631	64.3613	41.3884	22.6624	30.5826	18.6538	25.9698	27.5722	19.2983	7.7408	7.58941		14.416	9.02365	13.8621	33.4123	14.5652	21.439	8.01428	-0.45106	5.09966	4.65052	16.4977	8.80103	7.2972	-0.26275	10.9807	5.711	15.8217	8.61925		5.84621	11.1341	11.633	4.37501	9.6985	6.44842	8.51305	3.77737	10.8616	5.11924	13.0633
27	7.73677	10.1986	74.5398	47.9712	23.8283	8.43734	39.4245	42.5477	63.3549	41.1589	22.5049	30.8363	18.5811	25.6552	28.9301	19.4676	7.7677	7.16051		14.0822	8.83706	13.969	33.3219	14.805	20.7185	7.85647	-0.42143	5.5065	5.04669	16.9536	8.93136	7.96734	-0.37788	10.8635	5.49886	15.6095	8.86938		5.93755	11.7356	11.6657	4.21209	10.295	5.55918	8.81237	3.22529	11.1882	5.1958	12.7018
27.1	7.54922	10.9567	73.1533	47.1092	23.656	8.77035	40.3502	42.9783	63.5037	41.1769	22.9164	30.7074	18.1343	25.3588	29.5968	19.4166	7.68414	6.59873		14.5454	8.99583	13.9305	33.3648	14.9854	20.4126	7.83408	-0.4712	5.49773	5.37946	17.0503	9.07337	7.77866	-0.35735	10.5681	5.54446	15.731	8.85716		5.54127	11.4818	11.6944	3.75642	9.87825	6.37336	9.01845	3.90603	10.7785	5.0861	12.3956
27.2	7.64116	11.5162	72.1756	45.6504	23.1286	8.61723	40.6358	43.0114	63.9426	41.4192	23.5953	31.2701	17.2224	26.8059	29.4229	19.3598	7.61751	6.93678		14.5555	9.18969	13.912	33.1898	15.2247	20.618	7.92363	-0.57725	5.44526	5.48083	16.9045	8.83992	8.04337	-0.42157	10.6555	4.93602	15.7725	8.67058		5.78016	12.0497	11.6095	4.27827	9.69356	6.48927	8.32267	3.48165	11.1994	5.1558	12.2273
27.3	7.59375	11.9129	70.8155	45.1467	22.3666	8.61003	40.6154	43.1712	62.1086	41.4914	23.9389	31.2042	17.0649	25.9755	30.0426	19.1447	7.53605	6.71712		14.4042	9.13995	14.4657	32.9933	15.5209	20.6237	8.21272	-0.63313	5.73147	6.00866	16.8536	8.6554	7.77211	-0.34597	10.6455	4.93467	16.1754	8.63799		5.70568	12.2545	11.582	4.00844	10.0758	5.75014	8.55525	3.51526	11.0053	5.31806	12.1525
27.4	7.4006	11.9324	69.9117	44.2183	22.6096	9.00547	40.7974	42.5922	61.0541	41.3946	23.9479	31.7544	17.1431	25.0029	31.0844	18.7728	7.25645	6.54067		14.1544	8.80248	14.5193	32.6018	15.6974	20.7578	7.85464	-0.81099	5.68889	5.95847	16.8557	8.93083	8.26526	-0.34516	10.4476	4.87762	15.9411	8.85879		5.72676	12.5756	11.5533	4.277	9.4101	6.1235	8.81924	3.75433	11.3554	5.37406	11.9437
27.5	7.574	11.9571	67.6794	44.0003	23.0935	8.99688	42.1422	42.3585	61.3718	41.8721	24.4516	31.9274	17.0137	24.3982	30.5572	18.5597	7.1635	6.83526		14.7852	9.03965	14.5826	32.7253	15.6982	20.9723	7.67993	-0.78577	5.37591	6.13509	16.7804	8.94025	8.29039	-0.50672	10.7464	4.67927	15.8962	9.26128		5.94458	13.1996	11.7663	4.57993	9.06048	5.40907	9.12542	3.34723	11.7358	5.54203	11.6352
27.6	7.29268	12.0173	65.7259	44.0122	23.2576	9.46894	42.7842	41.997	61.4326	42.0997	24.6557	31.1487	16.2705	25.1354	30.0873	18.4334	6.94218	6.57121		14.8681	9.31503	14.8063	32.0229	15.5105	21.0991	7.79371	-0.84354	5.39576	6.22316	16.6161	9.05072	7.67575	-0.5304	10.5081	4.65402	16.4209	9.10729		5.96144	13.2305	11.7284	3.84806	9.50097	6.15485	9.56802	3.78986	11.7246	5.58203	11.6336
27.7	6.84483	12.4027	63.9961	43.9741	23.0153	9.78477	43.3024	41.8	61.1467	41.4847	24.725	31.0356	16.1134	24.323	31.1239	18.3667	6.95454	6.06931		14.6213	8.91795	15.0438	32.3329	15.1126	21.1001	7.46477	-0.61377	5.23736	6.5393	16.337	8.94491	7.59774	-0.65192	10.6295	4.45133	16.4511	8.80583		6.06543	13.5726	11.7742	4.29864	9.03283	6.63082	8.88892	2.94205	11.7504	5.59688	11.3282
27.8	6.78727	12.4405	64.1044	43.6467	22.9253	10.3849	41.5949	41.1557	59.3035	41.682	24.3275	31.429	16.1645	23.9987	31.9406	18.1383	7.01485	6.60663		14.8792	8.6487	15.0101	33.346	15.146	20.7467	7.36081	-0.71299	5.49213	6.6572	15.9972	8.89909	7.65171	-0.35359	10.8667	4.05069	16.2957	9.01767		6.25232	13.2922	11.6408	4.01226	9.41998	5.89834	9.23828	3.63047	11.508	5.52718	11.463
27.9	6.50827	12.7039	63.1831	43.1085	23.1283	10.9178	39.58	41.0337	58.6828	42.0709	25.1489	31.5283	15.8282	24.0633	32.1379	17.8429	6.84274	6.3148		14.6821	8.75471	14.8668	33.7019	15.2685	21.2899	7.70265	-0.82138	5.48817	6.72165	16.1283	9.04885	7.91686	-0.4547	10.7724	4.26301	16.9362	9.20507		6.48841	13.6652	11.4238	3.98044	9.50986	6.55482	8.51305	3.1312	11.8335	5.28493	11.2963
28	6.45486	12.8933	62.983	43.0824	22.7246	10.8647	38.8859	40.3435	58.7552	42.5966	25.1565	31.2176	15.3156	24.5787	32.2979	17.614	6.57098	5.84922		14.1761	8.91961	14.6861	34.4405	15.4355	21.0246	7.5128	-0.88461	5.35607	6.46318	16.5507	8.77124	7.3397	-0.52684	11.106	3.93542	16.9054	9.10403		6.37317	13.5221	11.5768	4.37501	9.00517	5.59813	8.71816	3.91371	11.0053	5.46433	11.3983
28.1	6.59725	13.0024	62.5867	41.7351	22.2015	11.4799	38.7502	39.8627	58.492	42.4678	25.6261	31.1996	14.7843	23.8318	33.1678	17.5309	6.37447	5.93255		13.9742	8.41039	14.5905	34.9315	15.6499	21.0877	7.28865	-0.62306	5.55541	6.73054	16.4095	8.71187	7.58343	-0.51881	10.7091	3.60224	17.0504	9.23277		6.87063	13.7998	11.4892	4.04535	9.69652	5.39767	9.02631	3.40772	11.4867	5.31692	11.3968
28.2	6.48412	13.509	62.0132	40.3134	22.0416	11.6155	37.7285	39.6288	56.7937	42.2579	25.4301	31.8633	14.5872	23.1985	32.9064	17.7819	6.19326	5.84013		13.9978	8.51121	14.3923	34.8803	16.124	21.3647	7.26742	-0.63866	5.47756	7.0505	16.0688	8.68581	7.6019	-0.37808	10.8236	3.99768	17.117	8.84168		6.60785	14.2022	11.3088	4.31391	9.40319	5.85369	9.4267	3.66792	11.113	5.64259	11.4092
28.3	6.26108	13.7668	61.4283	39.8703	21.8717	11.8439	35.5233	38.7305	57.2366	42.4733	25.4164	32.0702	13.8589	23.3984	32.8081	17.9656	5.96612	5.7667		13.6465	8.85658	14.1609	35.655	15.7922	20.8316	7.40567	-0.38893	5.50821	7.51515	16.1169	8.76101	7.71541	-0.247	11.2103	3.82401	17.2065	9.00463		7.06456	13.783	11.2395	3.93716	9.15727	5.23902	9.42278	4.00493	11.2308	5.77057	11.3259
28.4	6.23206	14.398	61.1495	40.2777	21.1184	11.4132	35.5245	37.5345	57.0197	42.9617	25.534	31.1144	13.3126	23.6487	32.6048	18.2447	5.77257	6.50392		13.3227	9.17028	14.4247	35.0364	15.5631	21.2984	7.10994	-0.29367	5.48843	7.91753	16.2025	8.63513	7.23416	-0.33144	11.5285	3.7522	16.9906	9.2841		6.93106	14.1223	11.2578	3.59223	9.90096	5.90404	8.67792	3.65544	11.5428	5.76257	11.2269
28.5	6.00518	14.8703	60.6845	42.6348	21.0859	11.8453	35.4688	36.9836	57.9744	43.4809	26.266	31.0591	13.5023	23.4277	32.4747	18.3131	5.93548	6.4922		13.4922	8.72106	14.5681	35.1688	15.3757	21.1743	7.26792	-0.31135	5.44605	7.9599	16.23	8.43478	6.73729	-0.33327	11.429	3.94602	17.4281	9.41039		7.36669	13.6357	11.2513	3.82388	9.50294	5.54778	8.84279	4.28529	11.7785	5.89627	11.2885
28.6	6.31097	14.8377	61.0214	43.2028	21.029	11.929	34.5162	35.8402	56.5086	43.0613	26.3201	31.5869	13.0852	23.2945	33.1377	18.5159	5.87365	6.17967		13.2756	8.82117	14.3768	35.9217	14.7359	21.1057	7.39852	-0.17022	5.52179	7.89602	15.8425	8.63709	7.04898	-0.38489	11.0106	3.683	17.2096	9.1464		6.98727	13.7928	11.2422	3.28166	9.20073	5.44423	8.69853	3.72841	12.0041	6.16937	11.0368
28.7	6.62435	14.7889	61.3167	43.6888	21.0771	11.965	33.5581	35.3845	56.1623	43.3984	26.2962	31.6574	13.3865	23.6477	34.3696	18.3831	5.96966	6.88473		13.0781	9.10309	14.4088	34.6986	15.058	21.6823	7.2045	-0.07729	5.49878	8.14368	15.6338	8.55466	6.91745	-0.34882	11.1848	3.94024	16.8935	8.69176		7.17979	13.281	11.1376	3.45731	10.0787	6.0247	8.89873	4.34385	11.866	6.24936	11.1132
28.8	6.56591	15.1983	61.5307	44.2594	21.0648	12.2653	33.4198	35.3437	55.9793	43.9447	25.7798	30.9367	13.4326	23.5859	34.7843	18.6137	5.87518	6.69298		13.5242	9.26882	14.8202	34.4886	15.248	22.169	7.08189	-0.00802	5.45053	8.26312	15.3658	8.47812	6.97688	-0.37381	11.7919	3.95672	17.413	8.76346		6.95916	13.4717	11.1114	3.26893	9.55628	5.48793	9.26085	3.76681	12.242	6.24936	12.6916
28.9	7.19642	15.6038	61.4991	44.2675	20.9079	12.1209	33.7141	35.5223	56.2286	43.7654	25.8457	30.6819	13.3311	23.4335	35.2865	18.6034	5.83076	6.36597		13.757	8.96281	14.7879	34.1185	15.0708	22.0462	7.34758	-0.0203	5.49258	8.47809	15.3986	8.61982	6.62138	-0.49819	11.7443	3.58932	17.603	9.19447		7.16012	13.5768	10.952	2.90109	9.53949	6.1653	9.02434	4.30353	11.4923	6.43791	12.8101
29	7.65378	16.1519	61.1375	44.0643	20.4598	12.1484	33.6086	35.3605	54.6382	43.703	25.778	30.716	13.1317	23.4611	35.9947	18.311	5.72135	6.61209		13.5445	9.09831	14.6068	33.7949	14.5317	21.8103	7.14673	-0.06007	5.4508	8.40818	15.1596	8.40913	6.71632	-0.335	11.6199	3.82979	17.1829	8.88242		6.93387	13.3118	11.0173	3.11365	9.75479	6.19475	9.30305	4.14126	11.6236	6.35449	12.5942
29.1	7.54275	16.4407	62.3347	43.7048	20.1881	11.283	32.3688	34.5661	54.2697	43.8604	25.9172	31.2134	13.2078	23.61	36.1672	17.5872	5.68287	6.67824		13.6699	9.44108	14.132	33.925	14.0077	21.3882	6.77575	-0.03849	5.53069	8.77137	14.5707	8.34097	6.74123	-0.30004	11.5203	3.89484	17.5201	8.69502		7.08142	13.4422	11.1141	2.73689	9.16319	5.62568	8.5582	3.9694	11.3285	6.29735	12.4337
29.2	7.88571	16.3725	64.4776	42.912	20.1353	11.6396	32.6224	34.0298	53.9321	44.3541	26.126	30.5073	12.8248	23.5608	35.8187	17.3571	5.51574	6.5144		14.0038	9.43122	14.3873	33.4226	13.5799	20.9715	7.04876	-0.02036	5.5705	8.94521	14.7068	7.97586	6.20776	-0.47421	11.6474	3.48792	17.2999	8.53533		6.63455	13.0846	11.118	2.97236	9.76664	6.19001	8.82316	4.33713	11.673	6.28479	12.394
29.3	7.8917	16.1021	66.2422	42.5257	19.8843	10.819	32.8353	33.3514	53.7411	43.8708	26.7456	30.1456	12.5405	23.5405	35.4403	16.8616	5.51871	7.00306		13.9482	9.1195	14.3359	33.1534	13.1872	20.7326	6.76335	0.022843	5.46846	9.22663	14.9258	7.7994	6.10321	-0.49768	11.8295	3.72628	16.9079	8.73169		7.00694	13.2375	11.2095	2.72162	9.70541	5.82899	8.5631	3.88875	11.6562	6.41734	12.3114
29.4	7.54762	15.9185	66.6664	42.334	20.0802	10.116	32.4884	33.0739	53.3447	44.0873	26.8485	30.519	12.6572	23.8288	37.0632	16.8051	5.51736	7.02801		13.662	9.19364	14.1116	33.6794	13.3752	21.2278	6.50516	-0.02439	5.39312	9.33469	14.7009	8.17124	5.96501	-0.33835	11.8357	3.55877	16.782	9.00219		7.12498	13.0103	11.0905	2.48488	9.32023	6.51967	9.0371	4.6751	11.7168	6.53618	12.3761
29.5	7.84445	16.2429	67.1454	41.5398	20.2025	9.74533	31.858	32.449	52.4542	43.6216	26.7998	30.7401	12.7399	24.2121	37.5303	16.5994	5.66277	7.00858		13.8177	9.50214	13.7266	33.4854	12.979	21.8017	6.57075	-0.12999	5.22675	9.44389	14.3449	8.26836	6.18252	-0.29943	11.6908	3.48283	16.6532	8.80176		7.04067	13.1197	10.8788	2.5727	10.4037	6.81133	9.28146	4.0875	12.1567	6.45619	12.0839
29.6	7.94087	16.3736	66.9124	41.1653	19.4329	10.1046	32.4145	32.5211	52.5528	43.4175	26.8043	30.0891	12.6264	24.397	37.5421	16.542	5.51048	7.52897		14.1886	8.96997	13.8839	34.0211	13.0927	21.6587	6.83693	-0.12895	5.24652	9.60818	14.3521	8.08353	6.07065	-0.33225	11.8985	3.68657	16.3911	8.50192		7.19103	13.3567	10.7912	1.98466	9.67479	6.52822	8.73779	4.69911	11.8054	6.5099	12.4049
29.7	7.61686	16.8933	67.2631	40.9931	19.0427	9.56061	32.8326	32.3239	52.9281	43.2949	27.3007	29.4628	12.4398	24.4555	37.99	16.4765	5.72097	7.06745		13.9762	8.72002	13.7394	33.9147	12.5039	22.1727	6.52347	-0.23324	5.23505	9.83232	14.5118	7.75751	6.37874	-0.2342	11.9082	3.23725	16.6697	8.76428		7.24864	13.2922	10.7415	2.24431	9.1306	7.2189	9.10285	3.98284	12.4597	6.62188	12.4548
29.8	8.08893	17.345	67.1273	40.4626	19.1096	9.23221	32.595	31.8022	50.5221	42.6619	27.3147	29.5715	12.5211	24.7707	39.5521	16.8595	5.5682	6.62175		13.7992	8.65856	13.4382	33.3148	12.2564	22.3393	6.45147	-0.24702	5.16762	10.1391	14.3541	7.84429	6.25474	-0.15972	11.7684	3.22954	16.6823	8.8816		7.52829	13.3945	10.6317	2.43269	9.82393	6.54152	8.86634	4.12686	11.9412	6.57617	12.5849
29.9	8.55692	17.2461	67.0105	39.8364	18.9329	8.89049	32.3479	30.7779	47.9898	42.3161	27.4326	29.6012	12.6227	24.1829	40.1516	16.4786	5.801	6.76509		13.9795	8.92781	13.3478	33.7477	11.7343	21.8614	6.69834	-0.43293	4.88655	10.3148	14.3836	8.05105	6.48678	-0.22739	11.8987	3.34182	16.1413	9.18551		7.46786	13.1001	10.552	1.92229	9.4743	6.91013	9.08126	3.78217	12.2779	6.77043	12.5685
30	8.34459	17.1456	67.1027	39.8308	18.7587	8.60788	32.9195	30.3433	46.7126	41.8939	27.0757	29.8805	12.7146	24.2211	40.1506	17.0055	5.61242	7.42519		13.6127	8.81754	13.9188	34.4295	11.4273	22.4934	6.40028	-0.52409	4.92168	10.5159	13.6163	7.91069	6.30084	-0.2154	11.8554	3.12487	16.1958	8.86857		7.73908	13.525	10.5167	2.41742	9.26591	7.3196	9.28538	3.68232	12.0074	6.86299	12.521
30.1	8.31189	17.482	66.8168	38.5943	18.8648	8.40983	32.509	30.2106	45.2273	41.7385	27.7024	29.3962	12.5596	24.5335	40.9349	17.388	5.51287	7.60302		13.1673	8.68161	14.0995	34.6353	11.1773	22.7508	6.12378	-0.66114	5.0112	10.8588	13.4821	7.64115	6.20754	-0.27261	11.9454	3.27147	16.6496	8.75613		7.49878	13.1758	10.2409	2.06739	9.82491	6.71253	9.38646	4.16623	12.4193	7.04125	12.6137
30.2	8.33899	17.6321	66.9197	38.4805	18.8791	8.2596	32.7071	30.0443	44.4029	41.4527	27.7708	30.0211	12.5568	24.4437	41.2782	16.9297	5.28611	7.73182		13.2761	8.86499	13.9753	35.6899	11.3935	22.3575	6.6802	-0.70442	4.98996	11.1915	13.5016	7.60474	6.26282	-0.17069	11.8304	3.43965	16.447	8.7162		8.04964	13.2094	10.1651	2.10431	9.67677	7.15904	9.89383	3.92139	12.5383	7.09724	12.5117
30.3	8.01769	18.1415	66.7681	39.157	18.2306	8.49612	32.9596	29.6316	44.567	41.2136	27.154	29.879	12.6424	23.7994	41.3786	16.9189	5.62927	8.12905		13.279	9.20153	13.9221	36.391	11.5165	22.3757	6.49209	-0.76121	5.00203	11.1127	13.6037	7.6276	6.24097	-0.11125	11.6488	3.22482	16.3658	9.04048		7.6112	13.2207	10.169	2.38942	9.97899	6.79423	8.89382	4.73271	12.435	7.33035	12.62
30.4	8.47473	18.3806	65.51	40.6618	18.5728	8.62142	33.0496	29.0804	45.2479	40.5593	26.916	30.2687	12.1881	23.8113	41.5772	16.9558	5.66038	8.17759		12.5134	8.92864	14.3853	37.0554	11.5502	22.5139	6.29399	-0.95336	4.59651	11.0081	13.5322	7.9349	6.58598	-0.29669	11.9898	3.38404	16.7218	9.32728		8.0679	13.5446	10.1638	1.97321	10.2239	6.61847	9.12837	4.53108	12.6718	7.20123	12.5631
30.5	8.40647	19.1489	65.2897	42.1196	18.8084	8.10046	33.5852	27.7621	45.4748	40.2268	27.3111	29.5963	11.9469	23.6563	41.1264	16.0425	5.62726	8.27904		12.4444	8.68161	14.3069	37.6329	11.4963	22.2889	6.4831	-1.02094	4.63494	11.167	13.4439	7.8175	6.14068	-0.24538	12.0467	3.21441	16.2658	9.07063		7.90911	13.5516	9.94026	2.19595	9.45949	7.2018	9.03023	5.43553	12.6662	7.28007	12.3839
30.6	8.17279	19.3954	65.3924	42.6281	19.0523	7.81666	33.9358	26.5414	45.2149	39.7294	27.2727	29.934	11.7165	23.6422	41.1981	15.9854	5.53422	8.90603		13.051	8.93851	14.1341	37.1794	11.5658	22.8845	6.38746	-0.99189	4.52262	11.0376	13.3425	7.92134	6.47072	-0.27444	11.9981	2.80509	16.7146	8.76672		8.32788	13.2669	9.88797	2.18322	10.2496	6.70588	9.37665	5.02363	13.123	7.4012	12.1751
30.7	8.56755	19.7419	65.1935	41.2209	19.0987	8.1184	33.7835	25.9842	45.0001	39.6738	27.3665	29.6441	11.6789	23.1475	40.7328	16.0517	5.86934	8.41154		13.3501	9.13611	13.8464	36.6134	11.6339	23.4835	5.86126	-1.1483	4.37734	11.1641	13.2982	8.10711	6.32116	-0.2719	11.7906	3.12237	16.7652	8.88405		8.08336	13.1604	9.72458	2.23668	9.73208	7.2626	9.40217	5.47586	12.297	7.24579	12.0816
30.8	8.49016	19.9809	65.3548	39.3006	19.171	8.21125	33.757	25.7661	45.6657	39.3293	26.7906	30.1927	11.7774	22.6437	41.0007	15.6198	5.75964	8.23622		13.4799	8.75503	13.7463	37.2695	11.6053	23.3802	6.04004	-0.99605	4.56929	11.163	13.5465	8.14331	6.4492	-0.3097	11.8392	2.906	16.4891	9.35172		8.43186	12.8729	9.68406	2.64525	9.30937	7.10584	9.47086	5.67269	12.4967	7.56118	12.0831
30.9	8.1827	20.2773	65.2361	38.8761	19.1958	8.23413	34.5667	25.6447	45.7397	39.1621	26.6944	29.5239	11.3314	22.1938	40.4834	15.5789	5.82952	8.06917		13.9348	8.80414	13.2848	36.9851	11.5524	22.4586	6.15865	-1.00508	4.56942	11.2051	13.4204	8.35834	6.12429	-0.36487	11.743	2.63662	16.6888	9.51142		8.37284	12.7817	9.52328	2.23795	9.97306	7.198	9.90364	5.30591	12.1152	7.58974	12.0107
31	8.4175	20.5659	65.4305	39.2983	18.4081	8.15891	34.6791	25.8031	45.1096	38.6827	26.7657	29.4469	11.1546	22.2002	40.1999	15.9691	5.59108	7.62516		13.9252	9.16498	12.8736	37.1323	11.3459	22.831	5.87724	-0.96435	4.6766	10.8782	13.6462	8.30518	6.04104	-0.24497	11.6065	2.89646	17.2003	9.17166		8.76491	13.0103	9.56773	2.70126	9.60368	7.54476	8.92228	5.75814	12.3149	7.9714	12.1626
31.1	8.43229	21.3107	65.7878	40.129	18.6395	8.85783	34.8634	25.6261	44.0235	38.1857	26.8148	29.7745	11.4459	21.94	40.6273	15.4116	5.95683	7.57204		13.7016	9.26477	12.4297	37.9388	11.0844	23.0458	5.81997	-0.87616	4.66395	10.9429	13.7437	8.50417	6.35776	-0.3539	12.0129	2.61281	17.1842	8.90197		8.59909	13.0061	9.25663	2.44542	9.35875	6.74863	9.18823	5.27903	12.609	7.89142	12.0192
31.2	8.23219	21.9783	65.0129	39.8926	18.4884	8.9454	34.847	25.4085	43.6059	37.7392	26.6263	29.8108	11.3808	21.79	39.8901	16.0528	5.84397	7.99919		13.698	8.82408	12.6232	37.2934	11.1273	23.1441	6.1435	-0.89904	4.68946	11.2415	13.9782	8.47119	6.324	-0.3096	11.987	2.5228	17.5619	9.08285		8.7621	13.1001	9.17951	2.54852	9.91479	7.3918	9.30894	5.88488	12.811	8.2148	12.0652
31.3	8.77405	22.4244	65.0642	39.7501	18.2707	9.19955	35.4917	25.075	43.6644	37.6313	26.6462	29.2887	11.0297	21.4427	39.1677	15.7841	6.04451	7.68861		13.919	8.81276	12.3037	37.3648	10.8216	23.3872	5.86225	-0.93659	4.73362	11.3055	14.1429	8.24788	6.31187	-0.38082	12.2443	2.70823	17.9855	9.38024		8.83658	12.9304	9.10369	2.98764	9.49702	7.83642	9.78882	5.49122	13.2026	8.16223	11.953
31.4	8.92682	22.7968	64.661	40.5824	18.8472	9.26896	34.924	24.9211	42.9545	36.8102	26.215	28.9349	10.769	20.5519	39.2879	15.3843	5.90629	8.05161		13.7671	9.24535	11.7416	36.6765	11.1126	23.7415	5.96588	-1.03692	4.83289	11.3044	13.9492	8.4716	5.89236	-0.33886	12.4674	2.6105	17.7877	9.48942		8.98975	12.9108	8.98344	2.55743	9.64813	7.388	10.1647	5.97513	13.0197	8.34278	12.1945
31.5	8.80571	23.4098	63.9723	41.1002	19.661	9.26542	34.959	24.8441	41.2155	36.2562	26.1999	29.322	11.1809	19.9173	39.495	15.5039	6.30076	8.35843		13.4476	9.10101	11.6596	37.0117	11.052	22.944	6.30448	-0.95173	4.84027	11.1573	14.245	8.56138	6.11075	-0.35817	12.096	2.52713	17.5983	9.27758		9.02066	12.577	8.9769	2.85781	9.98294	7.73667	9.41689	5.40961	13.2969	8.31993	12.3028
31.6	9.22446	23.8357	62.9068	42.5777	19.0382	9.35472	34.4417	24.7996	40.3664	35.6808	25.7173	29.4126	11.4734	19.2658	38.9744	15.3802	6.31282	8.28036		13.7588	8.69895	11.8447	37.6666	10.8433	22.9903	6.43607	-1.12354	4.98483	11.5246	14.2722	8.60482	6.19629	-0.44342	12.4745	2.70601	17.9883	8.87671		9.43521	12.6163	9.25532	2.57906	9.74195	7.14954	9.69756	5.48738	12.5091	8.33249	12.3005
31.7	9.13507	24.2927	62.4635	43.8947	19.2654	9.71846	35.4882	24.3815	39.9599	35.9445	25.5185	28.4692	11.403	19.1354	38.1157	15.5589	6.32019	8.00088		13.2924	8.79843	11.7268	37.5188	10.7857	22.9594	6.12494	-1.02861	4.66415	11.7882	14.439	8.48205	6.18973	-0.51902	12.3451	2.37293	17.9805	9.3892		9.76544	12.4466	9.30238	2.39578	10.2526	7.77087	9.40904	5.44897	12.5708	8.50504	12.3106
31.8	8.99709	24.9711	62.001	44.8703	19.5703	9.84666	35.401	24.8026	39.8462	35.262	25.6483	28.4806	10.9785	18.633	38.4737	15.6099	6.48589	8.17558		13.0245	9.09977	11.315	37.8531	10.8842	22.8605	6.17705	-0.89215	4.718	11.9946	14.1974	8.46612	6.02018	-0.60305	12.4271	2.47132	17.9882	9.78518		9.85819	12.4802	9.20304	2.88581	10.0728	8.17084	9.62396	5.2195	11.9401	8.53361	12.2413
31.9	9.60915	25.5057	62.5209	45.4107	19.6611	9.87106	35.5522	25.0899	39.3586	35.3477	26.2236	28.6081	11.3662	18.5702	38.5548	15.7287	6.95837	7.99787		13.1482	9.05699	11.5265	38.9107	10.7423	23.0724	6.35584	-0.89611	4.74976	11.9954	13.7868	8.69491	6.16351	-0.51597	12.3873	2.47557	18.0768	9.80718		10.3894	12.476	9.07755	2.38051	9.77454	7.63976	9.79373	5.61028	12.2813	8.81928	12.2787
32	9.45206	25.2804	62.5779	45.7671	19.3628	9.91039	35.1171	25.8451	38.6869	35.1771	26.3407	28.7553	11.2566	18.4176	38.0754	15.2847	6.8299	8.07895		13.5279	8.91494	11.9853	37.7855	10.8455	23.1912	6.12736	-0.87	4.66764	12.4362	13.9513	8.69646	6.6157	-0.5245	12.2811	2.27279	17.6277	9.48046		10.3866	12.3386	9.00043	2.67707	10.4629	8.28769	9.84182	4.85081	12.4002	8.75758	12.1042
32.1	9.45086	24.919	63.3293	46.6168	19.5673	10.2627	36.4753	26.7216	39.1172	35.3329	26.5931	28.3653	11.2637	18.2044	38.1758	15.2905	6.89539	8.52479		13.3455	9.00901	11.772	38.3737	10.6664	22.6567	6.3848	-0.94205	4.67028	12.8999	14.2954	8.71404	6.19345	-0.57876	12.7342	2.56983	17.7513	9.11381		10.8152	12.4662	8.76122	2.65034	9.898	7.74142	10.1156	5.40193	12.6359	8.37935	12.2094
32.2	9.87552	24.5054	63.7342	47.0692	18.9897	10.0379	36.6219	27.0324	38.6808	35.3972	26.9563	28.2326	10.886	17.9124	38.4648	14.7922	6.74749	8.02898		13.2569	9.45209	11.2465	37.9041	10.4349	22.6871	6.67745	-1.00573	4.64661	13.5951	14.1563	8.67671	6.25233	-0.66025	12.9353	2.12928	18.0745	9.43483		10.6522	11.9263	8.97298	2.30923	9.54344	8.28009	9.5425	4.87289	13.0231	8.40906	12.0925
32.3	9.85785	24.3386	63.9123	47.3568	18.9177	10.3339	36.7223	27.4537	38.6898	35.1888	27.1538	28.5567	11.1899	17.8694	38.38	14.7709	7.20658	8.03142		13.7425	9.27193	11.5321	37.1008	10.1571	22.724	6.50799	-1.30023	4.71648	13.8954	13.9915	8.77	5.94927	-0.57663	12.858	1.81334	17.5335	9.67763		11.0358	12.176	9.0501	2.81581	10.1578	8.79026	10.0293	5.72549	12.8615	8.40791	11.7138
32.4	9.77031	24.3071	64.5412	46.5468	19.0371	10.5518	36.1521	27.838	37.4443	35.1679	27.1178	28.5724	11.4257	17.6613	38.0363	14.8782	7.24313	8.53871		13.7109	8.86842	11.8206	36.8702	10.0251	22.4045	6.45414	-1.3437	4.81167	13.7027	13.9904	8.90664	6.39687	-0.60467	12.7911	2.08909	17.328	9.45357		10.8868	11.9824	9.20696	2.5447	10.2466	8.18033	9.86046	5.2435	13.3149	8.37935	11.6725
32.5	10.0659	24.2408	64.6778	44.7688	19.051	11.5154	37.5698	28.4589	37.9748	35.6637	27.6904	28.0059	11.4876	17.2919	37.9679	14.1673	7.47029	8.37329		13.4215	9.04484	11.8294	36.5917	9.98752	22.1024	6.53529	-1.19769	4.59183	13.9405	14.1923	8.8725	6.31919	-0.96316	12.7204	1.85287	17.4496	9.1684		11.3463	11.8843	9.20304	2.74453	10.0452	8.75796	10.0234	5.30303	12.7291	8.01597	11.4684
32.6	9.97385	24.4383	65.0989	43.8816	18.9862	12.1049	37.8788	28.969	37.5665	36.1081	27.8966	27.2421	11.4277	17.1806	37.2322	14.0642	7.36758	8.06635		13.5517	9.38678	11.4808	36.3185	9.99113	21.8289	6.12711	-1.09092	4.66124	14.3326	13.9248	8.67133	6.2543	-0.87221	13.0105	1.80226	17.5186	9.2564		10.7913	11.8717	9.23702	3.28802	10.5568	8.38934	10.2187	5.30111	12.8188	8.25593	11.5915
32.7	9.9023	24.6258	65.8889	43.5065	19.0809	12.7723	38.9245	28.8138	37.3154	36.5966	28.7204	27.7877	11.9721	17.4428	37.0139	14.626	7.60124	8.08265		13.7449	8.8437	11.6429	36.9667	10.5111	21.4346	5.32156	-1.02939	4.61339	13.9797	13.596	8.52549	6.38748	-0.75526	12.5652	2.25708	17.0808	9.82999		10.8011	11.8198	9.19389	2.81835	10.4017	8.26204	9.94977	4.66454	12.3991	8.13367	11.4014
32.8	10.1328	24.7502	66.4029	44.1872	18.8172	12.8448	38.1711	28.9707	36.1589	36.6028	28.615	27.6319	12.4924	16.7558	37.2602	14.1634	7.59521	7.7263		13.4289	8.37653	11.7179	36.609	10.2769	20.9506	5.23558	-1.17273	4.60818	13.9251	13.9091	8.36352	6.61854	-0.75719	12.5745	2.08129	17.1673	10.1592		10.6901	11.716	9.20042	3.38985	10.8432	8.64205	10.3354	5.24062	12.8188	8.42505	11.5666
32.9	9.80725	24.6143	66.7433	45.6269	18.3782	12.795	39.4381	28.4553	36.351	36.6132	28.6857	27.3554	12.6708	16.9953	36.157	14.3102	7.61828	7.8465		13.1939	8.46864	11.4536	36.7272	10.3039	21.2232	4.96556	-1.07208	4.56567	13.6862	13.6512	8.49436	7.0811	-0.70364	12.8227	2.12533	17.0172	9.8471		11.0428	11.1186	9.20696	3.19765	10.8086	8.09863	9.57881	4.54356	12.5663	8.38963	11.5596
33	9.83883	24.5835	67.2038	46.4326	18.7238	12.532	39.4693	28.036	36.2107	37.1131	29.2164	26.6927	12.9066	16.7565	34.8709	14.4161	7.36758	8.27064		13.6059	8.70747	11.0039	36.4423	10.2686	21.3288	4.79677	-1.3064	4.22705	13.7768	13.3618	8.31894	6.59472	-0.66564	12.8908	2.07935	16.6741	9.37698		10.8812	10.8887	9.09585	3.38221	10.5973	9.03537	9.87715	5.06492	12.5068	8.13709	11.6492
33.1	10.139	24.1254	67.4789	46.3666	19.0081	12.1669	39.6753	27.9201	35.6937	37.3488	29.4933	26.9841	13.2298	16.8468	34.3818	14.3265	7.66815	8.28676		13.2442	8.35546	11.313	35.4611	9.813	21.2232	4.72327	-1.12095	4.21347	13.6071	13.1401	8.33714	6.7598	-0.63566	12.9398	1.86241	16.7153	9.03233		11.0793	10.7975	8.69848	3.77042	11.5286	8.61355	9.96449	4.27569	12.6797	8.27193	11.8408
33.2	9.89567	24.0515	67.2971	47.2261	19.2415	12.5248	38.8704	27.9303	35.1845	37.4234	29.1208	26.6608	13.7475	15.7464	34.55	14.3658	7.56956	8.19778		12.8234	8.1673	11.4667	35.3261	9.43574	21.3821	4.90056	-0.96655	4.39646	13.8195	12.9353	8.47584	6.73347	-0.63099	12.675	2.30334	16.4697	9.23603		10.7435	10.6671	8.89978	3.46876	10.7997	8.38364	10.0764	4.74615	12.4552	8.28222	11.833
33.3	9.79254	23.9064	67.707	47.1228	19.6232	12.635	39.4304	28.0031	35.5842	37.5105	29.1573	26.7094	14.2526	15.8436	32.73	14.7289	7.88908	8.52209		12.7086	8.48494	11.1934	35.1372	9.64829	21.3295	4.54398	-0.73704	4.23443	13.4845	12.9131	8.54887	7.05674	-0.52562	13.0042	2.19588	16.2168	9.31995		10.8967	10.4231	8.83965	3.86843	10.4817	9.02302	10.4081	4.2584	12.7425	8.57703	11.9764
33.4	9.92717	24.6504	67.4057	47.2503	19.367	12.675	39.514	28.2763	35.0153	37.5685	29.2239	25.9645	14.3628	15.4951	31.7285	14.1338	7.81164	8.36044		12.9084	8.78514	10.8087	34.5658	9.50907	20.6488	4.57145	-0.48069	4.41333	13.9548	12.5596	8.67578	6.68726	-0.51038	13.0718	1.91898	16.583	8.92234		10.773	10.2114	8.9586	3.47131	11.4071	8.6544	9.48068	4.2632	12.1062	8.62731	12.9748
33.5	9.58908	25.1503	68.3984	47.5833	18.8001	12.5808	39.7441	28.6149	34.8723	37.0492	29.4986	25.9385	14.4874	15.245	32.1118	14.1226	8.20821	8.23377		12.2909	8.57777	11.0514	34.4808	9.59122	20.5554	4.96282	-0.7308	4.6443	14.0604	12.393	8.64713	6.85965	-0.54035	12.9408	2.1262	16.4627	8.37808		10.8672	10.0459	8.92854	3.50058	11.1039	9.01542	9.82317	4.43987	12.2622	8.79871	13.0247
33.6	9.75232	25.5609	70.0058	47.2025	18.6733	12.6982	38.6002	28.6512	34.4761	36.9211	28.8874	25.8608	14.3246	14.5651	31.7097	13.8976	8.35055	8.52121		11.7682	8.18257	11.2306	34.4761	9.67829	20.383	4.72685	-0.60448	4.55077	14.1865	12.1868	8.96611	7.34516	-0.5561	12.9494	1.96843	15.6782	8.6771		10.7013	9.95194	8.87625	4.09499	10.8096	8.93752	9.38156	4.01261	11.572	8.68102	12.8658
33.7	9.99472	25.846	70.7546	46.2776	18.7359	12.0991	39.8597	28.8782	34.2431	37.0092	28.7449	25.74	14.8563	14.975	30.4769	13.0589	8.53079	8.72864		11.8871	8.69968	11.016	34.1076	9.5499	20.0548	4.51269	-1.06721	4.71774	14.1254	12.2416	9.05775	7.48784	-0.55143	12.77	1.69943	15.993	9.08937		10.8925	9.82573	8.93377	3.49295	11.3054	8.36654	9.7113	4.58677	11.8896	8.5119	12.9772
33.8	9.7875	26.4156	70.761	45.9673	18.7041	12.0051	39.6328	29.3237	34.2399	36.7812	29.0762	24.9253	14.8538	14.9248	29.9166	13.3287	8.30977	8.50171		12.0158	8.80476	10.6069	33.5588	9.37511	20.1451	4.74833	-0.89546	4.41531	14.0519	12.0546	9.00304	7.43857	-0.58283	12.9266	1.99291	15.8699	8.96715		10.7885	9.79348	8.8488	3.89643	10.8916	8.94132	9.98313	3.72937	11.875	8.42734	13.0356
33.9	9.95211	26.4517	70.4345	45.6639	18.4665	11.8814	39.9823	29.3692	34.0058	36.4556	28.8054	25.2014	14.9717	14.6969	29.2286	13.4291	8.61896	9.05508		12.0184	8.64257	10.9308	32.7255	9.43907	19.7583	4.60841	-0.89904	4.49493	14.1676	11.6304	9.0592	7.22848	-0.44169	12.8756	1.82463	15.4598	8.71457		10.7421	9.66307	9.15206	3.92189	11.2995	8.12713	10.2039	4.31697	11.9547	8.38392	12.9538
34	10.1236	26.3903	69.9341	45.6388	18.9639	12.1177	39.1729	29.4993	33.0234	35.7478	28.9504	25.1749	14.7386	13.7294	28.3243	13.1543	8.71554	9.03		12.5803	8.62658	11.1468	32.7563	9.26658	19.322	4.3056	-0.83081	4.57285	14.7846	11.1465	9.18983	7.87994	-0.35176	12.8576	1.77596	15.85	8.66161		10.7547	9.41487	8.81351	3.67496	11.7883	9.07717	10.4179	3.63815	12.4687	8.36678	12.9452
34.1	9.85362	26.6667	70.094	47.0539	18.8077	11.542	39.349	29.451	32.5002	35.7929	28.6106	25.184	14.4154	13.7662	27.6324	13.7382	9.07469	9.02542		13.0338	9.01597	10.8073	32.1375	9.20491	18.8052	4.53582	-0.9223	4.44767	15.4502	11.0693	9.19656	7.86136	-0.3858	13.1208	1.94693	16.0403	8.67384		10.6016	9.41907	8.75338	4.01862	11.2916	9.45244	9.42474	4.31409	11.9401	8.44562	12.3188
34.2	10.195	26.6008	70.4946	48.1494	18.7145	11.4847	38.8143	28.9854	32.4306	35.6879	28.8286	24.4616	14.4276	13.6151	27.2784	13.659	9.08263	9.69217		13.2343	8.98347	10.6511	31.8557	9.08936	18.8392	4.69322	-0.9121	4.53296	15.7102	10.8381	9.25789	8.05342	-0.64054	12.7411	1.74232	15.9109	9.08855		10.8292	9.29147	8.95599	3.64314	12.1212	9.02492	9.48951	3.79081	12.0108	8.60103	12.357
34.3	10.8481	26.4943	70.6448	48.9243	18.9868	10.8616	39.5943	29.1559	32.0172	35.3921	28.4794	24.2904	14.6525	13.2029	26.0428	13.2197	9.26202	9.38372		13.1146	9.20932	10.9243	31.0572	8.97666	19.1581	4.44044	-1.06363	4.47951	15.8009	10.8214	9.28881	8.04556	-0.54625	12.8522	1.87128	16.0934	9.0967		10.5777	9.39664	8.80567	3.77933	11.5365	9.61299	9.56115	3.58919	11.1612	8.49247	12.1396
34.4	11.0157	26.1101	70.9918	50.3196	19.144	10.9289	38.4475	28.98	31.9627	34.7441	28.1949	24.8123	14.7659	12.4755	25.5758	13.0476	9.38607	9.19423		13.6606	9.2224	10.9354	31.2762	8.99867	18.5035	4.74017	-1.51746	4.5689	15.7047	10.6859	9.50757	8.17436	-0.48894	12.7873	1.93913	15.9227	8.73902		10.6437	9.3111	8.99912	3.90407	11.1493	9.01257	9.95173	3.81866	11.352	8.62388	12.2643
34.5	11.1606	25.9544	70.3039	49.4868	19.0973	10.9949	38.8845	29.3783	31.7497	34.9356	27.3023	25.1462	14.4089	11.9974	25.7959	12.6257	9.6785	9.56469		13.676	9.53577	10.6085	30.5653	9.02673	18.8129	4.86494	-1.47477	4.64378	16.0301	10.4809	9.90785	8.77414	-0.33591	12.8333	1.73519	15.5291	8.29578		10.395	9.54387	8.88802	3.6686	11.6985	9.46194	10.2206	3.47013	10.8425	8.64902	12.2113
34.6	11.1328	26.3313	69.7336	49.4794	19.1963	10.8447	39.1966	29.8662	32.5793	35.3034	27.283	24.6652	14.1527	11.7664	24.9055	11.997	9.47088	9.4088		13.5311	9.34119	10.73	30.805	9.30213	18.4683	4.53508	-1.54157	4.30839	16.0126	10.4767	9.86297	8.54385	-0.36955	13.2692	1.93672	15.712	8.49622		10.6044	9.59576	8.69456	4.07972	11.494	9.87425	9.52778	4.10958	11.0412	8.35421	12.3749
34.7	10.7797	26.4281	68.7338	49.8851	18.8844	11.1383	39.8701	29.9759	32.4086	35.501	26.9401	24.5452	13.9298	10.944	23.9831	11.865	9.44322	8.94924		13.9389	8.97734	11.1053	31.2968	9.00798	17.2042	4.74142	-1.52766	4.46323	16.2956	10.4787	9.85148	8.62458	-0.46679	12.9584	1.77586	15.9609	8.79768		10.0381	9.66167	8.78345	3.90279	11.0427	9.30233	9.84476	3.47013	10.7236	8.4879	12.4505
34.8	10.6839	26.673	68.1719	49.4792	18.3451	10.8579	39.2837	30.2555	32.8782	35.2967	27.1826	24.5383	13.8626	10.3722	23.8802	11.1422	9.23627	9.04756		13.6106	9.02739	11.4309	31.1911	9.03499	16.8957	5.0781	-1.55106	4.61649	16.462	10.6158	10.0548	8.61333	-0.38662	12.7413	1.55805	15.6432	8.74472		10.3599	9.6813	8.7011	4.23245	11.9078	9.66525	9.11757	4.20559	10.9379	8.36106	12.6141
34.9	10.3545	26.7987	67.8718	49.385	17.9667	11.1009	38.9223	30.2851	32.9113	35.6042	26.4741	24.5775	13.8208	10.1094	23.6306	10.5837	9.43479	8.8326		13.1852	9.25937	11.437	31.7698	8.70202	17.132	5.56469	-1.54404	4.5627	16.6044	10.1516	10.1422	9.15685	-0.39566	12.5281	1.7137	15.8058	8.35363		9.87786	9.45834	8.81874	4.47047	11.498	9.13322	9.50914	3.60743	11.4968	8.4959	12.6928
35	9.82244	27.1842	68.5133	50.1705	17.96	11.3217	38.8628	30.8826	33.2662	36.0268	26.3097	24.4328	13.4558	9.99719	22.7291	10.7871	9.35008	8.79373		13.2278	9.16519	11.2457	31.7655	8.81083	17.0173	6.03555	-1.41648	4.80666	17.003	9.9385	10.1534	9.13106	-0.28277	12.7187	1.51304	16.0767	8.0375		10.4343	9.70373	8.58607	4.26046	11.4743	9.22538	9.61708	3.98476	11.4384	8.29136	12.7629
35.1	9.8417	27.6114	68.78	49.7001	17.8595	11.8359	39.4145	31.4453	33.0744	36.0031	25.8967	23.8687	13.4722	9.24663	22.1972	10.9893	9.52535	9.09691		13.2237	8.85554	11.719	31.9719	8.82292	17.475	6.49326	-1.62773	4.74364	17.4259	10.028	10.2182	9.3134	-0.41202	13.1046	1.04955	15.6896	7.99432		10.1083	9.44431	8.3534	4.70212	12.0115	9.77355	9.73583	3.62663	11.7841	8.01711	12.9172
35.2	10.1397	28.1228	68.9729	50.2289	17.8009	11.8294	38.6341	31.6172	33.5077	35.7365	25.8019	24.1717	13.7384	8.93797	22.7533	10.7758	9.30883	8.92779		13.0439	9.14992	11.3785	32.4739	9.02964	17.8798	6.3168	-1.49868	4.79802	17.3319	10.104	10.2109	9.41129	-0.29913	12.5392	1.36404	15.7474	8.20779		10.492	9.73178	8.49849	4.37119	11.5523	9.31943	9.76821	3.40676	11.0658	7.79657	12.8502
35.3	10.0863	28.9283	69.0082	50.5835	17.6381	12.4297	37.9742	32.1777	33.3089	36.095	25.3096	24.0598	14.1682	8.58595	22.0647	11.3078	9.42972	8.5382		12.8454	9.54305	10.9672	31.6837	9.1052	17.6722	6.09281	-1.61123	4.9259	17.3539	9.88589	10.4036	9.58379	-0.34262	12.8836	1.39575	16.1139	7.97476		10.0465	9.45133	8.13119	4.79758	12.1755	9.91226	9.1215	3.83978	11.2948	7.71544	12.8946
35.4	10.5018	29.6951	69.0944	50.1657	17.4733	12.7854	38.6816	32.3634	33.8547	36.0045	25.0949	23.838	14.2066	8.08681	20.9196	11.0949	9.21119	8.992		13.3045	9.42187	10.9602	30.8072	8.74341	17.4639	6.3893	-1.61149	4.70594	17.6196	9.661	10.3458	9.75543	-0.59522	12.7374	1.32568	15.7998	7.71241		10.402	9.28305	8.54424	4.90068	12.213	9.40874	9.37763	3.30691	10.6921	7.67087	12.8961
35.5	10.5589	30.3325	69.2772	49.9757	17.8023	13.6379	38.9177	33.0903	33.6301	36.1228	25.0192	23.3576	14.0853	7.38844	20.5331	11.0529	9.231	8.48704		13.3484	8.94121	11.5552	30.056	8.36363	17.4097	6.40628	-1.4684	4.74594	18.2672	9.43612	10.1055	9.49607	-0.46171	12.9788	1.48903	16.0974	7.57064		10.4329	9.32933	8.62267	4.59775	11.9266	8.95462	9.30305	3.96556	11.0064	7.61831	12.8174
35.6	10.4445	30.7299	68.5515	50.0469	18.6177	13.4988	37.7595	33.179	33.6142	36.1071	25.0379	23.4572	14.492	6.98633	20.5758	11.762	8.94183	8.18674		13.1822	9.26517	11.8058	28.2967	8.15981	16.9253	5.9926	-1.42766	4.77442	18.6741	9.28446	10.2003	9.79104	-0.38133	12.9142	1.34621	16.5078	7.76618		10.6198	9.23818	8.27889	5.02796	12.8165	9.24628	9.63867	3.69192	10.8279	7.71658	12.8393
35.7	10.8582	30.7383	68.7245	49.4925	18.7843	14.3507	37.8414	33.6315	32.7414	36.5766	24.7021	23.2462	14.8378	6.81703	20.2738	11.8065	8.97112	8.3393		13.2401	9.54118	11.7107	28.4586	8.26003	16.5274	6.18237	-1.30731	4.75702	19.0256	8.81817	10.311	9.85014	-0.22729	12.7354	1.82685	16.1587	7.72056		10.3219	9.30268	8.38085	4.85868	12.3612	8.44445	9.88696	4.52724	10.8537	7.62288	12.6795
35.8	10.6639	30.6755	69.4588	49.3828	18.6617	14.9404	38.3095	33.5001	32.7369	37.381	24.7686	23.0936	15.0539	6.40622	19.4073	11.4586	8.86458	8.28187		13.6826	9.26456	12.289	28.4687	8.29912	16.5148	6.36349	-1.4131	4.83441	19.2752	8.6301	10.3403	10.0843	-0.42879	13.0228	1.83215	16.3214	7.45005		10.6718	9.53546	8.08282	4.81922	12.0204	9.08287	9.4267	4.08462	11.1534	7.93827	12.5634
35.9	10.2294	30.8555	69.6596	50.4131	18.9586	15.2487	38.5666	34.4571	32.4254	37.9075	24.766	22.6256	14.9049	6.39213	19.0964	11.7112	8.83165	8.05262		13.5266	9.05138	12.8022	28.015	8.29335	16.4485	6.14775	-1.16903	4.45736	19.3605	8.24469	10.4489	9.84228	-0.45073	12.9876	1.53925	16.6622	7.12415		10.5917	9.48778	8.47889	5.16797	12.6911	9.22823	9.80649	4.64438	11.1702	7.81028	12.3616
36	10.3515	31.4548	70.7818	51.2747	18.5771	15.2924	38.0393	34.5821	31.9126	38.4812	25.2099	22.3722	15.42	6.32827	18.9485	11.0004	8.68424	7.65964		13.5261	9.25272	12.6584	28.4687	8.28662	15.7273	6.30606	-1.34844	4.33792	19.6803	8.03489	10.3565	10.0316	-0.39027	13.1164	1.74059	16.3042	7.14615		10.6831	9.44151	8.39	4.55448	12.0155	8.69241	8.98509	4.13166	11.5507	7.75429	12.3648
36.1	10.4143	31.1764	70.6595	51.6259	17.9604	15.1315	37.2508	35.4984	30.8292	39.2006	24.6927	22.0542	16.0657	5.8197	18.5772	10.5114	8.78857	6.86184		13.9699	9.45053	12.402	28.4134	8.1592	15.7099	6.86448	-1.1997	4.28334	19.5082	7.70771	10.4092	10.3663	-0.39942	13.3674	1.88602	15.9229	7.35554		10.6676	9.57753	8.25536	5.01269	11.8318	9.15888	9.34917	3.88683	11.1287	7.74858	12.2759
36.2	10.2597	30.9941	70.6922	52.0397	17.5015	15.2124	37.0428	35.9377	30.3716	39.4135	24.9438	21.7885	16.396	5.40531	18.5986	10.8509	9.02175	6.66345		13.7353	9.252	12.7203	28.4739	8.05302	15.7413	6.7636	-1.12328	4.10853	19.4416	7.30333	10.0807	10.4363	-0.23511	13.3586	1.7242	16.1928	7.27651		10.5088	9.30549	8.49196	4.76704	12.298	8.66201	9.2687	4.30257	11.3734	7.45948	12.2978
36.3	10.5615	30.6243	70.5362	51.1467	17.8869	14.8592	37.1859	36.9353	29.528	39.7992	24.9158	21.3181	15.7578	5.36864	18.1864	11.0336	9.13203	6.7365		13.5509	9.14629	13.1146	28.5254	8.06184	15.2067	6.53729	-1.10301	4.20115	19.8528	7.49711	9.98512	10.4696	-0.36944	13.9364	1.98982	15.9873	6.99786		10.9248	9.04747	8.27366	4.62957	12.0027	9.41443	9.65143	3.86667	10.9401	7.33949	12.4084
36.4	10.4419	30.5557	70.737	49.5647	18.2038	14.395	37.4648	37.4025	29.1066	40.3505	25.4267	21.3124	16.0504	5.15935	17.9486	11.2748	9.11566	6.19215		13.7185	9.48459	13.043	27.6914	8.3112	15.2389	7.06691	-1.02835	3.98836	20.2838	7.34963	9.93402	10.3709	-0.00131	13.6052	1.82097	15.8355	6.66136		10.655	8.78103	8.69195	4.83195	12.2901	9.61394	9.88205	4.29873	11.1377	7.23208	12.1053
36.5	10.2595	29.7928	70.9149	49.0816	18.492	14.6244	36.7826	38.1012	28.5321	40.7735	25.3553	21.3756	16.1035	4.90038	18.3287	11.8957	9.18295	5.79347		13.6944	9.70566	12.774	27.6285	8.93465	15.4468	7.4269	-1.23681	4.16107	20.4208	6.83877	10.0715	11.0345	0.038218	13.832	1.65173	15.9813	6.69558		10.9683	8.55106	8.71678	4.31519	12.5646	9.01637	9.42965	3.8177	10.9166	7.04696	12.5042
36.6	10.1077	29.3836	70.5697	49.6325	18.4981	14.451	36.7103	38.5874	27.8968	41.3894	25.5256	21.0615	16.19	4.27206	18.2599	11.4597	8.98394	5.32638		13.3999	9.50245	13.1368	27.5659	9.5049	14.7118	7.39369	-1.18703	4.37991	20.6626	6.92148	10.1425	11.0348	0.073985	14.2203	2.02751	15.582	6.96119		10.6494	8.78384	8.44359	4.4832	12.2387	9.51229	9.7319	4.55316	11.0086	6.93841	12.5876
36.7	9.96882	29.6118	69.4099	50.6953	18.3664	14.4652	36.5587	39.1427	27.3732	41.8889	25.2349	21.0405	16.1196	4.2699	17.9176	11.6649	8.89004	5.1811		12.7959	9.71179	13.5797	26.6372	9.83454	14.6132	7.98066	-1.37963	4.20906	20.8298	6.66284	9.95626	11.3013	0.1632	14.0985	1.82502	15.3888	6.79417		11.0231	8.68287	8.51156	4.54175	12.9676	8.96602	9.31286	3.83594	11.5653	6.81385	12.7793
36.8	9.80533	29.2382	68.6747	52.3626	18.6754	13.8755	36.7155	39.9557	26.6015	42.5065	25.4943	20.955	15.4142	4.49085	17.8199	11.6258	8.66127	5.05072		13.0135	10.1343	13.4501	26.2173	9.89918	14.4833	8.09544	-1.45118	4.1463	21.1728	6.25856	9.79977	11.0556	0.305861	14.4278	1.67785	15.4252	6.51877		10.9529	9.08393	8.26974	4.36864	12.5498	9.33558	9.3266	3.83018	11.3633	6.81614	12.7512
36.9	9.95858	29.2749	68.0832	53.5775	18.8465	13.8773	35.8795	41.4065	27.6735	43.0373	25.627	21.4316	15.6581	4.29667	18.5728	11.4285	8.59206	5.27308		12.9583	10.0495	13.3181	25.8242	9.76746	14.3415	7.74985	-1.46469	4.19323	21.1155	6.15147	10.0465	11.5541	0.68487	14.3731	2.0064	14.8739	6.22138		10.9599	8.85816	8.74162	4.83577	12.0451	9.57119	9.50815	3.50277	11.7718	6.83899	12.9772
37	9.8222	28.9928	66.3816	53.5563	19.086	14.0626	35.9056	42.1556	28.9692	43.3465	25.3997	21.7768	16.0486	3.93501	18.008	11.5579	8.6022	5.10246		12.7545	9.70431	13.7189	24.8274	9.58858	13.8825	7.95286	-1.43558	4.07208	21.6252	5.93219	10.3211	11.8071	0.526459	14.8171	1.68315	14.5577	6.2939		10.5777	8.75579	8.48803	4.40046	12.5409	9.23583	10.041	3.26754	11.315	6.80014	13.0076
37.1	9.78766	28.8397	65.9352	52.5129	19.2232	13.6269	35.8204	43.247	30.6165	43.591	25.0358	21.3237	15.9578	3.96009	17.7341	11.9358	8.56937	4.83383		12.689	9.77627	14.1458	24.5952	9.88515	13.8689	8.38584	-1.33577	4.11723	21.9152	5.6662	10.2254	11.693	0.577569	14.9616	1.84554	14.7282	6.55055		10.995	8.7586	8.53901	4.83959	12.0994	10.1764	10.4355	3.74761	11.5855	6.36363	12.9234
37.2	10.1668	28.6083	65.8717	51.8957	20.0809	13.916	35.7432	44.8616	30.9928	43.98	25.1917	21.5378	15.6937	3.73746	18.0777	10.9596	8.40081	4.77784		12.8007	10.122	13.9511	24.1664	10.4587	13.0855	8.0415	-1.39783	3.50328	21.796	5.34025	10.2811	11.7248	0.659772	14.841	2.27114	14.447	6.37619		10.7533	8.61697	8.65012	4.84086	11.8901	9.8296	9.50423	3.30883	11.26	6.38763	12.9966
37.3	9.86041	29.0144	65.6756	50.8765	20.5465	13.1576	34.5747	46.1712	30.7746	44.3131	25.0783	21.6512	15.6454	3.32409	18.0877	10.9059	8.4883	4.34555		12.3652	10.078	13.6454	23.8083	10.7048	12.9683	7.86222	-1.30179	3.44837	21.979	4.98308	10.4951	12.0075	0.74289	14.8311	2.21824	14.1857	5.99569		11.0049	8.8217	8.48673	4.84468	12.4975	9.60349	9.53269	3.90699	11.48	6.54303	12.8182
37.4	9.47892	29.2603	66.0904	49.8602	19.8087	12.7228	34.9491	47.6398	30.2713	44.4558	25.5918	21.4156	15.778	3.58286	17.5352	10.7403	8.3605	3.80014		11.9667	9.60462	13.8341	24.2459	10.4975	13.2519	8.06223	-1.4901	3.39887	22.5446	5.04611	10.7457	12.3648	0.898151	14.829	2.15809	14.4725	6.02502		10.7168	8.87218	8.89455	5.17052	12.0204	10.0044	9.3845	3.52582	11.407	6.35792	12.8813
37.5	9.56358	28.9807	65.6895	48.5309	19.2217	12.7443	34.8489	49.1163	30.3103	44.961	25.7933	20.7062	15.8387	3.55427	17.1755	10.3057	8.09612	3.84666		12.2491	9.88998	13.7221	23.8059	10.5064	13.6443	7.92065	-1.35748	3.20725	22.9406	4.79767	10.5048	12.0756	0.886872	15.0424	2.12649	14.3769	6.23523		10.8756	9.0068	8.64881	4.81413	12.0185	9.43154	9.67695	4.45619	11.5563	6.38649	12.6336
37.6	9.21958	28.4083	66.3701	46.7201	19.4353	13.0813	34.8951	52.1142	30.1197	45.3738	26.5238	20.3063	15.816	3.62844	17.1987	10.6165	7.78474	3.38654		12.2839	10.3112	13.3442	23.3564	10.3548	13.2223	7.57955	-1.30569	3.15946	22.7874	4.7019	10.4551	12.2255	1.0971	15.068	1.96716	13.7154	6.55544		10.6311	8.83993	8.29458	5.04706	12.1637	9.91511	9.75546	4.05005	12.0927	6.19794	12.5105
37.7	9.00996	27.9815	66.4916	45.7046	19.4579	12.9233	33.6585	53.772	30.1609	45.6237	26.2283	20.5727	15.462	3.0134	16.9578	10.3167	7.92411	2.85667		12.2254	10.3057	12.8379	23.5595	10.4964	13.2057	8.02818	-1.30777	3.22808	22.8292	4.08874	10.6596	11.9794	1.19475	14.8981	2.33621	13.8002	6.13013		10.6718	8.61557	8.31419	5.28635	11.7587	9.56359	9.23926	4.21424	12.1713	6.00025	12.4037
37.8	9.14171	26.9186	66.4191	44.4458	19.5334	12.9918	33.9533	54.054	29.7647	45.7604	25.9878	20.8364	15.812	3.35173	16.7733	10.4837	7.64345	2.85686		12.415	10.0159	13.197	23.232	10.3768	12.953	8.03851	-1.18528	3.29347	22.8626	3.96003	10.7566	12.4055	1.13866	15.2769	2.21882	13.8932	5.88977		10.6887	8.54966	8.03185	4.93759	12.5854	9.24818	9.79569	4.09806	12.582	5.85742	12.1793
37.9	8.76581	26.5274	66.167	44.3937	19.548	12.2896	33.4325	54.2245	31.141	45.8403	25.7249	20.853	15.7105	3.23779	17.0186	10.7205	7.38567	2.6347		12.3496	10.2823	13.0224	22.8707	10.1199	12.3115	7.71264	-1.2424	3.5988	23.0741	4.00328	10.77	12.2007	1.07892	15.3856	1.88024	13.4615	5.76104		10.5707	8.36596	8.36647	5.4149	12.4422	9.74505	8.87518	3.80138	11.5911	5.72829	12.2245
38	8.94873	26.6659	65.4847	44.1038	19.9019	12.1872	33.705	53.876	32.8432	45.0897	25.9341	20.7453	16.1428	2.88024	16.7941	11.1174	7.27961	2.24123		12.025	10.4445	12.7431	23.0487	10.2845	12.3895	8.01994	-1.11737	3.47356	22.8679	3.58431	10.5928	12.159	0.996409	15.4009	2.15463	14.1134	6.04865		10.596	8.37017	8.23706	4.94268	12.0086	8.91947	9.43553	4.39282	11.7549	5.85513	12.1154
38.1	9.0417	27.3726	65.4188	42.6446	20.3356	11.9139	32.4175	53.3277	34.0019	44.6957	25.7655	20.8079	15.9206	2.32723	16.6444	11.2364	7.32058	2.19307		11.7833	10.2607	12.5826	21.9795	10.5183	12.661	7.99681	-1.40654	3.54211	22.5749	3.1273	10.6215	12.4839	1.37684	15.3738	1.98462	13.7495	6.27353		10.4358	8.21732	8.06191	5.18452	12.937	9.7365	9.50717	3.94444	11.0872	6.03682	12.1801
38.2	8.67436	27.9259	65.6541	42.3136	21.0162	11.9856	32.1256	53.7399	35.5828	44.2836	25.7093	21.0174	15.8923	2.15051	16.5337	11.6802	7.43085	2.36181		11.8867	9.92549	13.1515	22.3976	10.361	12.4823	7.77682	-1.32726	3.59511	22.4051	3.04509	10.8354	12.4214	1.38853	15.2259	2.0303	13.4426	5.98673		10.6999	8.83292	7.90375	5.504	12.5014	9.30993	9.66615	4.58869	11.122	5.91912	12.1349
38.3	8.61304	28.2313	65.7507	41.865	21.2347	12.2143	31.4984	53.7327	36.918	44.6919	25.3745	20.8106	15.6402	1.94231	16.4885	11.6186	7.3516	2.01035		11.663	10.1973	13.0418	22.2347	10.4981	12.4206	7.78747	-1.21517	3.73762	22.4992	2.94045	10.7289	12.6795	1.33731	15.4278	2.09815	13.5744	5.61927		10.3683	8.43607	7.67892	4.87523	11.9454	8.75891	9.89972	4.14895	10.7393	5.76143	12.4785
38.4	8.89388	27.9267	65.4508	42.7614	20.9832	11.7315	31.939	54.4952	38.2116	44.8967	25.6171	20.4569	15.6598	1.74301	15.9757	11.6584	7.35178	1.89409		11.3442	10.425	12.836	21.4151	10.5358	12.4869	8.25657	-1.05044	3.79569	22.8794	2.40256	10.9266	12.0361	1.38416	15.5881	1.91002	13.6881	5.70645		10.603	8.62819	7.85669	5.02796	12.2723	9.36693	9.37076	4.83256	11.0086	5.73972	12.5206
38.5	8.64022	27.775	66.1192	44.4714	21.2738	11.1591	30.3253	54.563	39.2778	45.0141	24.9895	20.6421	15.9047	1.62589	15.8296	12.39	7.26162	1.79332		11.5913	10.2182	12.5217	21.1666	10.8026	12.3169	8.15354	-1.01587	3.68488	22.7107	1.95106	11.0963	12.2442	1.38365	15.5654	1.95223	13.3114	5.87999		10.01	8.59593	7.8946	4.71994	11.9562	8.79881	9.72504	4.32273	11.1444	5.94655	12.6047
38.6	8.77061	27.415	66.4853	45.089	21.1913	10.3662	29.7207	54.51	40.4547	44.8856	24.7196	21.1457	15.8044	1.74348	16.0076	13.001	7.53663	1.4766		11.7093	10.0186	13.0525	20.6014	10.9482	12.5717	8.36096	-0.97721	3.73076	22.243	1.69384	11.1949	12.3497	1.49196	15.6537	2.28763	13.2756	5.77245		10.4723	8.35895	7.70898	4.64485	11.9523	9.28143	9.35997	4.70775	11.1107	5.87684	12.5993
38.7	8.97511	27.3538	66.3743	45.688	20.8543	10.1985	29.0746	55.9024	40.743	45.4163	24.1503	21.2566	15.6141	1.5404	15.0812	12.9215	7.65714	1.60301		11.6077	10.409	12.946	20.0849	10.5519	13.1064	8.90681	-0.87363	3.76201	22.5208	1.2765	11.2574	12.4779	1.27767	15.9519	2.13391	13.6986	5.16789		10.0746	8.38138	7.79656	5.06615	12.3009	9.39353	9.48166	4.50996	11.4631	5.85742	12.5479
38.8	8.84264	26.946	66.9229	45.7159	20.7573	10.101	29.1964	56.9586	41.1126	45.9326	23.831	21.0946	15.6143	1.23369	14.7411	14.0683	7.5573	1.85458		11.5284	10.735	12.725	19.7522	10.1904	13.0005	8.72136	-0.92763	3.6864	22.8683	1.04285	11.2879	12.2094	1.45691	15.9661	1.98809	13.7602	4.91938		10.2994	8.21171	7.675	4.50102	11.7824	8.87006	9.73583	4.07118	11.0142	5.82999	12.5938
38.9	9.17281	26.9239	67.6748	45.0171	20.5127	10.743	28.1025	58.2052	41.4326	46.0692	23.7688	21.2699	15.7334	1.40791	15.0608	14.7973	7.52696	1.59912		12.0504	10.5212	12.8492	19.0064	10.2389	12.8299	8.51577	-0.84841	3.74553	22.7798	0.941573	11.2466	11.9823	1.49613	15.8408	2.02645	13.9573	5.03589		9.84414	8.69129	7.95995	4.91214	12.3019	9.48094	9.80943	4.62325	11.4227	5.75343	12.4224
39	9.23365	26.6075	68.6349	44.3503	20.0738	10.6237	27.9657	58.7722	41.0692	45.7344	23.4174	21.7389	15.5489	1.315	15.1094	15.1701	8.0721	1.65913		11.8585	10.3704	13.1852	19.0498	10.1994	13.0718	9.09442	-0.73463	3.70024	22.8431	0.802971	11.123	12.3666	1.48323	16.0351	2.0225	14.0405	5.51498		10.121	8.55387	7.91682	4.58502	12.1162	8.83586	10.0381	4.08654	10.9974	5.69744	12.4536
39.1	8.89292	26.3895	69.696	44.6867	19.7165	10.8736	27.6582	59.5667	40.9667	46.0301	23.3637	21.5125	14.9789	1.07639	14.4128	15.5183	7.93789	1.79696		11.7268	10.8029	13.0327	19.3798	10.0412	13.0716	9.17849	-0.81904	3.71501	22.9517	0.826428	10.9498	12.1949	1.53617	16.2968	2.20696	13.6675	5.53535		10.0128	8.7572	7.97041	4.6563	11.8002	9.19498	9.19706	4.8028	11.2207	5.66545	12.4201
39.2	9.01868	26.2986	70.595	44.4497	19.2029	10.6969	27.8165	59.6544	40.1647	46.5516	23.2845	21.2904	14.7452	0.535656	14.1437	15.7127	8.02471	1.46562		12.0649	10.9399	12.6746	18.7691	10.2518	12.5827	9.31241	-0.78291	3.72799	22.9053	0.763909	11.0107	12.0322	1.45986	16.6238	1.94732	14.0146	5.30477		10.3008	8.62117	8.06714	4.80777	12.6466	9.47809	9.50227	4.3573	11.0097	5.47347	12.1653
39.3	9.20615	26.1202	71.6649	44.3495	18.5911	10.4515	27.739	60.5309	39.8629	47.1191	23.4	21.2259	14.4253	0.640155	14.4459	15.623	7.87547	1.36994		12.1192	10.4377	12.8346	18.8106	10.0041	12.9863	9.77611	-0.93984	3.40131	23.3786	0.634791	10.8671	11.6701	1.59459	16.2304	1.75042	14.0406	5.00901		9.80479	8.37157	8.03185	4.32791	12.055	9.03347	9.10285	5.10716	11.1332	5.40262	12.0344
39.4	9.16041	25.4075	73.0465	44.176	18.0794	9.93585	27.0874	60.7094	39.8784	46.8395	23.5821	21.8743	14.516	0.810204	14.2968	16.3478	8.05372	1.35338		11.8485	10.4143	13.2471	18.8842	9.73218	13.3303	10.0827	-1.00242	3.31463	23.1096	0.651109	10.9627	12.671	1.61451	16.4975	2.30141	13.6716	5.2624		10.1716	8.62678	8.23184	4.52902	11.7034	9.53034	9.59942	4.60981	11.3554	5.35349	13.7454
39.5	9.39025	25.0927	72.6413	43.7377	18.3494	9.84548	26.3877	61.6765	39.8908	47.4258	23.3244	22.1766	14.1615	0.858749	13.7618	16.5413	7.76693	1.06876		11.6844	10.6093	13.1458	18.1672	9.6267	12.9924	10.0415	-0.86252	3.41561	23.0147	0.510059	10.9798	12.6738	1.59764	16.4331	2.081	13.5277	5.62742		9.91721	8.24536	8.11681	4.35337	12.5152	9.50564	9.67793	4.74039	11.0344	5.56374	13.8505
39.6	9.17968	24.5251	73.4924	43.1791	18.5185	9.80271	27.0038	62.5493	39.9444	47.8103	23.2915	22.268	14.2627	0.453736	13.9692	16.7727	7.73362	0.953192		12.1762	10.8832	12.9338	18.1118	9.90037	13.218	10.5914	-0.87928	3.42524	23.0408	0.655189	10.6728	12.6249	1.5196	16.7534	2.14056	13.9785	5.34795		10.0395	8.43327	7.8397	4.17009	12.2209	9.74885	9.16272	4.77208	11.5439	5.7043	13.6511
39.7	8.74511	24.1823	74.3807	43.1157	18.808	10.2049	26.1582	63.2907	39.8641	48.0648	23.3623	22.2151	14.4952	0.30709	13.7571	17.7918	7.66442	0.690966		11.9046	10.4813	13.1889	17.5627	10.0733	13.218	11.2274	-0.91171	3.5311	23.4217	0.478748	10.7166	12.5689	1.46971	17.1138	2.48588	13.5141	4.89331		9.81884	8.45991	7.94035	4.32028	12.1419	10.374	9.51502	4.44275	11.2207	5.91341	13.7243
39.8	8.44091	23.9164	73.9248	43.2028	18.4234	10.2635	25.7464	63.7004	41.5049	48.0705	23.007	22.8112	15.0736	0.345589	13.5685	17.5685	7.82638	0.386595		11.3799	10.5991	13.6755	17.0187	10.6723	12.7307	11.2382	-0.99079	3.39498	23.7465	0.29425	10.7058	12.8868	1.61644	16.8396	2.44406	13.5767	4.77598		9.59681	8.79926	7.91551	3.67496	12.7473	10.0766	8.9321	5.2483	11.5125	6.10767	13.4571
39.9	8.37201	24.1121	74.3024	42.6058	18.7096	10.1927	25.7428	64.0745	43.1527	48.6322	22.8616	22.1672	15.048	0.27911	13.7816	17.2983	7.7588	0.116893		11.5156	10.8357	13.4331	16.8949	10.4453	12.683	11.8156	-1.02633	3.40764	24.3665	0.04754	10.7775	13.3734	1.42836	17.0921	2.20937	13.5445	4.96745		9.52093	8.83152	7.99002	3.90788	12.4609	10.9146	9.0106	4.57141	10.8593	6.06996	13.5856
40	7.89745	24.5866	73.3894	42.7065	18.1213	10.3009	25.7458	65.789	44.4904	49.4874	22.4154	22.1909	14.7207	0.319092	14.05	17.5748	7.77756	0.169697		11.3422	10.9075	13.2131	16.395	10.2102	13.0897	12.3074	-1.01983	3.34363	24.0814	0.013883	10.5173	12.6428	1.48922	17.0708	2.47345	13.2668	4.99108		9.09795	8.68568	8.14165	3.82006	12.4886	10.1849	9.1058	5.15229	11.0894	5.89284	13.5467
40.1	8.07438	24.3602	72.7222	42.8502	18.2263	10.7421	25.7867	65.447	45.0815	49.9359	22.6283	22.1956	15.0518	0.005303	13.7198	16.9659	7.78426	-0.09272		11.0709	10.6798	13.5891	16.4202	10.0829	13.0943	12.1639	-1.11328	3.11721	22.9706	-0.11615	10.5103	12.6188	1.49654	16.9898	2.38999	12.931	4.67984		9.10919	8.5146	8.02008	3.57568	12.612	10.0367	9.37273	4.71159	11.1164	5.774	13.9573
40.2	8.03896	24.2023	72	42.6714	18.3175	10.7055	24.7806	67.4069	45.563	49.9127	22.3465	22.6068	15.3268	0.072322	13.48	17.3228	8.17327	-0.25068		10.7652	10.5554	13.9012	16.7822	10.1259	12.8802	11.8119	-1.11978	3.17073	23.0508	0.093638	10.5162	12.9181	1.71012	17.2864	2.59932	13.0866	4.3963		8.89419	8.43187	8.14426	3.94862	12.0698	10.526	9.57194	5.37792	11.4003	5.5786	14.0539
40.3	7.66394	23.9681	70.8282	43.3568	17.8562	10.8844	24.6483	67.2841	46.0583	50.5506	22.8148	22.0541	15.3976	-0.1555	14.0821	18.3157	7.97867	0.307712		11.5506	10.266	13.6337	16.4139	9.94266	12.8965	11.9695	-1.08644	3.31826	23.1459	-0.09188	10.3473	13.4092	1.67923	17.2374	2.65272	12.7675	4.08424		9.15135	8.48375	8.14165	3.61514	13.0189	10.0329	8.90854	4.93914	11.9064	5.47919	14.0126
40.4	7.71295	23.7259	70.2335	42.5501	18.1378	11.346	24.5636	68.8372	45.6301	51.2685	22.7782	21.6685	14.8511	-0.06738	13.8828	17.8954	7.80446	0.241369		11.4674	10.1939	13.3367	17.0443	10.1694	12.8071	12.2483	-0.77694	3.33599	23.0446	-0.45812	10.2173	13.2752	1.58585	17.2961	2.51817	12.5588	4.86968		9.164	8.34352	8.34033	3.78442	12.4392	10.639	9.21963	4.95354	11.6595	5.12609	14.1147
40.5	7.89361	23.849	70.2978	41.911	18.1128	11.2994	24.3668	68.9016	46.1692	51.1951	23.3354	21.2744	14.8179	0.085334	13.3223	17.7743	7.44512	-0.02406		11.4408	9.85405	13.8251	17.2366	10.3236	12.7246	12.1665	-0.83483	3.45701	22.8057	-0.49117	9.74061	13.1048	1.72415	17.1765	2.67999	12.7359	5.36832		9.36495	8.46973	8.26451	3.80861	12.0807	9.99776	8.95074	4.98043	11.8907	4.82671	13.9962
40.6	7.72806	23.5544	70.5173	40.8476	18.0053	11.6969	24.0603	69.222	45.1582	50.6098	23.1424	21.3925	15.1554	0.037396	13.3645	17.9544	7.61981	0.259993		11.6527	10.1719	13.9646	16.4909	10.0509	13.1163	12.6539	-0.82866	3.35563	23.2543	-0.34858	9.78684	13.6464	2.01313	16.6364	2.67633	12.5121	5.23307		9.3242	8.18506	8.27628	3.67114	12.617	9.82105	9.46105	4.78072	11.7078	4.70901	14.0523
40.7	7.95798	23.6217	71.1738	38.7006	17.978	11.3886	24.0203	68.9979	45.2775	50.4832	23.366	21.5511	15.4577	0.129362	13.1617	17.9431	7.71055	0.205816		11.8245	10.392	13.6286	16.5741	9.98557	13.592	12.7453	-0.84049	3.49346	23.3101	-0.36235	10.1262	13.8435	1.98711	16.9338	2.60973	12.3633	4.96501		10.0619	8.46552	8.50895	3.95371	12.0609	10.4196	9.72307	5.4653	12.0142	4.70901	14.0181
40.8	8.20309	23.3431	70.9005	36.7522	17.961	11.6349	23.7765	69.7871	44.4052	50.6129	23.2273	21.3489	15.5712	0.330277	12.5569	18.3997	7.9938	0.211146		11.9846	10.1739	13.0947	16.874	9.85697	13.1889	12.4865	-0.74009	3.48535	23.4562	-0.65975	10.0466	13.7253	1.85614	17.0793	2.8581	12.7153	5.22655		9.96499	8.45851	8.45274	3.57059	11.8229	9.88945	9.64653	4.99771	11.2073	4.58446	13.7687
40.9	8.23666	23.0716	70.8603	35.6588	17.9646	12.0113	23.8757	69.3129	43.9057	51.3084	24.1743	21.2785	15.2258	0.229142	12.548	18.9414	7.85452	0.523417		12.1174	9.83162	13.1473	17.2303	9.85766	13.1408	11.7617	-0.68395	3.49254	23.4746	-0.66393	10.1636	13.0285	1.92158	17.2839	2.92007	12.6651	5.71134		10.2362	8.36876	8.88017	3.78442	12.4619	10.6542	9.75742	5.83783	11.3778	4.63359	13.7337
41	8.60928	23.0398	70.5177	34.9595	17.8328	12.0404	23.8931	68.8772	43.6183	51.3047	23.7839	21.2823	15.4003	0.133407	12.7192	19.1974	8.21787	0.064102		12.3093	9.93234	13.4773	17.7952	9.88613	13.2575	11.6291	-0.83158	3.35082	23.5558	-0.44058	10.256	13.1905	1.93214	17.0917	3.071	12.5394	6.16598		9.70923	8.30566	9.01481	3.86206	12.216	10.2429	9.05771	5.32704	10.9469	4.83699	13.5755
41.1	8.82154	22.8737	69.4849	34.9858	18.292	12.2868	25.343	68.3463	43.5023	51.6731	24.1487	21.4295	15.6951	0.452118	12.3305	19.5935	8.25646	-0.01265		12.2942	10.2831	13.4997	18.128	10.2384	12.8367	11.3028	-0.58602	3.28207	23.2587	-0.58907	10.4087	13.1035	2.13293	16.7548	3.51376	12.8041	6.21486		9.86662	8.49357	9.02265	3.65332	12.3296	9.93126	9.36978	6.15275	11.0288	5.28036	13.6955
41.2	8.48385	22.7541	68.3901	34.7927	18.1347	12.4124	23.8089	68.0591	42.6526	51.4426	24.1345	21.1629	15.6268	0.637061	11.7674	20.6257	8.51988	0.301566		12.1126	9.86817	13.0817	18.3188	9.89294	12.9999	11.2883	-0.69616	3.43776	23.4992	-0.80876	10.5764	13.1965	1.98681	17.147	3.45208	12.7414	5.9574		9.78793	8.61276	9.08147	4.03771	12.614	10.1678	9.64064	5.54211	11.4497	5.37291	13.5186
41.3	8.57379	22.6083	68.4194	34.5366	18.6688	12.7885	23.915	68.5395	42.7312	52.0808	24.7644	20.8423	14.9527	0.759232	12.2028	20.2587	8.41449	-0.00036		12.4797	9.74938	13.5357	19.3818	9.81433	13.4632	11.7466	-0.67225	3.47408	23.8711	-0.83823	10.5655	13.0022	2.07013	17.0886	3.22732	12.4841	6.01362		9.67129	8.58612	9.27623	3.53368	12.3789	9.62439	9.70443	5.46242	11.5596	5.50318	13.7921
41.4	8.51407	22.3462	68.1176	34.2178	18.6874	13.4162	24.3381	67.6831	41.522	52.4186	24.7507	20.6626	15.0233	0.65304	12.0873	20.4725	8.79394	-0.2799		12.3964	9.96879	13.8041	19.0741	9.9287	13.1456	11.6814	-0.66387	3.51515	24.2708	-0.89025	10.7127	13.0852	1.99961	17.1034	3.66382	12.9478	6.57173		9.54342	8.84273	9.30499	3.86715	12.9004	10.0956	10.1088	5.42881	11.9132	5.36606	13.7344
41.5	8.68755	22.4308	66.5931	34.9985	18.1805	13.3831	23.645	67.785	41.5029	52.8732	24.9758	20.8507	15.3351	1.04929	11.8285	20.5439	8.75344	0.107557		12.0416	10.3883	13.3305	20.0742	9.61955	13.1933	11.6923	-0.69188	3.59938	23.8856	-0.82946	10.8466	13.4512	1.98762	17.1806	3.49314	12.7447	6.74365		9.2708	8.55947	9.288	4.02371	12.4441	9.91226	9.42474	5.33952	11.6	5.27464	13.842
41.6	8.6782	22.7354	65.2349	35.2894	17.6399	13.6413	23.7362	67.1016	40.9606	53.0153	24.9019	20.8367	15.0342	1.19067	11.7356	20.0641	9.12485	-0.21274		12.1056	9.95912	12.9041	21.0158	9.73044	13.6369	12.0309	-0.62923	3.60552	23.7526	-0.96715	10.8722	13.2951	1.90847	17.4306	3.38616	12.3886	6.60025		9.1387	8.48375	9.37688	3.59986	12.1024	9.35648	9.67989	5.93288	11.9536	5.31464	13.9004
41.7	8.78772	22.5993	62.5848	34.9973	17.6064	12.7849	23.8271	67.7896	41.6362	53.348	25.2356	20.924	14.6162	1.07221	11.5701	20.1801	8.99428	-0.32567		12.3607	9.84865	13.0856	20.6661	9.74828	13.3821	12.0844	-0.6512	3.49663	23.8341	-0.67933	10.9475	12.9622	1.83927	17.8535	3.22993	12.7867	6.29227		9.05158	8.33932	9.25271	3.73478	12.9676	10.0206	9.01453	5.57091	11.2432	5.21065	13.9347
41.8	8.73783	23.0053	60.6726	35.325	17.8034	12.7582	24.4366	68.1155	40.8423	53.4033	24.9435	20.9805	13.9789	0.74359	11.3683	20.6874	9.40866	-0.05403		12.4027	9.98883	12.6859	20.6506	9.48559	13.4396	12.0193	-0.55815	3.56459	23.9223	-0.81467	10.9354	12.6248	1.9169	17.6374	3.30904	12.6548	6.30367		8.83517	8.07709	9.34159	3.5324	12.4599	9.42299	9.22552	6.29197	11.3172	5.09524	14.2736
41.9	9.09982	23.0536	61.0679	33.9546	17.8186	12.774	23.8693	68.3334	40.8649	53.4691	24.7108	21.7596	14.0449	0.775076	11.1807	20.9273	9.37861	-0.25934		12.1919	10.2735	12.3125	20.3065	9.64198	13.7555	12.4197	-0.71897	3.56623	23.7023	-0.64374	11.1641	13.0115	1.89505	17.3759	3.48311	12.4733	6.62388		8.72134	8.30146	9.43309	3.77806	12.218	9.39258	9.33445	5.52482	10.9009	5.08838	14.2845
42	9.63905	22.8205	60.8501	31.9531	17.9503	12.8903	24.1142	67.8254	40.1087	54.0555	24.5669	21.8775	13.8276	0.664974	11.2274	21.6594	9.72703	-0.39164		12.3448	9.96858	12.2451	19.5238	9.47941	13.9799	12.5565	-0.40609	3.76365	23.6839	-0.40356	11.3625	12.7656	1.91843	17.3767	3.29344	12.756	6.62062		8.69746	7.94387	9.25401	4.22609	12.9429	9.50564	9.56998	6.09803	11.0715	4.9444	14.4419
42.1	9.88823	23.1308	61.2981	31.6956	19.2739	13.5913	23.8147	67.2629	40.8663	54.9653	25.048	22.277	13.5715	0.677582	10.8042	22.2892	9.53195	-0.05905		12.3301	9.90202	12.7941	19.5348	9.3965	13.8205	12.0502	-0.47088	3.77796	24.1376	-0.38703	11.3595	12.6535	2.08283	17.0389	3.02367	13.1558	6.32078		8.64687	8.11215	9.07363	3.69405	12.457	9.00782	9.86144	5.4989	11.2454	4.79814	14.4232
42.2	10.1193	22.5642	61.7571	30.9465	19.8183	13.671	24.9207	66.0887	40.4905	55.3144	24.4572	22.0139	13.146	0.508282	10.6738	22.1124	9.4795	-0.25645		12.2641	10.2502	12.4706	19.088	9.43886	14.207	12.1696	-0.56529	3.7593	24.2013	-0.15317	11.7112	12.6853	2.23057	17.0597	3.19928	12.7853	6.24501		8.82112	8.15422	8.97167	4.24136	12.1113	9.53509	8.89775	5.30783	11.0973	4.91698	14.6788
42.3	10.2975	22.6779	62.5903	30.8418	19.5902	14.3108	24.5148	65.381	40.8464	55.6332	24.4688	22.5078	13.3558	0.531206	10.8607	22.0978	9.21836	-0.22428		12.1693	10.1281	12.1	19.1181	9.5458	14.2977	12.483	-0.57556	3.7773	24.4207	-0.13573	11.6126	13.0149	2.32456	16.9247	3.35444	12.9956	6.27842		8.5752	8.18506	9.04879	4.18281	12.4086	8.94892	8.98312	5.14173	11.1253	5.04039	14.6219
42.4	10.3936	22.9343	63.3985	31.2796	19.4324	14.9414	24.8567	64.3661	41.1281	55.5197	23.7447	22.3825	13.3241	0.641308	10.7415	22.1017	9.27743	0.404716		12.4492	9.7336	12.3239	19.2525	8.96096	13.7942	11.9279	-0.63378	3.8003	24.45	0.052129	11.5789	13.0868	2.01689	16.8542	3.58229	13.0036	6.81861		8.76772	8.2089	8.89717	4.34955	12.1794	8.84441	8.78195	4.76343	10.6585	5.00954	14.7684
42.5	10.9182	22.8476	63.294	30.972	19.034	14.8342	25.6726	64.0953	41.8414	56.2503	23.5064	22.6635	13.4091	0.545095	10.4016	21.8407	8.99667	0.18042		12.2185	9.73287	12.673	18.9734	8.57293	13.8859	11.2944	-0.35748	3.70914	24.5172	0.067223	11.28	12.4972	1.97126	16.5532	3.82352	12.6004	6.89194		8.6286	8.11495	8.89325	4.65248	12.5301	9.14557	8.82513	5.31839	11.0636	5.21865	14.6655
42.6	11.3263	23.3541	63.822	30.5417	19.0665	14.8503	26.1211	64.6121	42.3656	56.0336	23.6006	22.5445	13.3136	0.892528	10.3839	22.0251	9.14926	-0.11298		12.142	9.79278	12.5495	19.1275	8.37231	13.8739	11.3989	-0.45229	3.63538	24.417	0.075484	11.2327	12.4509	2.02461	15.9091	3.60869	12.8055	6.60677		8.7354	8.05185	8.64358	3.9257	12.1587	8.6088	9.04986	4.99003	10.1703	5.08153	14.6055
42.7	11.3711	22.7065	65.0235	30.1906	19.1253	14.427	25.86	63.1123	42.2094	55.6474	23.9918	23.4779	13.0974	0.960693	10.6351	21.7884	8.91827	0.4646		12.4597	9.47058	12.4103	19.8313	7.90428	13.6056	10.9109	-0.15994	3.50058	24.641	0.360849	11.3535	12.0895	2.03883	16.137	4.00385	12.8787	6.43567		8.47402	7.98314	8.8658	4.16499	11.735	9.37168	8.99883	5.90408	10.2028	4.88955	14.6795
42.8	11.6413	22.8332	65.2201	29.2048	18.8526	14.4638	25.9607	63.2889	43.1899	55.2941	23.8776	23.4651	13.5517	0.864682	10.0047	21.632	9.12723	0.409294		12.2863	9.05481	12.531	19.5794	8.09288	13.7822	10.4024	-0.19386	3.42721	24.6208	0.432139	11.4588	12.5884	1.95318	16.1733	4.54588	12.4912	6.50166		8.26886	7.98033	8.80175	4.14081	12.4323	8.79216	9.14505	5.37984	9.89532	4.95355	14.4886
42.9	11.7511	22.7983	66.2622	28.2119	18.5255	14.8486	26.0889	61.2286	43.6745	55.8073	23.6693	23.5399	13.6311	0.794157	9.68171	21.8651	9.02549	0.208568		11.8768	9.17993	12.9948	19.9518	8.31322	13.9423	10.7355	-0.16586	3.41568	25.4563	0.534026	11.3681	11.9737	1.61044	16.3087	4.26368	12.8244	6.92208		8.42062	8.00277	8.70633	4.17263	11.9582	8.79406	7.95956	6.16716	10.0637	4.68387	14.5938
43	11.8852	22.5338	67.2344	27.5425	18.4352	15.1705	26.4276	61.0401	43.6319	55.9014	24.1002	23.2447	13.4522	0.843714	10.2532	21.5864	9.22382	0.561981		11.8984	9.49342	13.0367	20.334	8.23489	13.5913	11.1052	-0.26762	3.49577	25.5342	0.60501	11.0328	12.1554	1.6518	15.9438	4.10793	13.0208	6.9563		8.15503	7.96771	8.73247	4.38901	11.5839	9.21683	8.37076	5.6506	10.2354	4.61074	14.4855
43.1	11.7693	22.7706	66.565	27.1133	17.9475	14.9253	26.1705	60.4784	43.4774	56.1171	24.5791	23.6248	13.1285	0.853625	10.0986	21.2576	9.1815	0.388162		11.9532	9.56829	13.1124	20.1562	8.13066	13.5415	10.7497	-0.40628	3.58647	25.6261	0.826224	11.1798	12.2394	1.7969	15.5274	4.439	12.4198	6.84224		8.08055	8.05606	8.57692	3.81242	12.4708	8.72376	8.38548	5.44897	9.82238	4.94897	14.6507
43.2	11.5716	23.013	66.5084	26.4389	17.3956	14.677	25.7739	60.733	44.1784	56.2919	24.286	23.4828	13.6128	0.960086	9.68318	21.9125	9.59264	0.242874		11.6935	9.48303	13.3593	20.5132	7.78546	13.9135	11.1144	-0.30374	3.7595	25.9144	0.673445	11.1541	12.4591	1.74071	15.5386	4.29509	12.2834	6.59781		7.85852	7.9635	8.48411	3.87734	12.0086	9.35458	8.53661	5.18781	9.70566	4.82214	14.766
43.3	11.504	23.193	65.8934	26.285	16.7224	14.7873	25.8727	59.0756	45.5865	56.2492	24.7321	23.6199	13.9301	0.788622	9.82158	22.4085	9.53348	0.842267		11.4768	9.69019	13.7004	20.8663	7.49055	13.5788	11.3523	-0.29023	3.76069	26.2377	0.608682	10.9213	12.1127	1.67304	15.5208	4.35891	12.6268	6.83898		7.69832	7.92424	8.46451	3.67623	11.7607	8.90711	8.9635	4.74327	9.45203	4.6793	14.8354
43.4	11.6713	23.6105	65.2879	26.0083	16.9471	15.1515	27.0857	58.3145	47.4561	56.797	25.0084	24.0974	14.0399	0.928869	10.0362	22.6207	9.786	0.723886		11.8141	9.98821	13.4571	21.1978	7.71838	13.6884	11.1408	-0.00795	3.83926	26.3821	0.831935	10.8372	11.6817	1.51523	15.2481	4.43495	12.2332	7.29769		7.77983	7.69988	8.31549	3.52222	12.3869	8.491	8.40903	5.30687	9.67873	4.73986	15.1899
43.5	12.039	23.9039	65.403	25.9663	16.6034	15.0292	26.7748	57.5593	48.6525	56.7008	25.1269	24.6908	13.8175	1.22068	9.97958	23.1868	9.69928	0.574083		11.7108	9.69601	13.1303	21.5416	7.77192	13.7241	11.3723	-0.22447	3.9324	26.3894	0.771966	10.9002	11.8317	1.69549	15.2294	4.55677	11.9891	7.42643		7.74891	7.74475	8.1325	3.69405	12.1656	9.16268	8.89186	4.86425	9.03342	4.78557	15.1759
43.6	12.3276	24.6991	64.7844	25.9653	16.0636	14.5091	26.0386	55.9987	49.567	56.2244	24.967	25.0652	13.515	1.34892	9.82355	23.1873	10.0632	1.18853		11.779	9.41689	13.507	21.5597	7.57978	13.8771	11.9121	0.126884	3.98204	26.9701	0.767376	10.7226	11.8218	1.61268	14.913	5.0458	12.3936	7.3368		7.59012	7.78401	7.94296	3.05255	12.137	8.67056	8.56801	5.60067	9.22533	4.87813	15.5241
43.7	12.7446	24.6734	64.1866	25.4676	15.8431	13.9905	26.5761	54.9353	49.6478	55.7576	25.0824	25.0398	13.874	1.34022	9.90055	23.1812	9.97974	1.45672		11.9452	9.60245	13.9454	21.5386	7.57742	13.9228	11.7505	-0.00653	3.94598	27.2061	1.15381	10.5989	12.0793	1.64052	14.9564	4.85555	11.9616	7.23414		7.60558	7.94387	7.85408	3.27275	12.0224	9.49899	9.00373	5.29823	8.67205	4.98554	15.5841
43.8	12.9795	25.0864	64.2013	25.1091	15.5109	14.2707	27.4633	54.3442	50.072	55.8214	25.5336	24.7343	13.9838	1.25277	9.7043	23.1406	10.0764	1.17912		12.2724	9.86328	13.842	21.4821	7.71984	14.1015	11.8945	-0.24162	3.9709	27.2682	1.03224	10.6587	11.6954	1.78399	14.5576	4.63416	11.6554	7.6456		7.6379	7.95369	7.86584	3.33385	11.3646	9.13322	9.23632	5.83975	8.75847	4.84613	15.8514
43.9	12.8666	25.1741	63.7498	24.6611	15.4242	13.9111	27.3675	55.411	48.5954	55.8277	25.7663	24.7278	13.9552	1.30631	9.67745	22.7271	9.91503	1.46588		12.313	9.48583	13.745	20.893	7.74199	14.2554	12.4475	-0.28165	3.79556	26.8451	1.36534	10.7207	11.8291	1.76489	14.2147	5.00406	11.8524	8.11491		7.58871	7.777	7.91812	3.32621	11.5553	8.83491	9.46105	5.17917	9.2994	4.88727	15.8124
44	12.7449	25.176	64.2345	24.2819	15.4826	13.9183	26.6451	54.807	47.1617	56.0989	25.517	24.865	13.3851	1.26524	10.0316	22.3578	10.1793	1.71626		12.3926	9.43724	14.2103	21.6508	7.71158	13.9019	12.2846	-0.45418	3.84493	26.7276	1.49364	10.8021	11.8056	1.81905	14.013	5.06787	11.1569	8.09454		7.64212	7.79383	7.76781	3.4344	10.941	9.56549	9.63769	4.83064	9.42397	4.67701	15.8116
44.1	12.9702	25.4139	63.6598	24.559	14.6927	13.6689	26.615	55.3969	45.4108	56.0578	25.4291	24.5794	13.5807	1.33874	9.72982	22.5417	9.94203	1.63562		12.8492	9.65094	14.9084	22.4594	7.582	13.6078	12.3527	-0.05675	3.90478	26.5531	1.5377	10.805	11.6971	1.40661	13.8398	5.19509	11.047	7.8941		7.63649	7.8373	7.75996	2.70635	10.4373	9.11327	8.5739	4.80472	9.70342	4.92726	15.7212
44.2	13.3408	25.9043	63.0876	24.7574	14.2459	13.9421	27.1321	54.5888	44.2781	56.3387	25.6593	24.6011	13.6171	1.54842	9.74356	22.4238	10.0099	1.91541		12.7716	9.96983	14.57	22.5966	7.78386	13.5406	12.728	-0.20608	3.83794	25.9963	1.5633	10.7663	11.6792	1.45335	13.7784	5.39825	11.2376	7.78981		7.42711	7.83169	7.67238	2.79544	10.858	9.7403	8.76526	4.41779	9.55303	4.94326	15.3434
44.3	13.4632	25.6864	62.6055	25.0627	14.2153	13.6276	26.9165	55.6809	42.8381	56.2322	25.8002	24.542	13.7776	1.64288	9.9764	22.0475	10.0227	1.8692		12.552	9.7311	13.9486	23.1943	7.86802	13.3147	12.8727	0.024409	3.8332	25.1973	1.7635	10.9608	11.4812	1.59358	13.5919	5.53935	11.2298	8.06846		7.44257	8.05045	7.45148	3.14165	10.5656	9.23393	8.54348	4.91802	9.67087	4.66102	15.3473
44.4	13.3957	26.0409	62.4089	24.4885	14.166	13.8106	27.252	54.8755	42.3793	56.1133	25.7261	24.7208	13.9306	1.41014	10.3019	22.1474	10.0737	1.78078		12.8039	10.0523	14.231	24.2747	7.89546	13.4196	12.442	-0.15286	3.9206	24.5263	2.13566	11.0441	11.8242	1.51249	13.3611	5.78695	10.8944	8.5451		7.27253	8.12897	7.45932	3.1582	10.3464	8.69336	9.07832	4.43795	8.87294	4.80271	15.0309
44.5	13.2389	26.1371	61.5948	23.6461	13.7888	14.0354	27.0203	54.7949	42.4241	55.7846	25.8196	24.4135	13.3302	1.68887	9.99046	21.597	9.8709	2.01273		12.932	10.4191	14.4153	24.3571	7.49853	13.799	12.6378	-0.0021	3.87696	24.531	2.2095	10.9038	11.4482	1.64885	13.4411	6.09844	11.1365	8.58014		7.42571	8.17385	7.34429	3.45094	10.8175	9.05057	9.25006	5.25694	8.89875	4.59245	15.2997
44.6	13.1135	26.1984	61.0346	22.7805	13.8881	14.0844	27.8421	54.5603	43.0958	55.7763	26.2632	24.3723	13.3252	1.6708	9.76208	21.0866	9.64615	2.30254		12.835	10.7473	13.7408	25.2986	7.25549	13.5531	12.5983	-0.22226	3.86253	24.6353	2.2504	10.8459	11.5849	1.36099	13.4814	5.86945	11.0736	8.38215		7.45943	8.19068	7.30508	3.07165	10.1341	8.53375	8.937	4.65974	8.49025	4.52275	15.26
44.7	12.9712	26.5312	60.8855	22.0362	14.1195	13.991	28.2408	54.4767	43.9175	54.8429	26.0969	23.9981	12.8999	1.6766	10.3205	21.4277	9.28164	1.96526		12.6553	10.4845	13.6346	25.3328	7.22604	13.7047	12.1439	-0.37893	3.86906	24.5675	2.6712	10.9357	11.3705	1.85929	13.3224	6.17613	10.7767	8.40252		7.53672	8.25378	7.15999	3.38094	10.0126	8.80546	9.23533	5.2339	8.51269	4.41305	15.281
44.8	12.9938	26.5918	60.9042	22.4443	13.8982	13.9278	27.8078	54.2504	44.4165	53.7155	26.3802	24.481	12.7273	1.5669	10.172	20.8185	9.47327	1.88186		12.998	10.5647	13.9035	25.8805	7.00362	13.7545	12.4135	-0.14948	3.90346	24.2639	2.8969	10.9695	11.6602	1.7213	13.1506	6.42314	10.66	8.80583		7.50862	8.41224	7.04496	3.47385	10.2842	8.89666	8.516	4.71639	8.44536	4.37306	15.38
44.9	13.2847	26.8563	60.8698	22.8167	13.7598	13.5401	28.1649	54.0392	43.9911	53.4868	26.2604	24.216	12.485	1.50446	10.0155	20.0465	9.32931	1.95567		12.7869	10.925	13.8427	26.2791	6.95133	13.5024	12.6788	-0.34202	3.93649	24.3026	2.83489	11.0457	11.5614	1.70464	13.3427	6.24012	10.6135	9.1187		7.76578	8.19208	7.22665	3.2702	9.80022	8.63255	8.75545	4.71639	8.46219	4.31249	15.3184
45	13.4838	27.0448	61.1647	22.7339	14.0847	13.9503	28.8904	54.247	44.2549	53.2158	26.3426	23.8886	12.337	1.58503	10.0776	20.0988	9.02357	1.61223		12.7099	10.8625	13.7396	25.5052	7.15764	13.575	12.162	0.101217	3.89173	23.7578	2.7584	10.9883	11.3553	1.75636	13.1565	6.50699	10.6981	8.82538		7.71659	8.23134	7.11947	3.6826	10.3968	9.36503	8.68773	4.72407	8.85274	4.57531	15.5163
45.1	13.8193	27.2276	61.3692	22.4587	13.8985	14.137	28.8326	54.8227	43.7131	52.559	26.0594	23.6658	12.5318	1.61538	10.0456	19.7859	8.81921	1.80361		12.8107	10.3917	13.7496	25.4673	7.02855	13.6511	11.8881	-0.08216	4.01078	24.0486	2.71067	11.1558	11.4482	1.5448	12.9277	6.51432	10.715	8.59236		7.66038	8.19348	7.06849	3.28421	10.1311	9.01827	8.83592	4.29681	8.56544	4.74786	15.1712
45.2	14.2207	27.5113	61.551	21.966	14.3391	13.8653	28.4111	55.2971	44.2356	51.5413	26.238	24.1786	12.8432	1.87233	9.9764	19.7837	9.08072	1.9741		13.0228	10.6663	14.2754	25.5843	7.07973	13.8098	11.9748	0.090365	3.89048	23.7843	2.86682	11.4198	11.3327	1.73177	12.9178	6.64694	10.4447	8.36911		7.69692	8.11495	6.99137	3.41785	9.82096	9.02302	9.1107	4.83641	8.88977	4.89412	15.5358
45.3	14.4595	27.5143	61.4642	21.8977	14.8618	13.9633	28.7097	54.5793	44.1014	51.2182	25.7229	23.922	12.7566	2.03569	10.1566	19.9805	8.90737	1.72347		12.7694	10.9486	14.1214	25.3042	7.02078	13.3957	11.624	0.066127	4.05474	23.6226	2.88936	11.5745	11.5457	1.49847	12.8495	7.02435	10.2333	8.78872		7.90349	8.32529	6.82144	3.47258	10.536	8.87196	8.52287	4.3765	8.26018	4.91355	15.5717
45.4	14.3612	28.3897	61.5867	21.8337	15.1644	14.2887	28.6071	54.775	45.1812	51.2726	25.7259	23.7725	12.2585	2.10777	10.3516	19.9823	8.84936	1.80573		12.6869	10.7146	13.8783	25.6135	7.05091	13.3376	11.363	0.053651	4.06087	23.201	3.02724	11.6035	10.3835	1.59998	12.7813	6.57436	10.4484	9.23195		7.62385	8.11916	6.91817	3.18238	10.0442	8.37414	9.10285	5.07356	8.26467	4.8507	15.8264
45.5	14.3428	28.5947	63.0128	21.2332	15.4321	14.5871	29.1239	54.1873	45.1318	51.532	25.5682	23.3898	12.452	2.17661	10.1641	19.8436	8.78283	1.99994		13.1957	10.3043	14.1697	25.9426	7.22507	13.2679	11.5321	0.084647	3.88659	23.418	3.21246	11.4723	10.3732	1.80686	12.6914	6.71546	10.7105	9.27839		7.68989	8.22152	6.78353	3.38476	9.58887	8.79786	8.7898	4.67798	7.8326	4.97069	15.7618
45.6	14.6145	28.8038	63.1992	21.08	15.1744	14.1251	28.9063	55.2899	45.478	51.3079	26.1061	23.7248	12.8176	2.39857	10.2687	20.4099	8.8394	1.86242		13.0695	10.5784	14.6506	25.869	7.02334	13.3325	10.9952	-0.0483	3.83465	23.5941	3.15198	11.5888	10.1669	1.64021	12.2201	6.75941	10.3255	9.25314		7.4763	8.26359	7.10378	3.04873	10.2348	8.20694	9.13818	5.01211	7.88759	4.8667	15.8225
45.7	14.9283	28.6238	63.622	20.9622	14.5636	14.0106	28.7515	56.0187	45.2112	51.3579	26.0601	23.8915	12.8425	2.1936	10.7712	20.2204	8.71975	1.96833		13.0781	10.8826	14.6762	26.5181	6.74565	13.4729	10.3315	0.374722	3.8067	22.9577	3.28252	11.6055	10.3981	1.88571	12.1304	6.87458	10.3434	9.33787		7.67162	8.37297	6.94301	3.41658	9.71529	8.13283	9.39726	4.68182	7.58345	4.64502	15.8576
45.8	15.3825	28.5207	63.9504	20.5047	14.5206	14.3787	29.2552	56.0277	43.8724	51.5149	26.6934	23.5943	12.3105	2.14323	10.5193	20.1635	8.78733	2.3097		13.2779	10.8168	14.5643	26.7157	6.45906	13.7089	10.342	0.308766	3.77671	22.6283	3.6969	11.4693	9.99894	1.56238	11.9574	7.02185	10.3572	9.97828		7.62666	8.0238	6.78092	3.68514	9.55628	8.46725	9.46203	4.5234	7.62835	4.61188	15.7244
45.9	15.8091	28.0637	63.7313	20.5008	14.6423	14.5342	29.6377	55.9073	43.8207	50.8973	26.8551	23.8411	12.1083	2.10824	10.5365	20.8096	8.77278	2.0516		13.2943	10.4607	14.9181	27.1503	6.52114	13.6579	9.7449	0.766687	3.76557	22.3897	3.98726	11.4573	9.78733	1.80452	11.7486	7.62402	10.3628	10.0989		7.65757	8.03222	6.92732	3.37839	9.87133	8.17369	9.67793	4.99867	7.73047	4.20737	15.8085
46	16.3999	27.9609	64.921	20.4248	15.2411	14.4173	29.0792	54.4953	44.7586	50.0342	27.5404	24.4023	12.5356	2.10386	10.8099	21.0424	8.85931	2.25019		13.09	10.6596	15.2096	27.3831	6.4333	13.5782	9.47214	0.619245	3.82601	22.448	4.02153	11.5429	10.0324	1.97563	11.725	7.56311	10.1166	10.2683		8.02856	8.12897	6.84497	3.6215	9.49504	9.10567	8.76821	4.67894	7.61263	4.30564	15.454
46.1	16.9037	27.4425	64.9476	19.7042	14.9833	14.0418	29.748	54.7878	45.7813	49.7277	27.2309	24.425	12.5879	2.455	10.9923	21.193	8.60967	2.72342		12.869	10.9894	15.102	26.7469	6.51587	13.5077	9.61772	0.746991	4.08592	22.9234	4.16411	11.5325	10.0465	1.94982	11.6594	7.98284	10.1536	10.2969		8.13676	8.28743	6.9783	3.49167	9.85553	8.50905	8.86536	5.30975	7.91116	4.1868	15.4579
46.2	17.2033	27.752	65.4471	19.6033	14.9508	14.035	29.4446	53.1426	47.3475	49.5493	27.5182	24.2066	12.5106	2.41468	10.8561	21.3349	8.31982	2.32494		13.1683	10.8496	14.8251	26.3323	6.42233	13.1351	10.0808	0.633606	4.00504	22.9868	4.13576	11.5302	9.59352	1.98457	11.6607	7.89128	10.0456	10.1551		8.33069	8.45851	6.82406	3.60114	9.50097	8.23639	8.94682	4.68182	7.3085	4.1788	15.3262
46.3	17.1796	28.2071	66.0667	19.5886	15.1574	14.0611	30.8333	52.7501	48.5979	49.303	27.3876	24.4496	12.1966	2.31665	10.9822	20.9743	8.49748	1.99447		12.6878	10.8478	14.9856	26.1341	6.54608	13.0241	9.76945	0.487983	3.99344	22.6023	4.28415	11.5417	9.4244	1.65485	11.4434	7.90063	9.8218	10.5543		8.43186	8.24817	6.70249	3.88243	9.0269	8.5404	9.30403	5.43361	7.44205	4.10795	15.4665
46.4	16.8938	28.7428	65.5099	19.5291	14.9437	13.3745	31.2775	52.6915	50.1542	48.3952	27.7205	25.0317	12.8028	2.43133	11.2834	21.4534	8.56305	2.08365		12.4231	11.0213	15.4079	24.6381	6.5526	12.9451	9.44842	0.560307	4.01875	22.5279	4.79675	11.4881	9.59155	2.00337	11.1617	8.1356	10.0232	10.0793		8.51196	8.37578	6.85673	3.46495	9.92763	8.01123	9.3688	4.83929	7.07731	4.60159	15.507
46.5	16.8174	29.0018	65.3109	19.8809	15.0815	13.3002	31.7495	52.085	50.9767	48.4451	27.4471	25.2003	13.3727	2.5322	11.1407	21.8985	8.52247	1.84468		12.2314	11.2199	15.0808	24.7353	6.66864	12.613	9.50452	0.263019	4.07439	22.685	4.71373	11.3569	9.62629	1.87158	10.9913	8.25993	9.75058	9.79985		8.45716	7.79243	6.72994	3.74751	9.52566	8.83016	9.14014	5.28575	7.46674	4.75129	15.4571
46.6	16.5785	29.0358	64.9891	20.1241	15.0637	12.8171	31.963	50.8485	51.8593	49.1106	27.7528	24.7277	13.5924	2.52943	10.9746	21.9215	8.57981	1.72566		12.2326	10.8422	14.8407	24.9383	6.69537	12.525	9.22035	0.590192	4.53666	22.5232	4.84173	11.2165	9.44865	1.66227	11.1486	8.46049	9.77423	9.78355		8.31242	8.0196	6.70249	3.57186	9.3548	8.28389	9.30403	4.69527	7.28942	4.69301	15.6503
46.7	16.4912	29.2587	64.1426	20.8078	15.0277	12.8201	32.2779	50.3437	52.0333	48.8904	27.9839	24.7281	13.3169	2.41778	11.472	21.4954	8.46101	2.0079		11.8249	10.9053	15.2121	24.485	7.11494	12.2708	8.6323	0.349769	4.36646	22.1131	5.01439	11.021	9.27342	1.85909	11.1005	8.69113	10.0353	9.83651		8.04261	7.64098	6.63321	3.70424	10.3099	7.90102	8.37763	4.54548	7.42073	4.60731	15.4337
46.8	16.6561	29.6959	63.653	21.8948	15.2928	12.5958	32.5013	49.6058	52.355	48.3814	28.3998	24.8977	13.5612	2.62969	11.3897	21.2748	8.55252	1.63838		11.4742	11.2312	15.5071	24.3191	7.34569	12.2861	9.01377	0.586423	4.1405	21.6664	5.53576	11.1469	9.32465	1.54744	10.8754	8.61769	9.5623	9.72733		8.09741	7.50356	6.53256	3.78188	10.0758	8.31619	8.68479	4.83641	7.65865	4.52503	15.8412
46.9	17.1797	29.3093	63.0495	22.0948	15.2739	12.1909	32.8872	50.628	52.7902	47.7747	28.1032	25.1972	13.9692	2.69543	11.1543	20.6108	8.31819	1.56652		11.6472	11.4379	15.3235	24.1379	7.49916	12.4285	9.02459	0.417609	4.20022	21.6278	5.64948	11.1036	9.6973	1.70392	10.5571	8.83502	9.40062	9.56927		7.88522	7.8359	6.55086	3.3033	9.74887	7.67396	8.80844	4.59253	7.40838	4.37763	15.8631
47	17.3696	29.1964	61.8088	21.3906	15.132	12.09	33.4661	51.2726	53.0263	47.9953	29.2352	25.1533	14.3708	2.78787	11.25	19.9999	8.18974	2.03656		11.8154	11.251	14.9155	23.4877	7.61283	12.3823	8.31259	0.691049	4.1262	21.5167	5.70301	10.8867	9.71216	1.47571	10.6806	8.8701	9.61545	9.25721		8.08196	7.57507	6.40055	3.66478	10.3316	8.36369	9.03612	5.28767	7.83484	4.29992	16.0999
47.1	18.2906	29.1628	61.8152	21.2407	15.1071	11.6193	33.747	52.3017	53.0959	47.5027	29.1601	25.0429	14.2004	2.74849	11.5669	19.9311	8.00997	1.96451		11.6671	11.3873	14.9588	23.7509	7.48055	12.1658	8.51627	0.562842	4.27926	21.8057	5.92138	10.7667	9.69206	1.46443	10.5571	8.32094	9.49267	8.89138		7.8262	7.55684	6.62537	3.59223	9.8901	7.71577	9.37371	4.78552	7.16485	4.19594	16.11
47.2	19.9519	29.1761	61.6808	21.3388	15.504	11.3524	33.848	52.4779	53.4472	47.3708	29.4627	25.2355	14.2698	2.90822	11.5429	19.445	8.04156	1.83232		11.8066	11.7403	15.5799	23.5418	7.38548	12.1069	8.59634	0.444186	4.02983	21.7664	6.138	10.8339	9.32236	1.76764	10.3587	8.46242	9.22022	8.9973		7.92879	7.23432	6.54956	3.5795	10.0985	7.42316	8.32365	5.56899	7.41175	4.11595	16.0664
47.3	21.3098	29.2076	61.4996	20.8955	15.2616	11.082	33.1222	51.9982	53.1206	46.9734	29.0743	25.5976	14.5491	3.01434	11.799	19.719	8.0787	2.25628		11.8457	11.7013	15.1498	23.4584	7.36875	11.9247	8.27922	0.768051	3.85211	21.3907	6.1019	11.1851	9.69993	1.63524	10.1235	8.6492	9.01138	9.12685		8.0665	7.51478	6.31689	3.8697	9.80319	8.05968	8.81826	4.93818	6.84613	3.71601	15.9324
47.4	21.6823	29.192	61.3279	21.238	15.0232	10.6031	33.3954	51.5742	53.3694	46.9354	29.6521	25.597	14.7416	3.03066	12.0776	19.6332	7.96594	1.96896		11.779	11.2918	15.0573	23.8283	7.70568	11.7615	9.05347	0.425667	4.11071	20.9877	6.32178	11.1957	9.47039	2.00144	10.0522	8.42174	8.7445	8.89056		8.00045	7.15579	6.41362	3.31094	9.21949	7.78987	8.43553	5.40577	7.21647	3.75829	15.7509
47.5	21.2208	29.0539	62.6133	20.1004	15.1943	10.5143	33.0868	50.6197	53.3074	46.9751	29.6682	25.8218	14.574	2.88422	11.8925	19.3975	7.77785	1.8549		11.7823	11.4639	15.5548	22.8089	7.81323	11.8752	9.76612	0.872866	4.01243	20.5711	6.66886	11.0455	9.23758	1.70514	9.85684	8.60458	8.84492	8.76183		8.49229	7.14457	6.22408	3.69532	10.0906	8.46725	8.8634	4.94586	7.15812	3.69772	15.775
47.6	21.4646	29.0106	64.0113	18.9615	15.1968	10.9565	33.2376	51.3495	53.8495	46.7381	29.853	25.7532	14.2697	2.79731	11.7732	18.7716	7.79996	2.29647		11.9811	11.8333	15.7858	22.801	7.84227	11.8514	9.60573	0.598841	3.96866	20.3726	6.85284	10.9419	8.98445	1.96242	9.33884	8.94113	8.86557	8.4514		8.28993	7.4096	6.30905	3.85952	9.63726	8.21549	9.19706	4.52052	7.17271	3.89541	15.5927
47.7	21.4302	29.0828	66.1803	18.8947	15.088	10.9517	32.7063	50.5441	53.3986	46.6393	29.9407	26.2121	14.2233	2.87599	11.955	18.335	7.68471	2.06145		11.8943	11.831	15.6196	22.7456	7.94837	11.6889	10.1095	0.815682	4.14518	20.3606	6.66712	11.2715	9.37578	1.93245	8.92906	8.96224	8.68545	8.64613		8.49932	7.2862	6.26722	4.12045	9.07925	7.78797	9.11561	4.89977	7.65304	3.85085	15.5872
47.8	21.3116	29.2318	67.542	18.4994	15.1724	10.7619	31.5804	50.5453	53.9282	46.7586	30.1938	26.2216	14.4195	3.02682	11.9123	17.6093	7.60191	2.04389		11.5556	11.5872	15.6908	22.4639	7.81491	11.6127	10.3302	0.713467	4.06133	19.875	6.75432	11.3484	9.58478	1.85492	8.95692	9.02961	8.57015	8.92967		8.56115	7.60452	6.16918	4.23373	9.68072	8.5024	9.51895	4.52148	7.63508	4.11938	15.4252
47.9	20.9478	28.8994	67.0442	19.2331	14.6976	10.8412	32.4438	51.3395	54.0002	47.1705	30.5569	25.6021	14.3561	2.859	11.9638	17.375	7.60545	2.58585		11.7551	11.7733	16.2704	23.0164	7.74588	11.6658	9.88249	0.852917	4.59309	19.7216	7.04152	11.1476	9.44767	2.13496	8.88429	8.99	8.45637	8.78872		8.71572	7.18103	6.2816	3.78188	9.34393	7.96563	8.53759	5.48258	7.97961	4.17309	15.5537
48	20.2055	29.4686	67.291	20.3431	14.8217	10.6982	32.6845	52.7077	53.7368	46.1872	31.0613	25.76	14.0881	2.77742	12.2968	17.5662	7.78838	2.27866		11.7647	12.074	16.4222	23.431	7.98698	11.5239	9.53431	0.950778	4.51523	19.7428	7.08558	11.0312	9.71031	1.89881	8.88313	9.34621	8.49866	8.78464		8.75648	7.4054	6.24369	3.97407	9.12073	8.05208	9.00177	5.111	7.5857	4.3822	15.5802
48.1	19.7037	29.3838	67.9235	20.4568	14.196	10.2646	32.5139	53.7045	53.8075	45.3286	30.9145	25.6876	13.6067	2.89177	12.7944	17.8137	7.97455	2.15256		11.5912	12.0354	15.967	23.5143	8.13044	11.4268	9.96073	0.706839	4.41406	19.5643	7.138	11.3317	9.80852	1.97401	8.78264	9.61665	8.00269	8.60051		9.03753	7.27499	6.41754	4.18918	9.85356	7.93808	8.82611	5.94632	7.87188	4.34335	15.3831
48.2	19.277	30.0687	68.4221	20.5	14.0901	10.4268	32.1678	55.7341	53.9794	45.0921	31.6112	25.7098	13.6489	3.04583	12.533	18.5269	8.0205	2.60403		11.5277	11.9367	16.1722	23.7112	8.1133	11.278	9.84819	1.12499	4.4722	19.6582	7.17176	11.3802	9.87658	1.64885	8.33689	9.46023	8.15139	8.80746		8.75648	7.46009	6.31166	4.14336	9.64615	7.61316	9.20099	5.36832	7.37808	4.26222	15.3839
48.3	19.5038	30.1042	68.481	20.7653	14.3615	10.5773	32.5082	56.5714	53.8042	44.9882	31.8916	25.4944	13.7146	3.29914	12.4879	18.7847	8.10349	2.00458		12.0918	12.3245	16.7066	22.922	8.26475	11.5187	9.36576	0.864808	4.24808	19.7494	7.07059	11.444	9.36333	1.69752	8.23108	9.26583	8.09643	8.93701		9.09936	7.67183	6.18879	4.34955	9.77652	8.35989	9.44436	5.71493	7.83821	4.2885	15.3901
48.4	19.4808	29.8621	68.4277	20.5818	14.4896	9.96261	32.0667	58.3804	53.1128	44.4072	32.4568	25.5939	13.8248	3.20637	12.5595	19.3097	8.33983	1.69249		12.2516	12.5842	16.3	23.2114	8.13628	11.6182	9.64244	1.22526	4.48175	19.5082	7.08334	11.61	9.45204	1.95826	8.06638	9.32096	8.15538	8.68932		8.87733	7.63537	6.40185	4.05299	9.72319	8.11763	8.85064	5.22334	7.64742	4.22108	15.4672
48.5	19.2552	29.8784	68.5553	20.6132	14.8088	10.3156	30.7826	58.9997	52.423	43.7756	32.7414	25.582	13.3041	3.17906	12.4516	19.4191	8.91589	2.13343		12.3611	12.2965	15.8689	23.3504	8.03837	11.6875	9.78419	0.926085	4.23766	19.8389	7.35748	11.953	9.78907	1.70565	7.94036	9.10209	8.26179	8.41311		8.80425	7.86254	6.34695	4.28209	9.24714	8.21739	9.35212	5.12637	7.7271	4.32049	15.4883
48.6	19.6173	29.6303	69.0576	20.864	14.8231	10.2256	30.6584	59.5037	52.0551	43.7379	32.4537	25.4671	13.1622	3.18223	12.2005	19.9471	9.06244	2.1683		12.4529	12.3081	15.9154	23.0104	7.78602	11.911	9.51143	1.14143	4.04169	20.042	7.53607	12.1623	10.0921	1.8789	8.11425	9.19259	8.35664	8.36097		8.55131	7.45027	6.69988	4.54302	9.81602	8.40739	8.77508	5.33088	8.20744	4.27593	15.6176
48.7	19.5825	29.6019	69.2662	21.0536	15.0472	10.7755	30.9009	59.3247	52.8064	43.9015	32.3225	24.4508	13.0496	3.10867	12.2626	20.2417	9.20458	1.74792		12.5721	12.5833	16.101	22.7959	7.6795	11.7331	9.79093	1.05267	4.47575	19.756	7.37492	12.1851	10.0932	1.67019	7.72701	8.8409	8.42027	8.85553		8.79863	7.48112	6.56132	4.4081	9.34887	7.89817	8.88008	4.98043	8.12326	4.52846	15.662
48.8	19.5454	29.7929	69.6622	20.975	15.1106	11.1961	31.4431	58.5962	51.7369	43.4657	32.6489	24.3445	13.0121	3.01273	12.4187	20.4868	9.34951	2.10491		12.6153	12.6762	16.0067	22.709	7.64221	11.8372	10.2244	1.12135	4.44392	19.4199	7.57543	12.1646	9.94028	1.83317	7.47962	8.67763	8.52638	8.87427		8.70589	7.3465	6.47636	4.48574	9.00517	8.70001	9.12346	5.76486	8.71246	4.42676	15.8054
48.9	19.5334	29.834	69.4492	21.5328	15.3583	10.939	30.7829	59.1766	49.3801	42.9998	32.901	23.9141	12.6793	3.07246	12.4836	20.7323	9.54832	1.93786		13.0645	12.4581	15.8583	21.9743	7.56929	11.9316	10.08	1.4059	4.64964	18.9971	7.7123	12.3375	10.0957	2.07104	7.24925	8.92301	8.4076	8.83679		8.7101	7.57928	6.50381	3.90534	9.84368	7.84687	9.55526	5.2051	8.21417	4.34106	15.754
49	19.6074	30.0393	69.5173	21.2289	15.5292	10.6992	30.6899	59.0943	47.8477	42.8349	32.6865	24.1371	12.3625	3.05776	12.3828	20.69	9.78274	1.80937		13.3847	12.5817	15.8195	22.412	8.0283	11.9148	9.93975	1.19315	4.49757	18.6329	7.78584	12.4817	9.99326	1.91314	7.05137	9.18844	8.50614	8.87427		8.84641	7.76158	6.44891	4.1879	9.60368	7.70342	9.82906	5.97417	8.27814	4.36734	15.6503
49.1	20.2102	30.2857	70.3933	21.6136	15.8683	10.7639	30.8596	58.2467	45.7252	43.1112	32.1384	23.7022	12.4807	3.11049	12.8854	20.5592	9.88258	2.06722		13.272	12.5499	15.9598	22.6435	8.14128	11.8526	10.4972	1.52346	4.32092	18.6025	7.70873	12.338	9.83572	2.14238	7.1713	8.79329	8.62831	8.83516		8.96867	7.74054	6.77046	4.36483	9.17307	7.87917	8.66615	5.38944	8.13	4.25079	15.9449
49.2	20.7343	30.411	70.4951	22.5982	15.919	10.5604	31.6161	56.7038	44.4306	42.5602	32.0696	23.7158	12.3481	3.07259	12.7903	20.7096	9.92231	2.03223		13.3452	12.4558	15.729	22.6366	8.23405	11.7004	10.3504	1.2508	4.75274	18.6527	7.74392	12.3639	9.54599	1.98	7.04673	8.72611	8.72604	9.22462		9.16681	8.30146	6.66197	4.24136	9.86343	7.43455	9.15683	5.97129	8.34772	4.49304	15.6239
49.3	21.1381	29.9451	71.0363	22.9348	16.126	10.2622	31.1567	57.6975	42.8785	42.5325	32.0095	23.6138	12.3053	2.97753	12.801	20.3441	10.1899	1.96946		13.6662	12.1566	15.4409	22.5154	8.12489	11.5044	10.3131	1.50084	4.62598	18.1726	8.16921	12.6132	9.663	2.28727	6.97613	8.85121	8.62481	9.28899		9.21178	7.66622	6.49989	4.77086	9.61652	8.37509	8.7741	5.45665	8.1502	4.3982	15.5833
49.4	21.6498	29.4141	70.5702	22.9613	16.145	10.0377	30.6004	57.5575	41.7294	42.2334	31.6407	23.6898	11.9345	3.10712	12.7888	20.8225	10.3397	2.56102		13.7555	12.5871	15.7225	21.996	8.15829	11.3522	10.3909	1.37068	4.65063	17.6593	8.18431	12.7145	9.74428	2.29662	7.11414	9.0404	8.78269	9.00382		9.12887	7.87797	6.78223	4.64357	9.56121	7.92478	9.11463	5.16381	8.28263	4.58446	15.1501
49.5	21.7239	28.7392	69.1488	23.453	16.4905	10.4245	30.6925	56.8182	40.4135	42.9744	31.6739	23.3208	11.8399	2.78928	12.6299	20.7873	10.6031	2.60949		13.7326	12.9696	16.2266	22.0088	8.43571	11.1812	9.96705	1.61527	4.63679	17.7623	8.25743	12.7507	9.81267	2.09228	6.90824	9.01756	8.87305	8.42452		9.05158	7.655	6.79399	4.98214	9.67776	7.60746	9.33151	5.43841	8.52728	4.5616	15.207
49.6	21.6396	28.4261	68.0043	23.8595	16.6087	10.8436	31.2667	55.1547	40.5526	43.2924	31.1304	23.4229	11.7441	2.71377	12.5521	20.8631	10.6025	2.39498		13.2824	13.0257	15.943	22.4934	8.58105	10.9942	9.14586	1.48421	4.49032	17.3855	8.5687	12.9023	9.66245	2.33239	7.00737	8.50801	8.89449	8.33897		9.05861	7.70969	7.14953	5.2418	9.57504	8.18413	9.22062	4.9353	8.33986	4.57417	15.3449
49.7	21.7609	28.7772	66.8433	23.929	16.793	10.851	31.0198	55.9611	40.3281	43.4766	31.2237	23.3628	11.6312	2.75908	12.8723	20.6671	10.7828	2.53136		13.265	12.6346	15.5148	22.358	8.7157	10.9256	9.13471	1.31006	5.00823	17.1654	8.7332	13.0773	9.73183	2.14207	6.84953	8.82403	8.92631	8.53533		8.97851	7.94387	7.1626	5.01524	10.0284	7.4013	9.516	5.66212	8.63502	4.35249	15.2756
49.8	21.7058	29.0309	65.2294	24.568	16.8612	10.5844	30.8774	55.6243	40.4683	43.486	30.4921	23.357	11.5158	2.75996	13.1709	20.2237	11.0327	2.85988		12.9525	12.7952	15.6099	22.8577	8.71201	10.7019	8.90698	1.69825	4.85847	16.8447	9.01144	12.9358	10.0291	2.4278	6.84112	9.23894	8.87963	8.22001		8.75367	7.79103	7.17567	5.12215	9.77059	7.95993	8.31678	5.17245	8.14234	4.49875	15.3605
49.9	21.8034	28.9593	64.5981	24.563	16.994	11.058	30.7689	53.9184	40.6064	44.1054	30.287	23.1008	11.0512	2.72388	13.0279	19.89	11.1756	2.81015		12.9106	12.9503	15.7989	23.1967	8.71042	10.7807	8.57703	1.44365	4.61629	17.1928	8.93066	12.8575	10.1815	2.36135	7.03126	8.82567	9.06872	7.60079		8.67638	8.19068	7.23711	4.7174	9.75874	7.58371	8.62297	6.11147	8.27814	4.55703	15.267
50	22.0681	29.3684	63.5379	24.4008	16.6863	10.941	31.9415	52.9072	40.1034	44.3087	29.755	22.9918	11.2521	2.71485	12.962	19.8823	11.1914	2.80821		12.8467	12.8648	15.2653	23.0126	8.81632	10.9387	8.72403	1.75401	4.94264	17.1163	9.09874	12.7598	10.1852	2.36429	7.0419	8.87328	9.40642	7.27569		8.82955	8.10093	7.25541	4.99233	10.9014	7.3785	8.55231	5.82823	7.772	4.69987	15.4182
50.1	22.2124	29.51	63.482	23.9379	17.5963	10.9207	31.6085	52.5214	39.7567	44.7316	29.9954	23.141	11.31	2.88988	13.6303	20.0341	11.6454	2.66881		12.9745	12.7882	14.5537	22.975	8.92944	11.0146	8.67766	1.47576	4.7267	16.8952	8.86376	12.808	10.2465	2.70215	7.03358	8.89333	9.4127	7.33925		8.8155	8.2047	7.41096	5.546	10.5311	8.00838	9.15977	6.34958	7.95829	4.75814	15.4766
50.2	22.1461	29.4525	62.2928	22.7731	17.6933	10.766	31.7125	51.544	39.3096	44.3575	29.4498	23.0946	11.2932	3.05385	13.4043	20.0373	11.5866	2.32293		13.1804	13.0122	14.7971	23.2167	8.70896	10.7841	8.27589	1.76141	5.03948	17.0879	8.93188	12.8553	10.7416	2.46235	6.72487	8.87867	9.40152	7.6236		8.75367	7.52459	7.42272	5.532	10.4066	7.47826	9.48558	5.91656	7.74843	4.67016	15.7758
50.3	22.5641	29.586	61.6318	21.6908	17.6356	10.8372	31.8181	49.9974	38.3806	44.9872	29.3659	22.9695	11.0068	3.06956	13.1707	20.3364	11.6324	2.49085		13.1691	13.155	15.2099	23.2319	8.80326	10.8763	8.06398	1.59136	4.7789	17.3574	8.96095	12.8697	10.6648	2.66039	6.56277	8.93477	9.32224	7.43946		8.91948	7.67323	7.5103	5.85529	11.1582	8.5043	9.02238	5.50754	8.1401	4.88613	15.8895
50.4	22.8514	29.7906	61.5234	22.3129	17.6181	11.0073	32.1367	49.5834	38.0153	45.3691	28.9281	22.982	10.6634	2.9894	13.0312	20.496	11.5496	2.5261		13.4836	12.8212	14.6833	23.2122	8.74402	10.7113	8.19191	1.53385	4.47971	17.6724	8.82316	12.6879	10.79	2.44335	6.72226	8.65855	9.23787	6.86098		8.98413	7.80925	7.48546	5.57528	10.9429	7.83167	9.07734	5.60836	8.488	4.77529	16.1186
50.5	23.2161	30.1639	60.9348	22.4893	17.833	10.7202	32.1147	49.5837	36.4961	45.5015	29.177	23.3119	10.7829	3.01448	13.4171	20.3875	11.9581	2.26543		13.2901	12.7999	14.4648	23.5596	8.59786	10.3775	7.86063	1.51891	5.0046	17.737	8.80144	12.6234	10.8455	2.61873	6.37448	8.78355	9.36752	6.55625		8.949	7.78261	7.36913	5.76111	11.1434	7.51816	8.40118	5.05436	8.50035	4.69872	16.1529
50.6	23.399	30.2494	60.9986	23.3283	17.7505	11.1752	31.6395	49.58	34.5671	45.3362	28.5184	23.1896	10.8334	3.03848	13.5527	20.2794	12.0081	2.35002		13.0633	12.7223	14.8745	23.1382	8.72313	10.2284	7.52536	1.15742	4.95141	17.5681	8.89935	12.7041	11.2256	2.83455	6.0001	9.02277	9.45578	6.80965		8.96867	7.91302	7.43579	6.12131	11.5148	8.08248	8.74171	5.8023	8.88528	4.83813	16.0578
50.7	23.7737	30.4044	60.674	24.0142	17.9064	11.3715	31.0628	49.9904	33.1696	45.1112	28.7871	23.3387	10.6826	3.0134	13.4852	20.1679	12.1432	2.71239		13.1213	12.9754	15.1177	23.6517	8.83736	10.2268	7.80229	1.40201	5.10723	17.5259	8.8556	12.6342	11.1977	2.35119	5.96432	8.96147	9.67669	7.16977		9.07687	7.73634	7.55736	5.8502	11.4466	7.48396	8.71031	5.41537	8.41057	5.05639	16.1872
50.8	23.7764	30.2011	60.2151	23.3643	17.82	11.4997	31.298	49.2905	32.8728	45.6035	28.3772	22.9865	10.4795	2.86965	13.5995	19.7584	11.9957	2.62467		13.2325	12.799	14.9289	23.0086	8.83576	10.2425	7.55658	1.10394	5.22081	17.4365	8.58419	12.6952	11.0336	2.56833	5.77224	9.09447	9.81701	6.85201		8.93635	7.73073	7.45671	6.22696	11.8111	7.89247	8.99785	6.23821	8.73041	5.15238	16.0874
50.9	23.5737	30.2361	59.9752	23.5528	18.4143	11.0908	31.127	49.9163	32.8833	45.3598	28.5473	23.2861	10.5716	2.98434	13.5789	19.2915	12.3338	2.88069		13.078	12.8037	14.9139	23.7421	8.73014	10.1688	7.08488	1.39837	4.9549	17.722	8.58145	12.7142	11.1621	2.54404	5.57901	9.29706	9.80445	6.35256		8.93775	7.60592	7.40573	5.95457	11.5878	7.33575	9.38352	5.75142	8.14795	5.11581	16.1396
51	23.4605	30.3187	59.1917	24.2168	18.6348	10.5272	30.6246	49.8981	32.6407	45.3165	28.25	23.3264	10.6931	2.90707	13.5719	18.4214	12.3763	3.15026		13.0582	13.0423	15.1142	24.5068	8.47002	10.0271	7.27666	1.11771	5.48376	17.9827	8.77044	12.9603	11.4812	2.8128	5.55551	9.0591	9.60987	6.03154		8.95181	7.93406	7.37828	5.99912	11.1977	7.00514	8.63867	6.11051	8.33313	5.22436	15.7649
51.1	23.3419	30.2704	59	24.3975	18.7694	10.0451	31.1077	48.8314	32.9124	45.6065	28.9899	23.3372	10.7873	3.06174	14.0541	18.1474	12.6191	2.83091		13.3109	13.2302	15.6273	24.3073	8.26516	9.88327	7.46785	1.27711	5.15305	17.7912	9.01847	13.0232	11.5878	2.85071	5.29487	9.23403	9.85131	6.30449		9.12325	7.78962	7.75081	6.32624	12.0896	7.79462	9.07734	5.8964	8.25569	4.95926	15.7719
51.2	23.0444	30.2646	59.3972	24.6575	18.7326	10.4157	31.493	48.787	34.5833	45.899	28.6324	22.7268	10.3505	3.05176	13.7893	17.3709	12.2915	2.7566		13.0354	13.033	15.3483	24.7407	8.13566	9.85999	6.96553	1.17672	5.24599	18.0403	8.91139	12.7753	11.3418	2.81321	5.18364	9.12416	9.78141	6.62877		8.88295	7.87096	7.68546	6.23332	11.893	7.18375	8.78489	5.6266	8.36231	4.82328	15.8576
51.3	23.0086	30.5467	59.9216	24.2354	18.4835	10.1912	31.7312	48.996	35.881	45.6198	29.0869	23.1322	10.244	3.05878	13.7941	16.8942	12.6971	3.1107		12.9533	13.1976	15.3592	24.9343	8.37169	10.1253	6.98351	0.888266	5.45732	17.9037	9.14086	12.6918	11.3725	3.09904	5.04786	9.00494	9.83726	6.52203		8.71713	8.12056	7.6201	6.79081	11.7804	7.75282	9.19117	5.86951	8.62828	4.84156	15.7329
51.4	22.839	29.813	60.2289	23.4435	18.8027	10.4167	32.2119	49.1328	36.0411	45.4545	28.7987	22.6932	10.3268	2.99654	13.937	16.94	12.7562	2.92202		13.1465	13.4556	15.5952	24.1462	8.42724	10.292	7.1617	1.01836	5.24223	18.1511	9.14637	12.8937	11.7414	2.71485	4.86904	9.30477	9.76365	5.7977		8.87733	8.15422	7.90636	6.88246	12.857	7.39085	9.06752	5.42593	8.70011	4.5696	15.8046
51.5	23.4788	29.7565	60.3033	23.1857	18.5715	10.3207	31.6888	48.3547	36.0489	45.1693	28.9614	22.5649	10.48	2.95535	14.3709	17.2375	13.0899	2.90727		13.1251	13.6422	15.3104	24.4837	8.30773	10.3067	6.78499	0.601765	5.74208	18.1376	9.36391	13.0072	11.8471	2.85345	4.90946	9.09486	9.82469	5.34062		8.70448	8.30146	8.06583	7.05174	12.8609	7.07639	8.79765	6.14027	9.07944	4.40277	15.6433
51.6	23.6881	29.7344	60.2251	23.6841	18.7976	10.7338	31.8006	46.4416	35.4272	45.1393	28.4332	21.9576	10.3359	2.81174	13.9631	16.8964	12.8798	3.15296		12.9725	13.6227	14.864	24.4951	8.23155	10.3661	6.82403	0.904316	5.54216	17.5251	9.17013	12.9825	11.7449	2.93758	4.9344	9.32588	10.0473	5.53127		8.8155	8.19348	8.12465	7.38649	12.8175	7.82977	9.0479	5.65732	8.846	4.63473	15.8241
51.7	23.9858	30.0269	60.0276	24.209	19.0862	10.421	32.0761	44.5947	35.6475	44.8038	28.3644	22.1935	9.84152	2.82623	14.1294	17.0545	13.2011	2.97883		12.7683	13.678	14.8045	24.4972	7.96303	10.303	7.19742	0.603318	5.3158	17.6742	9.27253	13.0281	11.6574	3.03553	4.93151	9.63516	10.1081	5.68364		8.87733	8.27762	8.17824	7.0912	13.3676	7.3291	8.10088	6.32654	9.34766	4.87127	15.7407
51.8	24.1671	30.0846	60.4177	24.642	19.6893	9.8616	31.4576	44.9711	35.2601	44.1143	27.9228	22.1617	9.85378	2.99695	14.7708	17.2889	13.0902	3.0816		12.951	13.7424	15.0762	24.6474	7.8097	10.1878	6.95754	0.677858	5.92625	17.7394	9.18472	13.3976	11.8426	3.25126	4.94466	9.54234	10.0916	5.14263		8.82955	8.26079	8.3351	7.2503	13.1938	7.17805	8.3472	5.7447	8.87182	4.82442	15.8537
51.9	24.1805	29.929	61.2434	24.5161	19.6136	9.5058	31.0207	44.5765	33.8549	43.8987	27.9865	22.1742	10.0294	3.05062	14.5664	17.391	13.3188	3.39839		12.9927	13.7634	14.9347	24.096	7.96289	10.3476	6.81704	0.39636	5.62356	17.5337	9.42521	13.6107	11.8389	3.10727	4.84699	9.36115	10.0233	4.80532		9.04877	8.37297	8.41222	7.27194	13.4644	6.92058	8.62002	5.89256	9.27471	5.08953	15.8412
52	24.0676	30.0742	59.3338	23.7233	19.2299	9.16699	31.2366	44.4352	31.9555	44.2823	27.4137	21.6437	10.0266	3.1558	14.3137	17.4814	13.267	3.01438		12.9931	13.7925	14.731	23.8994	7.87032	10.3688	6.97635	0.14053	5.86409	17.3642	9.44275	13.685	11.7271	3.11693	4.90298	9.33898	10.123	4.53644		8.96305	8.52862	8.42268	7.27067	13.3073	6.56527	8.85064	5.34912	8.87855	5.15923	16.0843
52.1	23.8708	30.3791	58.3982	23.9987	19.1671	9.29217	31.2183	43.4697	30.5062	44.1938	27.4874	21.8655	9.58961	3.01974	14.59	18.203	13.56	2.73929		13.3081	13.7253	14.9159	24.3203	7.99761	10.566	7.04077	0.085101	5.59357	17.1727	9.36819	13.7182	11.5617	3.02598	4.82078	9.07385	10.0969	4.80043		8.98694	8.53003	8.66058	7.49214	13.1039	7.36425	9.13033	5.04283	9.0323	5.30892	16.2277
52.2	23.8591	31.9257	56.1256	23.9565	18.9357	9.40071	31.389	44.5601	28.8414	44.2993	27.3023	21.695	9.49516	3.09181	14.5608	18.0063	13.8385	3.06636		13.2822	13.7761	15.2331	23.7007	8.08128	10.7932	6.87738	-0.15169	5.22088	17.3036	9.51016	13.8948	11.8719	3.30592	4.73151	9.38688	10.0622	4.95442		8.73399	8.53564	8.59914	7.24266	13.9928	6.80848	8.38155	5.62276	9.28144	5.54889	16.0929
52.3	24.2009	33.3873	55.1714	23.4485	19.0538	9.08456	30.8055	44.3806	27.1947	44.0529	27.3547	21.8101	9.56754	3.20131	14.3347	18.0184	13.9571	2.84389		13.2072	13.5777	15.1724	24.318	8.2685	10.8865	7.38811	0.148783	5.51019	17.6465	9.37737	14.0245	11.5617	3.52571	4.83519	9.53251	10.3891	4.82813		8.52883	8.54826	8.74162	7.44377	13.8288	6.89113	8.31973	5.23486	9.2489	5.52032	16.1015
52.4	24.5775	33.4403	55.8129	23.6114	19.2954	9.45712	30.0513	43.3894	26.1498	44.7696	27.034	21.048	9.38072	3.13745	14.3295	17.675	13.8481	2.67489		12.9147	13.7343	14.6982	24.8815	8.49474	10.9016	7.66728	-0.05597	5.23241	17.8605	9.20175	14.1111	11.6761	3.24587	4.70617	9.54707	10.5157	4.41423		8.4684	8.75159	8.77168	7.61305	13.5197	6.87118	7.60726	6.13355	9.50029	5.6803	16.0181
52.5	24.78	33.4205	55.3512	23.2986	19.344	9.44627	30.3656	43.2083	25.2606	44.786	26.9961	21.4018	9.04425	3.00929	14.7085	17.5748	14.2091	2.93882		13.1921	13.9233	14.9127	24.4286	8.70459	11.0417	7.52054	0.281734	5.37697	17.8334	9.41133	14.2655	11.6456	3.4813	4.93055	9.5968	10.8054	4.44845		8.47964	9.01241	8.84488	7.92999	14.2189	6.39331	7.87615	5.56803	9.10974	5.53632	16.1163
52.6	25.4165	33.0048	55.2556	23.1863	19.6099	9.18826	30.1266	44.291	25.171	44.3526	26.5213	21.5216	8.64572	3.08514	14.7616	17.9554	14.1116	2.68493		12.9978	14.1588	15.2106	24.5078	8.51203	10.945	7.74619	0.10661	5.42311	17.5411	9.20613	14.6193	11.6142	3.41068	4.73431	9.28588	10.5349	4.60814		8.54147	9.22836	9.31022	8.28128	13.9216	7.05644	8.06359	6.20364	9.48794	5.81285	15.9363
52.7	25.4266	32.4151	55.276	23.574	19.0341	9.04889	29.5689	46.069	24.821	44.231	26.6741	21.7366	8.78735	3.17696	14.6912	18.6583	14.341	2.54848		12.8241	14.1813	14.9489	24.5882	8.60855	11.0425	8.14212	0.07178	5.05708	17.7896	8.99583	14.6792	11.6161	3.52093	4.74108	9.27499	10.3512	4.65784		8.74383	9.45974	9.23833	7.70215	13.8249	6.57192	8.38842	5.83879	9.01098	5.8437	15.835
52.8	25.1436	31.7699	54.8001	23.8767	18.6182	8.91618	29.7333	46.8045	25.1521	44.6225	26.6657	21.9342	8.52497	2.88388	15.2152	18.4227	14.0257	3.24884		12.7902	14.2218	14.8033	24.436	8.79785	11.16	7.70765	-0.05324	5.63543	18.1184	8.71883	14.5176	11.5881	3.66674	4.78973	9.48741	10.5218	4.38734		8.56255	9.54808	9.25009	7.92489	13.9177	6.57952	8.64652	5.82631	9.2994	5.77743	14.7353
52.9	24.3295	32.0194	54.7013	24.4234	18.6725	8.75499	30.4507	46.531	25.1131	44.4549	26.4713	22.0253	8.41187	2.90175	15.0204	18.6779	14.2919	3.07658		12.7325	14.2554	15.0152	24.1981	8.42307	11.1769	7.76991	-0.25748	5.38653	18.116	8.86386	14.6448	11.8729	3.70901	4.72521	9.13273	10.8025	3.87566		8.93073	9.70935	9.23441	7.9669	13.892	6.99849	7.98606	5.20702	9.33195	5.91341	14.4914
53	24.1449	31.8841	55.071	25.3498	18.9445	8.673	29.8707	45.8422	25.5955	43.8946	26.0438	22.3585	8.0233	2.66353	14.9848	18.8391	14.0563	2.99726		12.4256	14.2359	15.4465	23.8185	8.44696	11.1708	8.28921	-0.24058	5.66852	17.9126	8.78196	14.8093	11.7726	4.0048	4.65104	9.41734	10.8281	4.03617		8.71572	10.1342	9.22395	8.01399	13.977	6.56432	8.29126	4.99291	9.61476	5.91455	14.602
53.1	23.331	31.9274	54.7287	25.6037	18.662	9.05781	29.3786	44.9578	25.0309	44.2663	25.9781	22.4198	7.86227	2.76879	15.1988	18.1667	14.6307	3.08442		12.3789	14.0983	15.2449	23.0014	8.41238	11.4084	8.46533	-0.32233	5.91551	17.8193	8.89486	14.8755	11.7929	3.7903	4.62532	10.1071	10.5992	4.44519		8.93073	10.0781	9.35074	8.14255	13.6303	7.45546	7.68773	5.60356	10.1018	5.89284	14.3169
53.2	21.4378	31.9806	55.1243	25.5708	18.0686	8.98001	28.9657	44.1318	25.3413	44.6297	25.7801	22.5353	7.64685	2.52114	14.8898	18.3178	14.6241	2.83793		12.7422	14.0491	14.8747	22.772	8.58584	11.6938	8.27905	-0.05994	5.77147	17.7351	8.7226	14.7952	11.9598	3.81875	4.73402	9.96842	10.6202	4.55274		8.84922	10.4301	9.19519	7.92489	13.4061	7.17614	8.29814	5.10332	10.0031	5.9694	14.5942
53.3	20.1435	32.2265	54.3235	26.4545	17.746	9.44401	29.7493	43.1992	24.9238	44.3663	26.0797	22.759	7.62299	2.4258	14.5078	18.3068	14.7573	2.65132		12.7584	14.0666	15.3155	21.8296	8.53043	11.7404	8.85878	-0.17489	6.24503	17.642	8.77145	14.4593	11.7413	3.78177	4.72261	10.2286	10.9106	4.35719		8.63984	10.2913	9.20696	7.9338	14.0303	6.77903	8.52385	5.906	10.2051	6.16023	14.6846
53.4	20.1241	32.1081	54.504	26.9193	17.786	9.31399	29.3328	43.504	25.5029	44.1263	26.0442	23.0194	7.28741	2.37274	14.7753	17.8909	14.8281	3.11985		12.6755	14.1999	15.3474	22.2883	8.33008	11.6978	7.95186	-0.03823	6.08122	17.6043	8.89578	14.4649	11.8353	3.75524	4.50888	10.0928	10.9377	3.9824		8.55131	10.3362	9.39911	7.90326	13.7557	7.369	8.14014	5.39616	9.50365	6.3842	14.8669
53.5	20.4367	32.3489	53.7904	28.4299	17.4665	9.46003	29.6436	44.3088	24.8758	43.6963	25.9766	22.735	7.07198	2.45898	15.074	18.2747	15.6045	3.31279		12.9167	14.0598	14.9858	22.719	8.2294	11.5844	7.2844	-0.20608	6.01735	17.5483	8.41603	14.4637	12.3626	3.97818	4.45327	9.80131	10.8358	4.11521		8.00888	10.5297	9.31545	7.94399	13.3775	6.95479	8.44043	6.0817	9.62037	6.55332	14.8366
53.6	20.534	32.4767	53.7034	30.2028	18.0998	9.07489	29.668	43.8254	25.4411	44.2628	25.6612	22.7779	7.23948	2.54144	14.6418	18.5424	15.7568	3.44228		12.8388	13.9581	14.8178	22.6616	8.27426	11.841	7.46885	-0.41129	6.43948	17.7472	8.57747	14.5228	12.73	3.64093	4.71633	10.1247	10.7882	4.59266		8.18735	10.4441	9.43309	8.08145	14.133	7.88487	7.38547	5.56611	9.06148	6.49504	14.9675
53.7	20.5591	32.2927	53.2998	31.5482	18.0376	8.76369	30.058	43.8877	25.663	43.7466	25.5635	22.0014	7.46085	2.29763	14.3211	18.5264	16.0601	3.94342		12.666	14.0762	15.0936	23.0306	8.0992	12.0959	7.07407	-0.45411	5.88301	17.8838	8.70914	14.0823	12.5095	3.80707	4.67068	10.0467	10.7835	4.59999		8.17751	10.9055	9.5638	7.3534	14.2081	7.61411	7.7368	5.51042	9.32185	6.44819	15.0851
53.8	20.8722	32.035	51.9613	33.0403	17.7913	8.54039	30.5197	43.8915	26.1444	43.3408	25.3509	22.0446	7.44048	2.54198	14.7853	19.0258	15.7929	3.72408		12.4239	14.1193	15.1527	23.6172	8.03691	12.2247	6.79672	-0.60779	6.16889	18.0192	8.75288	13.8013	12.4845	3.70342	4.81526	9.83312	10.8867	4.16491		8.13114	10.8564	9.40564	7.47686	14.2466	7.52481	7.66025	5.34432	8.8808	6.5796	15.082
53.9	21.2622	31.7749	49.8298	33.3894	18.0041	8.20018	29.7357	42.5013	26.2014	43.0096	25.2092	21.757	7.1859	2.81497	14.596	19.1634	16.3423	3.70997		12.7862	14.2154	14.7107	23.0722	8.05045	12.0149	7.21681	-0.55665	5.92718	18.1209	8.6301	13.8625	12.7399	3.82546	5.08036	10.2434	11.0864	3.89277		7.92738	11.3809	9.35858	7.46668	14.3236	8.33709	8.12542	4.92666	9.19727	6.44591	14.0874
54	21.7727	30.9184	48.0944	34.4559	17.6122	8.33224	29.5641	41.9	27.3091	43.6872	24.6081	22.0639	7.21354	3.10173	14.1759	18.2593	16.2119	4.38737		12.7359	14.338	14.28	23.8132	7.98233	12.0439	7.33759	-0.60539	5.65132	18.0353	8.77595	14.013	12.7264	3.87078	4.77764	10.0275	10.9394	3.84633		7.86977	11.2112	9.38734	7.32158	14.0955	8.18984	8.37763	5.31071	9.40602	6.48704	13.9293
54.1	22.1132	31.0529	47.2507	33.7999	17.1943	8.22124	29.915	40.0602	28.2955	44.1679	24.4957	21.6075	7.41411	3.01441	14.2193	18.1919	16.2699	4.18703		12.6104	14.5287	14.5406	23.5193	7.79824	12.1931	7.23895	-0.34111	6.0163	18.3271	8.62806	13.7683	12.1954	3.77039	4.92097	10.157	10.9756	4.18365		7.59855	11.3781	9.53113	7.48195	13.8989	8.77316	7.68675	4.822	9.43856	6.47219	14.1474
54.2	23.0061	30.8409	47.0241	33.4554	16.9255	7.88661	30.0476	38.7553	28.9887	44.3052	24.3882	22.2122	7.72784	3.07489	14.4895	18.2085	16.093	3.84372		12.8424	14.5843	14.4734	23.7288	7.64012	12.1884	7.21232	-0.4135	5.74109	18.2885	8.56105	13.6702	11.9899	3.97757	5.04022	10.4168	10.6166	4.0818		7.84728	11.235	9.68014	7.05047	13.4624	8.55845	8.00078	5.78982	10.0367	6.29393	14.1085
54.3	22.9135	31.2157	47.0682	32.737	16.2819	7.53339	29.7101	38.0541	29.4369	44.1788	24.1209	22.3229	7.34946	2.97969	14.2961	18.1104	16.2644	4.65713		12.6839	14.653	14.0061	24.2481	7.74547	12.0935	8.03068	-0.45047	6.10397	18.2239	8.42847	13.7284	12.4917	3.7525	5.03123	10.2914	10.7619	3.79582		7.67162	11.0696	9.654	7.12047	13.1849	8.35229	7.36486	5.32799	9.79881	6.14538	13.7181
54.4	22.837	31.0545	47.3815	32.2002	15.4593	7.53769	30.0985	38.3291	29.7146	44.5085	23.9279	22.8333	7.14035	2.99284	14.3925	18.0885	16.1289	4.81182		12.2896	14.7099	14.0281	23.4015	7.83984	12.4538	7.89917	-0.51142	6.11952	18.523	8.39195	13.7157	12.6999	3.84588	5.24467	10.3404	10.5515	3.76649		8.05104	11.0205	9.64615	7.32794	13.6807	9.00117	7.78292	6.17676	10.1389	6.06996	13.5046
54.5	22.787	31.0662	47.9189	32.6796	15.6326	7.02501	29.7707	36.8426	30.7088	44.7775	23.4885	22.789	7.42956	2.75847	14.6251	18.2165	15.932	5.04647		12.1785	14.9625	14.4707	23.3386	7.69095	12.5554	7.81194	-0.52	5.73747	18.2688	8.45937	13.5398	12.4031	3.8846	5.05463	10.5003	10.6627	4.02721		8.00326	11.1551	9.52067	7.44759	13.7024	8.60215	7.87615	5.41153	9.68658	5.99111	13.2771
54.6	22.5516	31.4784	48.2377	32.6341	15.6309	6.54714	30.7748	35.6974	31.2346	44.8866	23.5057	23.48	7.72502	2.68336	14.3727	17.7931	15.8127	5.3625		12.387	14.9321	14.5458	23.2871	7.86622	12.3711	8.12557	-0.48368	6.23165	18.5345	8.53841	13.3472	12.2729	3.9228	5.26169	10.151	10.5145	4.3523		8.45154	11.5716	9.51675	7.60923	13.5414	8.73896	7.9154	5.641	10.1265	6.02425	13.3652
54.7	22.5609	31.252	48.227	33.1201	15.8582	5.9545	30.4566	35.6428	31.6638	44.8691	23.3697	23.7882	8.05875	2.72415	14.2743	17.6633	15.8438	5.22737		12.1956	14.9086	14.2956	23.0826	7.75845	12.4275	7.90425	-0.52669	5.81308	18.8209	8.36289	13.3118	12.9445	4.10032	5.29805	10.4632	10.3629	4.02884		8.33069	11.5225	9.33113	7.10902	14.1389	8.34944	8.37664	5.41537	9.71127	6.0871	13.1003
54.8	23.06	31.5032	48.5518	34.5768	15.9616	5.66103	30.4842	35.6204	31.4865	45.1964	23.238	23.9526	7.86175	2.94078	14.5322	17.794	15.474	5.21245		11.9431	15.1605	14.2526	23.5511	7.62755	12.3523	7.70041	-0.55054	6.03686	19.0345	8.23846	13.5103	12.9774	3.68869	5.2938	10.5158	10.1929	3.79989		8.42203	11.852	9.21872	7.38522	13.7093	8.16513	7.42374	5.24542	9.60802	6.0551	13.2553
54.9	23.0027	31.3813	48.7124	35.0608	15.8558	5.78396	31.5361	35.3019	32.2591	45.1187	23.0132	24.052	7.84377	2.53045	13.9048	17.5149	15.4721	5.82965		11.7937	15.1871	14.3665	24.0882	7.60026	12.2017	7.9576	-0.4916	6.22644	18.6185	8.11404	13.4303	12.8876	3.86692	5.48829	10.4262	10.4652	3.61657		8.37003	11.6319	9.33113	7.58887	13.4861	9.15222	7.86535	5.55459	9.73709	6.17623	13.1423
55	23.1872	31.1803	48.7297	35.8566	15.6296	5.55067	31.6805	35.0853	32.1146	45.2277	23.0678	24.3286	7.97166	2.64169	13.9925	17.8797	14.9779	5.87461		11.7688	15.2577	14.5016	23.5791	7.10112	12.4518	7.79878	-0.60051	5.94399	18.5552	8.40715	13.3148	12.596	3.95064	5.49439	10.61	10.2647	3.62879		8.5218	11.6599	9.22264	7.38904	13.4693	8.81401	7.41589	5.0966	9.62149	6.29164	13.3465
55.1	23.159	31.1967	49.3629	36.2853	15.9008	5.92452	31.4831	35.1451	32.6812	44.8218	22.7135	25.1313	8.22899	2.81861	13.9806	18.1679	15.0838	5.78789		11.6514	15.2794	14.1897	23.5252	6.85099	12.4856	7.30213	-0.56412	6.33514	18.5765	8.46835	13.5669	12.8596	3.92869	5.39264	10.5497	10.1795	3.80152		8.42062	11.615	9.29715	7.67669	13.4575	8.95367	7.88989	5.92232	9.79769	6.45619	13.1439
55.2	23.1212	31.2408	49.4901	36.1933	16.0741	5.85274	31.1553	35.0563	32.2646	45.0478	22.6781	25.5288	7.71291	2.83614	14.1482	17.8998	14.8156	6.0236		11.749	15.309	14.1813	23.0075	6.94203	12.6746	7.30321	-0.49589	6.01254	18.6385	8.66325	13.6234	12.9309	4.01242	5.62505	10.613	10.4104	3.64264		8.3335	11.0107	9.33636	7.2223	13.3913	8.79216	8.05868	5.48066	9.61588	6.37506	13.2281
55.3	23.0955	31.3923	49.4868	36.662	16.1968	6.149	30.7122	34.6819	32.7704	44.8646	22.0604	25.6292	7.55537	2.91281	13.8366	18.1099	14.6691	5.71359		11.8575	15.4873	14.6136	22.9707	7.23	13.0172	7.28282	-0.62521	6.11062	18.3928	8.21144	13.5027	12.9438	3.57824	5.45841	10.6564	10.5705	3.39577		8.37706	11.5407	9.2514	7.09247	13.1987	8.21359	7.7682	6.46384	10.1007	6.50533	13.4493
55.4	22.9037	31.6394	50.1844	37.2725	16.2253	5.84081	31.2221	34.4503	32.5252	45.2672	22.2674	25.5614	7.80319	2.73912	13.814	17.9697	14.3235	5.22975		11.766	15.3256	14.4562	22.9236	7.03612	13.086	6.86115	-0.63339	6.32189	18.6169	8.27579	13.5427	13.4957	3.70668	5.46605	10.3694	10.6672	3.27355		8.34333	11.3248	9.19911	7.31267	13.1513	9.10757	8.05868	6.171	9.47672	6.51218	13.595
55.5	23.0886	31.499	51.522	37.2081	16.4061	5.49683	31.2417	35.2182	33.4075	44.7091	21.7961	25.5813	7.86948	2.74863	14.2233	17.6407	14.3302	5.56184		11.4479	15.2067	14.1157	22.2724	7.16744	13.3533	7.24387	-0.76382	5.86449	18.4218	8.3069	13.7118	13.6066	3.62376	5.39148	10.6026	10.9135	3.75263		8.56396	11.7426	9.08409	7.24139	13.6086	8.83111	7.1048	6.43984	9.84595	6.54875	13.7423
55.6	23.3786	31.3466	52.7663	36.8444	16.1379	4.97523	31.5803	35.556	33.0155	44.5705	22.1835	25.4943	7.964	2.73541	14.2141	17.6311	14.2834	5.39555		11.783	15.1034	14.2228	21.8976	7.22799	13.6105	8.02835	-0.74211	6.23942	18.3824	7.86121	13.9827	13.9496	3.73533	5.36508	10.9085	10.8679	3.78767		8.50072	11.5744	9.17689	7.50232	13.4091	8.74751	7.32266	6.15275	9.83136	6.3762	12.5623
55.7	23.6892	30.8494	53.8702	37.3452	15.6399	5.33554	31.0527	34.5247	32.9738	44.2711	21.9195	25.7294	7.72829	2.8652	13.8339	18.175	14.0794	5.39862		11.6856	15.4724	14.8115	21.8615	7.19667	13.7044	8.0857	-0.8774	6.11155	18.5895	7.84662	13.8468	13.8986	3.70566	5.65493	10.5818	10.7843	3.79256		8.96164	11.7258	9.18212	7.27449	13.0041	9.13607	7.25102	5.99241	10.1478	6.42419	12.7516
55.8	23.9298	30.4035	54.9231	37.0378	15.8296	5.45084	31.3963	33.9317	33.0666	44.3412	22.8338	25.5671	7.68497	2.91139	13.7813	18.3378	13.6915	5.66443		11.4816	15.489	14.8426	21.0446	7.22396	13.7921	8.09752	-0.8876	6.05769	18.9567	7.73535	13.9274	13.5111	3.43263	5.34003	10.7343	11.3789	3.43895		8.59768	11.824	9.29715	7.40177	13.6678	8.96222	7.81727	6.44656	10.6304	6.16709	12.7345
55.9	24.0877	30.2723	55.5945	37.2398	15.3863	5.95439	31.2372	34.5666	32.9853	43.7337	22.7181	25.9636	7.92157	2.98191	13.6338	19.0075	13.73	5.67559		11.0261	15.6003	14.8163	21.3807	7.74894	13.7561	8.54973	-0.79825	6.52597	19.0398	7.52821	14.2317	13.2319	3.53119	5.49313	10.9902	11.3725	3.76649		8.84922	11.688	9.37558	7.6576	13.3607	9.6947	8.07242	5.97897	10.6091	6.0711	12.7407
56	24.4855	29.7459	55.7961	37.8531	15.3788	6.03531	31.1884	35.0105	33.1643	43.5658	23.5575	25.8946	8.22535	2.95555	13.7939	19.0149	13.5864	5.84414		11.1862	15.7202	15.0776	21.0109	8.08205	13.7625	8.42363	-0.65354	6.16039	18.8173	7.34494	14.5728	13.6633	3.44807	5.8412	11.0877	11.4416	3.95796		8.62157	11.7735	9.35336	7.56596	13.1315	9.48759	7.5101	6.72211	10.8436	5.9077	12.8272
56.1	24.4768	29.6331	55.3214	38.9288	15.017	6.13987	32.0318	34.5521	33.5585	43.0204	23.3738	26.0597	7.89177	3.05217	13.6033	18.2101	13.5581	6.21899		10.8567	15.9639	15.5278	20.7973	8.3948	13.884	8.25333	-0.61832	6.47923	18.8877	7.77645	14.5629	13.4834	3.41658	5.67118	11.2037	11.8974	4.14046		8.91527	11.458	9.43048	7.86634	13.2392	9.10472	7.55819	6.2142	10.3925	5.81857	12.5966
56.2	24.6943	29.3973	55.8958	40.3047	14.4278	6.05755	32.2842	35.3412	33.439	43.444	24.1177	25.9675	7.88471	2.9786	13.4787	18.003	13.5088	6.2812		10.5884	15.799	15.3327	20.382	8.78785	13.9552	8.56596	-0.687	6.36473	19.0193	7.80624	14.4087	13.1712	3.57001	5.89855	11.1778	11.9245	3.73715		8.9223	12.176	9.32721	7.32922	13.1868	9.44579	6.71716	6.97079	10.7494	5.81171	12.7259
56.3	24.9522	29.0574	56.001	41.6327	13.9969	5.76333	32.6388	36.2073	34.463	42.846	23.8535	26.043	8.13937	3.00584	13.4173	18.0954	13.6829	6.19153		10.8106	15.7524	15.0776	20.0879	8.70223	13.9506	10.0946	-0.62657	6.10561	18.7926	7.58359	14.4034	13.2475	3.49604	5.70474	11.2909	11.6772	3.65405		9.06423	11.7469	9.19258	7.48323	13.3172	8.95177	7.04886	6.60018	9.98847	5.86085	12.4641
56.4	25.2116	28.5996	55.923	41.8244	13.9399	6.10688	32.8974	36.4136	34.5251	42.3209	24.2854	25.8162	8.57223	2.95946	13.5251	17.5981	13.7642	6.50976		10.7575	15.7774	15.4372	19.6831	9.0352	13.9841	11.4534	-0.80936	6.44548	18.7124	7.7536	14.3614	13.3022	3.66217	5.7854	11.7744	12.1053	3.86426		9.08952	12.1689	9.14422	7.66651	13.1977	10.0576	7.24808	6.87094	10.1523	5.82657	12.5802
56.5	25.3731	27.6764	55.9163	42.9301	14.0978	6.6345	32.8639	35.989	35.2778	42.1985	23.9868	25.8794	8.7884	2.89049	13.4906	17.7913	13.7146	6.9781		10.8367	15.7907	15.6207	20.2972	9.46664	14.1492	13.0825	-0.69311	6.0134	18.416	7.83846	14.5697	13.2453	3.25176	5.98018	11.5142	12.0406	4.14861		9.26518	12.1002	9.13768	7.37376	12.7365	9.50754	7.32462	6.65587	9.81452	5.98426	12.4104
56.6	25.9221	27.6718	54.9448	43.6172	14.329	6.42012	33.3342	35.7768	36.2971	42.5114	24.8539	25.8198	8.49049	2.8915	13.7196	17.6423	13.6882	6.87282		10.8992	15.8176	15.2245	20.1659	9.49046	14.3306	13.8559	-0.60071	6.1066	18.5345	7.85029	14.4866	12.7551	3.37857	5.91248	11.647	11.7472	4.01173		8.99537	12.3148	9.26578	7.49977	12.9873	9.17788	7.39234	6.36494	9.72362	5.99568	12.5904
56.7	26.2596	27.3248	54.8581	43.8782	14.6991	6.18919	33.2258	35.4559	37.2281	42.7934	24.9475	25.8413	8.70145	2.93377	13.6063	17.3576	13.8854	6.90724		11.1993	15.7668	14.8675	20.2127	9.77828	14.815	13.7298	-0.45008	6.06448	18.4615	7.83561	14.4528	12.8789	3.47134	5.83461	11.6277	12.036	3.82026		8.79442	12.3919	9.07624	7.29612	12.6328	9.7137	6.78389	6.98327	9.96827	5.8677	12.6309
56.8	26.4252	27.232	54.535	44.1254	15.2253	5.81491	33.8865	35.9402	37.2287	42.7181	25.4745	25.7869	8.77903	3.01279	14.0737	17.6853	13.9886	7.13135		11.1804	15.9471	15.104	20.6713	10.2553	15.2235	13.4812	-0.43845	5.56028	18.3504	8.06344	14.5185	13.0098	3.50589	5.69439	11.714	12.007	3.74204		8.72556	12.1507	8.96252	7.30758	12.6041	9.36408	6.92913	6.59154	10.1512	5.83342	12.4665
56.9	26.6971	27.12	54.0137	43.4456	14.8712	6.23765	33.1492	35.1439	38.6124	42.862	25.0782	25.8153	9.06297	3.08089	13.6728	18.0502	13.8982	7.15925		11.2137	16.0675	15.3107	19.644	10.3547	15.1157	14.0901	-0.39498	5.92335	18.1798	8.23357	14.5805	13.215	3.50355	5.49265	12.0542	11.7873	4.01988		8.48667	12.6135	8.9939	7.45268	12.9735	10.2381	6.80058	7.35677	10.6394	5.77743	12.6566
57	27.0258	26.9553	54.0439	43.367	14.4593	6.36231	33.9171	34.8673	40.0278	43.3125	25.4935	25.8955	8.83432	3.21291	13.6782	18.3044	13.8531	7.42506		11.6918	16.0098	15.0358	19.7914	10.7196	15.5073	14.8726	-0.29816	5.65567	18.06	8.1787	14.4151	12.8329	3.03797	5.66712	12.3613	12.141	4.47696		8.5471	12.1844	8.82658	7.28085	12.8125	9.65194	7.12639	7.11001	10.3072	5.6026	12.7773
57.1	27.0344	26.6285	53.6164	43.5333	14.5763	6.67125	33.3822	34.9194	41.0657	43.3754	24.9782	26.4249	8.9657	2.88522	13.861	18.6593	13.9299	7.87955		11.7082	16.1327	14.2436	20.0857	11.1125	15.5275	15.7148	-0.71163	5.85922	17.9898	8.13668	14.3749	12.792	3.20289	5.67485	12.0651	12.0596	4.38001		8.32226	12.6415	8.66058	7.46413	12.8273	9.06292	7.34916	7.74466	10.5283	5.61517	13.0236
57.2	27.0576	26.7475	52.7458	44.1128	14.2317	6.47245	33.472	34.896	39.6051	43.0893	25.2016	26.6285	9.53789	3.04016	14.3441	19.3475	14.1976	7.86789		11.6069	16.325	14.4412	20.2985	11.1907	15.4092	17.272	-0.61292	5.95025	17.9808	7.97982	14.2686	13.96	3.09437	5.92428	12.4192	11.7449	3.91885		8.44451	12.6471	8.47366	7.12684	12.6002	9.8125	7.02433	7.11097	10.0064	5.47119	12.9581
57.3	27.2593	26.5986	52.3859	55.074	14.2396	6.73755	33.1391	34.2842	39.7264	43.3586	24.9323	26.4844	10.0093	3.00362	14.3362	19.2919	14.0165	7.93536		11.4148	16.2215	14.8295	20.8052	11.2341	15.38	18.1866	-0.49713	5.71268	18.081	7.84173	14.4802	14.1935	3.15178	6.31993	12.7022	11.8786	3.75426		8.47262	12.8519	8.50895	7.03901	12.2782	9.18168	7.33738	7.14842	10.1063	5.35006	13.2285
57.4	27.9046	27.3416	51.6714	45.7704	14.6393	6.67534	33.4405	34.0001	39.562	43.8629	24.679	26.8932	9.99519	3.06673	14.0783	19.3164	14.0807	8.36821		11.6326	16.153	14.7025	21.4664	11.1984	15.4415	18.7193	-0.26852	6.18247	18.1575	7.77462	14.2709	13.8427	3.35155	6.21045	12.7957	12.0163	4.00603		8.64827	12.7888	8.3168	7.19048	11.896	10.0842	6.57977	6.83157	9.61925	5.24265	13.2098
57.5	27.7201	27.5058	51.0455	48.0034	14.6362	6.79418	34.303	33.814	41.5694	43.7905	24.6015	27.0915	9.78853	2.76043	14.56	19.0997	14.0034	8.14442		11.4339	16.1882	14.7057	20.971	10.9724	15.5306	19.3646	-0.08606	5.80503	17.8969	7.75871	14.3866	13.8168	3.08228	6.26548	13.1199	11.8021	4.28142		8.81409	12.8491	8.30111	7.16757	11.4012	9.72415	6.8732	6.7394	9.86278	5.42776	13.4038
57.6	27.6528	27.5507	51.422	50.3388	14.6244	6.56379	35.2141	34.1804	44.412	43.8711	24.7	27.4003	9.63271	2.82954	14.7288	18.6276	14.2465	8.66399		11.2685	16.3153	15.0487	21.6483	11.1288	15.4814	19.431	-0.01412	5.84366	18.3677	7.98237	14.344	14.3202	3.33742	6.1089	13.0566	11.7371	3.98892		9.06844	12.9893	8.51026	7.38649	11.258	9.35173	7.05279	7.23675	9.87625	5.35806	13.4856
57.7	27.3034	27.6155	51.9573	51.6318	14.7272	6.40583	35.3076	33.7323	46.2697	43.9087	24.6897	27.0285	9.79374	3.09862	14.4152	18.1098	14.1332	8.94504		11.8645	16.3384	15.1829	21.1161	11.2796	15.7022	19.0718	0.025189	6.20258	18.4211	7.99491	14.1588	14.6256	3.05708	5.87457	13.0524	11.7255	3.6736		8.85625	12.6892	8.47104	7.18539	11.6501	10.0481	7.31481	6.92662	9.76065	5.28836	13.4942
57.8	27.3067	27.694	52.1028	52.8096	14.3785	6.28214	34.9972	33.4207	48.558	44.2734	24.884	27.0391	10.2588	2.96526	14.2361	17.7223	14.1297	8.78702		11.9097	16.3251	14.8902	21.6414	10.9955	15.6904	18.9883	-0.28445	5.73351	18.3819	7.83336	13.9145	14.5517	3.18236	6.21026	13.1781	11.5977	3.81456		9.12184	13.3076	8.33118	7.41068	11.3064	9.74315	7.52973	7.68609	9.94807	5.22551	13.5152
57.9	27.3816	28.3059	52.3755	54.2878	13.985	6.44838	35.3277	33.8061	50.2733	44.7283	25.1055	27.205	10.0046	2.59867	14.2833	17.1511	14.0757	9.00912		11.743	16.3638	14.6417	21.8034	11.0326	15.7816	19.6246	-0.15695	6.33033	18.3242	7.48384	13.696	14.6436	3.17119	5.98376	13.07	11.8734	4.05328		8.71151	12.9304	8.43183	7.4845	11.1009	10.3493	6.59743	7.24251	9.39255	5.26207	13.1038
58	27.469	28.2966	54.1653	56.2213	14.0602	6.54606	35.3566	34.1751	52.8649	44.9391	25.3176	27.4164	10.0133	2.69523	14.4051	17.0021	14.4196	9.36717		11.4252	16.4828	14.9866	21.4623	11.12	15.6956	19.3288	-0.2192	6.21339	18.2508	7.86661	13.6934	14.9697	3.16915	5.77495	13.4969	11.9295	4.25535		8.90262	13.574	8.34164	7.41322	11.4664	9.81535	7.07143	8.23817	9.96042	5.42662	13.075
58.1	27.5775	28.0728	55.8128	56.9282	14.2753	6.32942	35.0411	35.1566	54.8295	45.213	25.2714	27.0604	10.6049	2.87707	14.4562	16.8785	14.5839	9.39482		11.5201	16.4181	14.7949	21.4271	10.9064	15.75	18.9274	-0.10757	6.3555	18.1105	7.99451	13.8211	15.5568	3.31903	5.92312	13.5992	11.7159	4.1478		8.79582	13.3679	8.2619	7.41959	11.414	9.43819	6.53953	7.68609	9.41612	5.34435	12.7555
58.2	27.6857	26.6172	58.4326	56.9109	14.5296	6.37563	34.6127	34.6773	57.0876	45.3425	25.4254	27.2338	10.7129	2.77964	14.5167	16.7404	14.6285	9.51898		11.4791	16.3926	14.5367	21.9282	10.9557	16.0093	19.1869	-0.00132	6.94711	18.0761	7.72097	13.5096	15.3678	2.81585	5.87147	13.108	12.0058	3.99869		8.79723	13.5965	8.2619	7.03265	11.1967	10.3882	7.0361	7.88004	9.7528	5.34321	12.9324
58.3	27.9113	25.0371	60.1562	55.8938	14.858	6.48599	34.7715	34.7519	59.4527	45.5276	25.8755	27.5241	10.5142	2.86433	14.53	16.9483	14.588	9.70483		11.3475	16.6014	14.3143	21.4234	10.9398	16.2165	18.6739	-0.08411	6.70585	17.6533	7.72536	13.718	15.2048	3.08004	5.84033	13.2605	12.2903	4.23009		8.85765	13.7956	8.23184	7.22866	10.861	10.0681	7.67988	7.43262	9.24553	5.47233	12.9862
58.4	27.84	24.3879	60.7396	55.0169	15.164	6.2037	34.8704	35.2487	61.5916	45.3297	25.7257	28.3186	10.2358	3.00099	14.4559	17.3013	15.0706	9.42391		11.9305	16.5568	14.666	21.7047	10.351	16.2007	17.9547	0.14131	6.97829	17.4949	7.72107	13.7275	15.2254	3.11103	5.86054	13.2903	11.9894	4.58533		8.5485	13.5123	8.26451	7.33049	10.3642	10.5564	7.70932	7.06008	9.42061	5.22893	12.8669
58.5	27.7151	24.4139	61.7758	54.2001	15.0141	6.07668	34.4401	35.1618	62.2882	45.3217	25.6509	27.7507	10.0662	3.22173	14.6514	17.4139	15.015	9.4046		11.8123	16.4271	14.5406	21.6773	10.2979	16.146	18.1287	-0.07398	6.94249	17.1908	7.99593	14.0008	15.0351	3.01653	5.98065	13.0684	12.0435	4.5674		8.46137	13.9344	8.30373	7.08738	10.2851	10.6371	7.96153	7.351	9.24665	5.20722	12.9495
58.6	27.444	24.7553	61.4964	54.0342	15.149	6.51468	34.2493	35.1054	63.0294	45.5197	25.4633	28.458	10.3252	3.16247	14.3464	17.5112	15.2271	10.2682		11.6641	16.1685	14.079	21.7501	10.3216	16.3176	17.9955	0.308311	6.46618	16.9752	8.14219	13.8467	15.0203	3.0898	6.3826	13.4718	12.463	4.20646		8.34614	13.5754	8.34425	7.13193	9.99183	10.3502	7.11952	6.94487	8.93018	4.87356	12.9028
58.7	27.6948	25.1524	62.2728	54.7044	16.1611	6.6936	34.2807	34.0297	64.3273	45.9564	25.2388	28.1284	10.4284	3.34256	13.8928	17.0905	15.2278	10.0814		11.4457	16.2998	14.1509	21.7691	9.7685	16.4503	17.7614	0.384664	6.96365	16.795	8.25273	13.7621	14.8422	2.93728	6.30793	13.4619	12.3636	4.09891		8.39111	13.8881	8.27759	7.17902	9.70739	11.2936	7.41098	7.64673	8.96496	4.72158	13.2254
58.8	27.858	25.3248	63.1849	54.8578	16.4871	7.05456	33.8069	33.2208	65.4211	45.9936	24.7396	27.7806	10.0199	3.53344	13.8248	17.4979	15.6929	9.89715		11.7141	16.2026	14.391	21.8005	9.62663	16.3397	18.2597	0.55043	6.63941	16.8458	8.26784	13.9222	14.8686	3.38589	6.36558	13.5738	12.4614	4.24068		8.21546	13.6413	8.33641	7.28339	9.90096	10.9136	7.14798	7.4259	8.72592	4.87356	13.2861
58.9	27.9794	25.3068	61.7919	54.4105	16.7035	7.23219	32.9787	32.7823	66.1994	45.9886	24.7429	27.0985	9.83074	3.83003	13.7535	17.7456	15.7472	10.4087		11.618	16.2311	14.2415	21.7519	9.63503	16.3487	18.252	0.624443	6.82984	16.4251	8.51077	13.8959	14.4024	3.18683	6.50108	14.0183	12.3682	4.60488		8.36441	13.8447	8.37301	7.59651	9.21949	10.8091	7.53758	8.19881	8.80111	4.91927	13.551
59	28.0547	25.2898	61.0802	53.7006	16.8745	7.26174	32.6321	32.2065	67.1073	46.3127	24.1088	26.6665	9.99304	3.82612	13.5663	18.0983	15.9639	10.3846		11.396	16.1793	13.9996	21.7637	9.87676	16.4694	17.9331	0.668046	6.78871	16.612	8.75239	13.9764	14.3942	3.16926	6.33144	13.6634	12.0699	4.56822		8.30258	13.553	8.28151	7.32412	9.07134	11.0143	7.72993	7.83107	8.05144	4.90098	13.5074
59.1	28.0735	25.0869	59.6586	53.6834	16.9477	7.21585	32.7403	32.103	68.8753	46.0398	24.2545	26.2887	10.3138	3.9609	13.4081	17.9478	15.4947	10.3856		11.6078	16.3482	14.1361	21.038	10.0126	16.3974	17.4647	0.856231	6.56907	16.6281	8.59165	13.9412	14.2546	3.28692	6.69537	13.744	12.4792	4.35882		8.74804	13.8278	8.43706	7.24139	9.65998	10.4861	7.50225	7.77923	8.05705	5.08038	13.7372
59.2	28.2477	24.963	58.0741	53.664	17.3748	7.18888	32.6816	32.2891	69.4884	45.5316	24.0954	26.4917	10.1104	4.01754	13.9479	17.5609	15.8092	10.7417		11.2323	16.4348	14.5779	21.0902	10.3633	16.1215	17.8573	0.557448	6.96326	16.7898	8.67905	14.2247	14.0044	3.46301	6.47574	14.0111	12.6995	4.31401		8.42484	14.0859	8.66711	7.12302	9.40813	10.9421	7.75839	7.7005	7.7271	4.96154	13.8728
59.3	28.5333	24.857	58.1414	54.81	17.6466	6.86274	32.2434	32.5284	71.2549	45.4133	23.8295	26.4503	9.9564	3.98174	13.9691	17.1296	15.7431	10.6417		10.986	16.4493	14.3635	21.0703	10.6288	16.0057	17.1976	0.817957	6.77665	17.0049	8.77635	14.3468	14.0239	3.71115	6.48425	14.0294	12.718	4.62607		8.93916	13.9821	8.63966	7.31267	9.28566	10.5051	7.04788	7.51519	8.13673	5.29864	13.7061
59.4	28.394	24.4613	56.6881	54.7972	17.5338	7.1819	32.1075	31.886	72.2254	45.6699	23.3869	26.3791	10.0555	3.88047	13.5797	17.0431	15.9195	10.3948		10.8614	16.4606	14.1549	20.4816	10.7975	16.0802	16.8952	0.693323	6.90301	16.9319	8.89109	14.2939	13.9127	3.47764	6.82216	14.3964	12.847	4.88679		8.93073	14.55	8.63705	7.49468	9.40616	10.3075	7.32266	8.10759	8.47005	5.24379	13.7396
59.5	28.2553	24.2425	57.0213	54.9411	17.7947	7.03049	32.1474	31.7257	74.9527	45.7497	23.8876	26.3797	10.0749	3.81082	13.6297	16.9317	15.4009	10.3808		11.0534	16.6938	14.3516	20.8209	10.7668	15.9766	17.0907	0.702486	7.20366	17.1143	9.28987	14.4932	13.4761	3.70302	6.71336	14.687	12.9687	4.73199		9.31717	13.9765	8.59391	7.42977	9.26097	10.5554	7.29518	7.79939	8.59013	5.14095	13.3718
59.6	28.2911	23.7431	56.8878	55.1568	17.4245	7.18716	31.5585	31.6234	75.3331	45.8021	23.7508	26.5189	10.1023	3.86981	13.5304	17.3506	15.4889	9.73431		10.8744	16.6866	14.6418	21.9571	10.5014	15.6661	16.6704	0.888006	7.02166	16.8334	9.03427	14.7594	13.4141	3.76937	6.63512	14.2668	12.9026	4.30749		9.12606	14.3579	8.63182	7.53923	9.22739	10.0643	7.78096	8.65583	8.94701	5.07353	13.3547
59.7	28.2075	23.6826	56.6187	55.6838	17.3466	7.64676	32.2159	31.255	75.8878	46.1846	23.4913	27.0064	9.52369	3.9015	13.7622	17.6524	15.2856	9.57303		10.8997	16.6678	14.2856	22.5253	10.9946	15.6898	16.2533	0.842714	7.53884	16.3699	9.18298	15.0007	13.3148	3.66552	6.73009	14.4623	13.0359	4.5837		9.01926	13.6708	8.66973	7.60669	8.96073	10.7663	7.98999	8.30634	8.4476	5.02553	13.1568
59.8	27.7716	23.6167	57.8077	55.5213	17.0409	7.97193	31.816	31.1204	76.2617	46.2916	23.106	27.1336	9.30916	3.82417	13.6504	18.09	15.9096	10.1022		11.4457	16.8414	14.0057	23.151	11.271	15.4103	16.538	1.01647	7.44023	16.2438	9.20348	15.1809	13.1911	3.84659	6.67197	14.6861	13.1806	4.84279		8.897	13.9905	8.74031	7.65124	8.86196	10.0044	7.37173	9.10998	8.76745	4.94669	13.2339
59.9	27.543	23.5892	59.4999	54.8293	16.8032	8.27293	31.6994	31.1678	78.2811	46.2031	23.29	27.4166	9.51507	3.89193	13.5184	17.9063	15.2793	9.65599		11.5132	17.1819	14.235	23.807	10.8684	15.1867	16.276	0.663497	7.3929	16.2242	9.11485	15.0199	12.9113	3.49532	6.62148	14.588	13.4584	5.33817		8.71994	13.6764	8.72463	7.77343	9.46936	9.7213	7.83984	8.66543	7.89096	5.06096	13.3072
60	27.2099	24.0538	60.8116	55.0626	17.205	8.50805	31.4304	30.9598	77.6776	45.9102	22.9568	27.242	9.60744	3.88411	13.4205	18.378	15.4759	9.33149		11.4038	17.2	14.7198	23.4743	10.8793	14.9125	16.2816	0.796377	7.7043	16.1184	8.96207	15.0467	12.8338	3.67843	6.53667	14.5988	13.674	5.06278		8.85063	13.8994	8.69195	7.63342	9.37257	10.1441	7.36878	8.73648	8.08399	5.07239	13.2994
60.1	27.1972	23.8559	61.1987	54.1708	17.201	8.83558	31.7148	31.1031	77.1939	45.719	23.2201	27.667	9.16515	3.60861	13.4315	17.9955	15.2566	9.8853		11.3492	17.1237	14.5454	24.0748	10.9339	14.6417	16.3277	0.56778	7.53179	15.4324	8.97074	14.928	13.0177	3.92443	6.49373	14.5641	14.0868	4.74828		8.91105	13.9863	9.00827	7.57869	9.49208	9.70895	8.1421	8.60975	7.63284	5.22208	13.3212
60.2	27.0293	23.5586	60.6763	56.1909	16.9576	9.17838	30.7956	31.3025	77.4232	46.1194	22.9502	27.0956	8.83789	3.76416	13.395	17.3855	15.5339	9.6832		11.6028	17.2907	14.4384	23.8522	10.7494	14.6455	17.1914	0.624249	7.941	15.6105	8.98328	14.8308	12.9795	3.81459	6.56607	14.8647	14.3622	4.79635		8.76631	13.8461	8.93115	7.63087	10.0491	10.2752	8.38057	8.25065	7.69344	5.42205	13.1038
60.3	27.0707	23.2956	60.3201	58.2212	17.1962	9.4222	31.1538	31.0718	77.7154	46.4544	23.3256	26.8164	9.22645	3.8684	13.1424	16.4548	15.3272	9.37651		11.4506	17.4188	14.9357	24.4277	10.8023	14.3398	16.5675	0.699886	7.74418	15.5687	8.98145	14.7868	12.4753	3.98448	6.63125	14.9633	14.3338	5.2567		8.69183	14.3453	8.7194	7.76834	9.97405	9.7916	8.46889	8.79217	7.64518	5.52946	13.4926
60.4	27.4579	23.1494	59.8831	59.4613	17.293	9.68655	30.294	29.8536	78.1787	46.7547	23.6196	26.1129	9.49969	3.95976	13.2512	15.8772	15.5347	9.43069		11.3206	17.5542	15.259	25.6109	10.8227	14.1109	17.4939	0.590653	7.56178	15.1545	8.76309	14.5175	12.3289	3.7017	6.63976	14.539	14.7469	5.26484		8.73118	13.9933	8.44621	7.75943	10.059	9.34318	8.72503	8.38891	7.75628	5.57289	13.7053
60.5	27.7986	23.3543	59.0891	62.0136	16.8908	10.0843	31.202	30.5222	77.4476	46.3506	24.5997	26.4615	9.52481	3.94991	13.735	15.3917	15.326	8.82389		11.6213	17.4612	15.0744	26.3174	10.6498	14.1309	18.1071	0.687085	8.17085	14.8819	8.8146	14.7183	12.4928	3.95643	6.45127	15.1661	14.6309	5.04812		8.65951	14.4	8.42921	7.37631	9.72418	9.81345	7.96447	9.52668	7.92238	5.5546	13.8144
60.6	27.9261	23.0202	58.3304	62.4377	16.534	10.3734	29.6126	31.2184	77.312	45.9976	24.671	25.7902	8.97885	4.2757	13.6697	15.3514	15.5513	8.59533		11.5926	17.6747	14.9951	27.2499	10.6334	14.2066	18.8513	0.293171	8.07738	14.5185	8.66182	14.9153	12.4429	3.80503	6.30746	15.4926	14.6195	4.71325		8.61455	14.1644	8.55993	7.42086	9.5385	9.29663	8.35702	8.98612	7.72935	5.63574	13.7419
60.7	27.9712	23.2455	58.2725	63.4975	16.2819	10.716	29.8933	31.4389	76.8745	46.4631	24.7466	26.0229	8.75013	4.43732	13.3725	15.5777	15.55	9.09026		11.3438	17.7292	15.2201	28.2226	10.8649	14.2482	19.525	0.462641	8.40967	14.3504	8.95289	14.8604	11.7665	3.86814	6.42795	15.4402	14.9362	4.8322		8.59628	14.3733	8.54947	7.55705	9.84763	10.1089	7.7682	9.56988	8.24559	5.71458	13.8619
60.8	27.4869	22.9137	58.2425	63.969	15.9816	11.0629	29.3427	31.3798	77.7437	46.8773	24.7075	25.7876	9.00456	4.27995	13.4855	15.4479	15.9798	8.78658		11.4278	17.9164	15.3676	28.1578	10.4773	14.3701	20.721	0.290701	8.23064	14.2037	8.79532	14.6902	11.6511	4.05337	6.37177	15.4438	15.3894	5.05463		8.90403	14.2738	8.41614	7.40177	10.06	9.47904	8.4787	9.07637	7.78883	5.72487	13.8354
60.9	27.5962	22.8511	58.7313	63.6062	15.9685	10.8565	28.7509	30.8808	77.1727	46.9858	24.9556	26.0387	9.37626	4.6298	13.8586	15.4235	15.7964	8.73955		11.5467	18.1259	15.0493	28.9909	10.6161	14.5951	20.9982	0.621519	7.88735	14.157	8.84754	14.3112	11.8578	3.97005	6.31732	15.745	15.1108	5.07337		8.76491	14.2948	8.2436	7.57105	9.89306	9.11707	8.81531	9.24536	8.00879	5.72372	13.791
61	26.9986	23.145	59.0549	63.7291	16.0327	11.4714	28.2116	31.2813	77.9126	47.1907	24.8402	25.6263	9.08876	4.80618	13.5264	15.4396	16.1562	9.16927		11.568	18.1216	14.4058	29.5836	10.8669	14.4123	20.6628	1.09958	8.35483	14.4548	8.52239	14.3911	12.0605	4.11708	6.2709	15.9567	15.0249	4.79146		8.8422	14.5206	8.12727	7.6156	10.3978	9.80965	8.516	9.13014	7.97849	5.63116	13.7419
61.1	27.1667	22.9948	59.0223	64.0846	15.6816	11.5978	28.6181	31.3237	78.6227	47.2468	25.6482	25.2349	8.82815	4.81206	13.2165	15.6514	15.7384	8.96335		11.4725	18.0829	14.762	29.692	10.4162	14.4535	20.9812	1.06164	8.17428	14.1859	8.48171	14.2979	11.859	3.76317	6.38105	16.2204	15.1313	4.66599		8.72697	14.4505	8.37954	7.6716	10.3237	9.21303	9.1215	8.9794	8.31293	5.53404	13.59
61.2	26.9953	22.5604	59.5235	64.1115	15.4952	11.5219	28.3916	31.8092	80.0702	48.1202	26.1832	24.9109	9.20089	4.52079	13.4408	15.9754	16.0119	8.89531		11.776	18.0099	14.9383	29.8127	10.4701	14.5471	21.0763	1.45958	8.44678	13.7506	8.49068	14.4458	11.5753	3.92778	6.18685	15.9174	15.2011	4.8045		8.50213	14.9833	8.21746	7.79761	10.2703	9.7783	8.31776	9.44219	8.37241	5.43919	13.5308
61.3	27.2426	22.6031	59.7014	62.3398	15.3282	11.3589	28.7876	32.1261	80.6483	48.3644	27.1495	26.0745	9.22928	4.58443	13.5541	16.1811	15.7601	9.54211		11.8121	18.1035	14.6011	29.1608	10.4132	14.3969	21.404	1.40967	8.58343	13.9123	8.87059	14.835	11.608	4.24816	6.19943	16.2153	15.0357	5.163		8.18735	14.6356	8.1704	7.80907	10.5617	9.49424	8.84377	9.17815	8.31854	5.0941	13.1506
61.4	27.6892	22.7444	59.733	61.141	15.0043	11.8258	27.9966	33.2575	81.4738	48.4243	27.2397	25.9668	9.1728	4.82453	13.5515	16.3907	16.0632	9.55861		11.6982	18.0923	14.3138	29.3174	10.3507	14.2576	21.8718	1.62047	8.18925	13.7923	8.71944	14.566	11.0299	4.15488	6.10416	16.4962	14.6407	5.22492		8.10585	15.0366	8.16517	7.78488	10.0313	9.07432	8.83985	9.96834	8.30844	5.1558	13.128
61.5	27.6193	22.8157	60.0275	60.2252	15.274	12.1128	28.0317	33.1876	82.2247	48.3304	28.3073	26.2867	8.97893	5.12645	13.7245	17.1285	16.0439	9.29938		11.9346	18.2233	14.7446	29.7027	10.3765	14.3283	22.0908	1.36601	8.57051	13.558	8.53097	14.5545	10.968	4.31553	6.40755	15.8549	14.9842	5.00738		8.09601	14.6019	8.07106	7.70979	9.79726	9.64244	9.33642	9.58333	8.02675	5.01982	13.0571
61.6	27.6794	22.9849	60.3371	58.9501	15.6025	12.5932	27.5951	34.7436	83.4043	48.8583	28.517	25.8933	9.02203	4.72077	13.8792	17.4563	16.2581	9.88856		11.9405	18.1679	14.8929	29.5643	10.3496	14.2574	21.5232	1.45074	8.32589	13.2774	8.81093	14.4826	10.5138	3.95186	6.39595	15.8854	14.9727	5.0196		7.95268	14.8711	8.25536	7.82307	9.54541	9.07622	9.67597	10.4801	8.03573	5.16723	12.8981
61.7	27.6204	23.2285	60.8036	59.6957	16.0501	12.3215	27.1988	35.8882	84.3462	49.0482	29.1491	26.024	9.23953	4.99032	13.9414	17.0665	16.3199	9.39432		11.9022	18.2248	14.5469	30.0562	9.64684	14.2092	21.5203	1.77987	8.28186	13.3652	8.5893	14.4807	10.6595	4.15996	6.16229	16.1246	15.1448	5.2347		7.86836	14.7996	8.29066	7.84598	9.58689	9.09712	8.90265	9.832	7.38033	5.32149	12.962
61.8	27.3434	23.2723	61.5294	59.4672	16.4661	12.3047	27.0406	37.4369	84.9328	49.1597	28.6124	26.4342	9.42308	5.20446	14.1013	16.5588	16.7527	9.08468		11.8345	18.1382	14.2167	30.401	9.80128	14.2397	22.08	1.97345	8.61935	12.9896	8.53841	14.8619	10.6886	4.09971	6.23463	16.0095	14.7552	5.55327		7.87117	14.8361	8.24491	8.10818	9.77652	8.66961	9.29814	9.82144	7.51387	5.3912	12.6854
61.9	27.6367	23.1908	61.3341	59.6516	17.0051	11.9853	26.7751	37.6544	86.396	49.2405	28.6504	26.1209	9.15697	5.24282	14.1514	16.218	16.7384	9.53177		12.4177	17.9918	14.4117	30.4831	9.41129	14.1671	21.7313	2.43221	8.45192	12.8815	8.69619	14.4931	10.6914	4.15854	6.256	16.191	14.6466	5.37647		8.06369	15.0955	8.35732	8.10818	9.89602	8.22404	8.44436	9.38458	7.09302	5.14323	12.8241
62	27.698	22.7133	61.3969	60.4093	17.1926	11.9122	26.3439	37.7166	87.1551	49.8173	28.1949	26.1638	8.76379	5.13933	13.8836	16.1283	16.8795	8.87675		12.3413	17.8737	14.2097	30.8047	8.57036	13.8718	21.4236	1.99015	8.7291	12.9697	8.77564	14.5091	10.2858	4.21797	6.04024	15.858	14.3618	5.06849		7.8515	15.1278	8.4632	8.08781	9.7222	8.85866	9.00766	9.12918	7.34666	5.29521	12.6815
62.1	27.9507	22.1293	61.3929	60.4606	17.4119	12.377	25.114	38.0468	87.623	50.077	28.283	27.3806	8.78944	5.11782	13.9255	16.228	16.6755	8.58856		12.3557	17.8258	13.7549	31.2025	8.43453	13.897	21.8425	2.16332	8.44427	13.2079	8.76289	14.6665	10.3751	4.10467	5.85358	15.9019	14.3144	5.07256		7.92879	15.6073	8.70763	7.97835	10.3158	8.42639	9.24515	9.50459	7.55428	5.23579	12.9036
62.2	27.8607	21.9744	60.8779	59.4352	18.5434	12.4581	24.4162	37.4652	88.8223	50.4229	27.7105	27.5883	8.99044	5.19509	14.2709	16.2613	16.759	8.89819		12.445	17.9186	13.5242	31.5005	8.6089	14.1126	21.8914	1.77948	8.2723	12.9724	8.74076	15.1286	10.3216	4.14696	5.62476	16.2411	14.1688	5.35936		7.67584	15.2147	8.81482	8.10945	10.1459	8.45015	9.50815	9.05717	7.70915	5.33064	12.8381
62.3	27.8035	21.8799	60.5492	59.4957	19.2185	12.8136	23.7495	36.8204	89.447	50.4242	28.0835	27.8325	8.84673	5.03415	14.1654	16.2018	16.491	8.8876		12.5383	18.0723	13.8255	31.8691	8.30349	14.1643	20.0995	1.85999	8.68435	12.9319	8.99349	15.207	10.2654	3.91	5.90571	16.1881	14.6101	5.67141		7.82901	15.6228	8.79521	7.86762	10.1163	8.33139	9.80649	9.84928	8.16591	5.59688	12.9558
62.4	27.7138	22.2544	60.7826	59.632	19.097	12.0821	23.2251	36.5401	89.2562	51.1055	27.8773	28.0374	8.49123	4.96888	14.4379	16.3013	16.704	8.54328		12.2324	18.1508	13.7848	31.5676	8.68473	14.3474	18.7435	1.97384	8.45898	12.9905	8.90506	14.9813	10.1584	4.01151	5.69158	16.072	14.5983	5.50602		7.69692	15.1207	8.82397	7.99999	10.2032	7.86967	9.37469	9.61597	7.8326	5.59345	13.0812
62.5	27.6759	22.267	60.4518	59.5757	19.101	11.6875	22.8613	36.9005	88.3467	51.0744	28.0696	28.0035	8.5697	5.22037	14.5521	16.4218	16.5337	8.40445		11.9606	18.4272	13.66	30.8305	8.41814	14.3998	17.3898	1.81632	8.8049	12.7929	8.62653	14.9507	10.151	4.13761	5.59806	16.3318	14.6046	4.92835		7.89647	15.6368	8.83181	8.05218	10.379	8.50145	9.75349	10.3466	7.89769	5.61059	12.9527
62.6	27.1448	22.3865	61.1626	59.2313	18.8846	11.4823	22.4915	36.798	87.6495	50.7231	27.6108	28.5661	8.81701	5.53254	14.5182	16.482	16.7139	8.34394		12.2692	18.7353	13.7782	30.7132	7.90358	14.2714	16.7697	2.17385	8.77103	12.7318	8.6199	15.1082	10.172	4.09178	5.69178	15.841	14.6961	4.97723		7.91614	15.6746	9.11284	8.07	10.2782	8.15563	9.59648	9.74943	7.43644	5.58089	12.9862
62.7	26.908	22.2097	60.5457	59.7459	18.5489	11.4049	22.1567	36.8702	87.2542	50.6682	27.4222	28.3608	8.78565	4.99531	14.4986	16.4659	16.5783	8.20825		12.1623	18.992	14.2372	30.0234	7.64818	13.7073	16.6459	1.64516	8.54678	12.7154	8.75778	15.6233	10.0299	4.08091	5.88733	15.79	14.7171	5.09374		8.28572	15.6957	9.11676	8.22401	10.2476	8.19269	9.885	9.62941	7.56999	5.62774	12.8459
62.8	27.1381	22.2809	60.2068	60.4119	18.5783	12.0994	22.0671	36.83	87.3593	50.6135	27.0493	28.6346	8.51977	5.20972	14.4922	16.2509	16.831	8.19609		11.9249	18.913	14.1103	29.7353	7.41305	13.3612	16.9999	1.77292	9.14748	12.7161	8.75024	15.6458	9.84599	3.72049	5.95987	15.6863	14.8406	5.29173		8.34052	16.3099	9.31414	8.45184	10.2219	8.25064	10.2834	9.08309	6.91683	5.71572	12.9495
62.9	27.0761	22.2503	60.1332	60.5427	18.7546	11.6104	21.947	37.6826	85.659	50.7497	27.5337	28.39	8.39775	5.28672	14.8301	16.3302	16.821	7.69883		11.7641	18.7144	13.8383	29.6198	6.83842	13.5987	16.8434	1.33709	8.87682	12.4935	8.75555	15.5754	9.76537	3.7776	6.10842	15.2061	14.8045	4.9919		8.26183	16.0841	9.16513	8.5893	10.5834	7.95423	9.7113	8.7144	7.17495	5.70087	12.8654
63	26.7097	21.9821	59.1771	61.1895	19.2329	11.7788	21.2106	37.8521	83.2862	50.484	27.4761	29.2824	8.46775	5.37282	14.9001	16.4897	17.0224	7.39565		11.6217	18.5833	14.0873	28.8106	6.6703	13.4718	15.8356	1.46777	8.90853	12.4203	8.76268	15.8966	9.62083	3.88124	6.0735	15.2444	14.9585	4.65458		8.24356	16.366	9.19127	8.44675	10.4748	8.74276	10.2785	9.18391	7.12669	5.93969	12.9667
63.1	26.2202	21.9685	59.0464	60.9016	19.3483	11.5025	20.8703	38.1478	81.5963	50.3974	27.644	29.1073	8.41372	5.35886	14.6839	16.4937	17.0245	7.44782		11.4593	18.336	14.5832	28.422	6.57114	13.5662	15.2978	1.7288	8.79693	12.3187	8.58706	16.2127	9.70135	3.87596	6.29285	15.5238	15.311	4.71325		7.99905	16.0561	9.43048	8.26855	10.1153	8.20504	9.48656	8.81617	7.12557	5.82428	12.7781
63.2	26.0034	21.4763	58.4965	60.95	19.5932	11.8008	21.0836	38.1894	80.7665	51.2968	27.3727	29.2627	7.84377	5.32292	14.646	16.2636	16.821	7.47893		11.3258	18.7029	14.3385	29.158	6.4224	13.6147	14.0569	1.61508	8.4005	12.0216	8.80654	16.4125	8.72498	3.90959	6.13482	15.3308	15.8635	5.22411		8.00467	16.2005	9.38081	8.38056	10.7138	8.04923	9.92425	9.8416	7.47684	5.82428	12.5031
63.3	25.4874	20.9401	56.1633	60.2427	19.1471	11.7261	20.5089	38.5003	79.2608	50.8051	27.6954	29.3451	7.39329	5.26305	14.5661	16.257	16.9619	7.23507		11.9712	18.8748	13.9252	29.3783	6.45913	13.5938	12.8536	1.80365	8.70913	12.0974	8.66019	16.3628	8.60317	3.68524	5.72746	15.2826	16.0868	5.36751		7.87539	15.7882	9.51152	8.38056	10.697	8.33044	9.86635	9.45083	7.27708	5.94083	12.5717
63.4	24.791	20.6747	54.899	58.6129	18.3974	11.7595	20.0553	38.1603	78.4593	50.3676	28.0179	29.7919	7.60434	5.1725	15.1932	16.0326	16.9847	7.29401		11.8871	19.022	14.0278	30.5299	6.47573	13.3615	12.5119	1.27945	8.49286	12.0848	8.81572	16.5199	8.67232	3.74813	5.88385	15.1797	15.8961	5.35773		7.89225	16.1514	9.51936	8.45566	10.7652	7.71577	10.2579	10.4254	7.75741	6.10881	12.3106
63.5	23.9743	20.3861	53.246	58.8858	18.1605	11.7823	19.5849	38.697	76.6679	50.0348	28.037	29.9115	7.7517	5.37497	15.0616	15.7354	16.8744	7.58095		11.8488	18.891	14.1075	31.5455	6.2756	13.2758	12.0601	1.536	8.43947	11.6396	8.74157	16.5997	8.6319	3.62742	5.84874	15.1032	15.887	5.33166		7.75875	16.237	9.52851	8.26474	10.9064	8.41975	10.6014	9.73503	7.19852	6.04596	12.3605
63.6	23.484	20.295	52.5663	58.7971	17.8665	12.1174	19.1955	38.7828	73.592	50.4179	28.543	30.0452	7.94037	5.55655	14.6396	15.5663	16.9275	7.54088		12.0074	19.146	13.7744	31.7166	6.56045	13.1294	12.7289	1.58005	8.76997	11.484	8.82592	16.5216	8.22549	3.51788	6.16306	15.3551	16.1903	5.78467		7.75032	16.4179	9.45139	8.2991	10.7691	7.99793	9.75448	9.83392	7.41287	6.10653	12.1945
63.7	23.0379	20.1796	51.9387	57.8328	17.8035	12.5417	18.3202	39.3649	71.4657	50.0104	28.8577	30.3018	8.00116	5.55061	14.5719	15.5427	17.1465	7.71946		11.9611	19.1928	13.3036	32.46	6.80919	12.9355	13.8579	2.10419	8.46544	11.3436	8.39644	16.8329	8.04403	3.60933	6.36365	14.761	16.2855	6.15376		7.56764	16.9157	9.29453	8.48748	10.5182	7.70437	10.2991	9.302	6.97743	6.3602	12.3722
63.8	23.4943	19.6509	51.7569	57.2077	17.8923	12.7961	18.9014	39.1786	69.1697	50.1387	29.2475	30.7534	7.93769	5.41435	14.7614	15.8904	17.2454	7.82475		11.7782	19.2302	13.63	31.3794	6.61725	12.9464	14.7797	2.50311	8.78415	11.4191	8.46049	16.9733	8.06577	3.72039	6.26384	15.0309	16.3304	5.90525		7.84588	16.5076	9.45401	8.41366	10.5973	8.35419	9.45909	9.00724	7.01783	6.25622	12.4111
63.9	23.3731	19.5694	51.6165	55.6847	17.5865	12.93	18.9149	38.4662	65.925	50.1146	29.2131	30.6487	8.20699	5.83372	14.9292	15.8106	17.153	7.45968		11.6074	19.484	13.9244	32.0757	6.75968	12.7523	15.1442	2.53885	8.38133	11.367	8.59103	16.6706	7.84312	3.79691	6.33531	15.26	16.3256	5.66001		7.80372	16.9045	9.33506	8.46839	10.4906	7.89342	10.146	9.17335	7.15138	6.01739	12.648
64	23.826	19.2732	51.6194	54.5446	17.1928	13.1042	19.0554	38.617	63.4714	50.2133	29.3275	30.3047	8.11292	5.92683	14.7045	15.8383	16.8364	7.80788		12.3573	19.5945	14.011	32.3924	6.99085	12.8099	15.8954	3.19892	8.2663	11.4321	8.21552	16.6913	7.61511	3.52296	6.7916	14.6528	16.5397	5.63068		8.00607	16.4838	9.24486	8.3602	10.941	8.65345	10.466	8.94867	7.001	5.74886	12.7851
64.1	24.0077	19.4723	51.4786	55.2299	17.2161	13.4151	18.3863	37.664	61.0096	49.8822	29.3079	30.3169	7.55827	5.91861	14.688	15.2062	16.565	7.75809		12.2173	19.7293	13.9292	32.4035	6.59309	12.6821	16.558	2.94927	8.50505	11.7139	8.09435	16.4669	7.12819	3.54024	6.80398	14.9955	17.1744	5.65675		7.92457	16.7628	9.55335	8.37929	10.7088	8.23069	10.4846	9.93762	7.2479	5.62774	12.9472
64.2	24.0181	19.7069	51.6337	54.4284	16.7363	13.377	18.7503	37.4281	59.6785	49.649	29.7656	30.4994	7.55797	5.37221	15.2457	14.5793	16.3494	7.82393		12.0316	19.8753	14.2312	32.8225	6.65364	12.1162	16.8407	3.53403	8.36037	11.9656	8.13688	16.7825	7.07804	3.76012	6.99286	15.5403	17.1833	6.00628		8.34333	16.3309	9.43963	8.59185	10.6526	7.55046	10.726	9.56124	6.79226	5.45405	12.9698
64.3	23.3517	19.1793	51.7707	54.6443	16.1337	13.6265	18.659	37.3565	57.7127	49.8687	29.3107	30.4611	7.75608	5.55682	15.1491	14.5449	16.2966	8.25221		11.8301	19.7732	14.607	32.9414	6.83391	12.1682	16.7073	3.51772	8.85112	12.4182	8.20358	16.5408	7.16359	3.73635	6.94132	15.0254	16.9316	6.02095		8.26886	16.3169	9.35728	8.65422	11.3301	8.07203	10.0391	10.4378	7.21535	5.51232	12.8537
64.4	23.4842	19.4345	51.6945	55.0925	15.4084	13.8589	18.8967	37.6576	55.4956	50.1303	29.7504	30.2385	8.10764	5.70555	14.9556	14.9552	15.9561	8.84182		11.7006	19.8953	14.4156	32.5223	6.80606	12.2572	17.6067	3.72917	8.81928	12.9472	8.0302	16.2293	7.12163	3.69021	7.24306	15.1273	17.2127	5.69504		8.78739	16.5581	9.16644	8.69113	11.5325	7.51436	10.5994	10.0788	6.5779	5.69515	12.9223
64.5	23.7479	19.3265	51.6457	54.8038	15.0891	13.5851	18.806	38.114	53.9522	49.9227	29.9648	30.6541	8.29305	5.62323	15.2842	14.814	16.1637	8.6729		11.6512	20.0299	14.1471	33.1501	6.84405	11.9679	18.065	3.92229	8.52667	12.9542	7.76677	16.1626	7.07356	3.5759	7.40883	15.1536	17.2612	5.76267		8.74523	16.495	8.93769	8.51548	11.5977	7.89437	9.78686	10.1469	6.97855	5.78771	12.9799
64.6	24.1066	18.8679	52.0634	55.2554	14.67	13.4937	19.0888	37.4644	52.9671	49.9229	30.5655	30.4585	7.98971	5.34949	15.7537	15.1148	16.1746	8.38615		11.829	20.2296	14.7101	32.5866	6.99751	11.8222	18.0821	3.61545	9.02309	13.3882	7.65244	15.8616	7.06526	3.72618	6.95631	14.8178	17.3652	6.09183		9.00521	16.7109	9.02134	8.57148	11.6925	7.3538	10.5042	9.87617	6.81358	6.1111	13.0306
64.7	24.2939	18.8447	52.1009	55.0388	14.4662	13.2556	19.3536	37.3104	51.3578	49.0803	30.3767	31.0765	7.56466	5.45791	16.042	15.2382	16.2614	8.72613		12.244	20.0884	14.7209	32.9586	6.66392	11.9174	18.8657	3.8178	8.76892	13.5846	7.60675	16.0015	7.24913	3.65963	7.00872	14.8587	17.5611	6.21731		8.89138	16.4697	8.939	8.68349	11.6471	6.83223	10.623	9.50555	7.17944	6.13395	13.1334
64.8	24.1478	18.7743	52.6589	55.5409	14.484	13.1713	19.8056	36.7958	50.3146	48.4914	30.7005	31.1574	7.68407	5.65195	16.2698	14.6372	16.0683	8.60894		12.1833	20.1563	14.4034	33.0363	6.61461	11.9675	18.8081	3.57068	8.76325	13.5231	7.49364	15.8523	7.05587	3.48018	7.00331	14.514	17.6795	6.06902		9.08249	16.5286	9.08539	8.57276	11.9088	7.50866	10.4159	9.85312	7.05375	6.1968	12.7945
64.9	23.8504	18.8259	54.7229	56.0542	13.8216	13.5189	20.0145	36.5879	48.6131	48.3457	30.353	31.5121	7.87758	5.20547	16.5942	14.4335	16.2816	8.63759		12.1623	20.1765	14.2152	32.4254	6.83099	12.0833	18.9437	3.99767	8.87016	13.6823	7.25407	15.3968	7.12677	3.57285	7.32507	14.1522	17.7818	5.73578		8.99677	16.014	8.96645	8.51294	11.9987	7.09824	10.8575	9.66014	6.99202	6.12252	12.8031
65	23.6932	19.0151	56.3055	56.9731	13.8041	14.1463	20.7317	37.2343	47.4134	48.1024	31.0993	31.8417	7.6166	5.13893	16.9848	14.2616	16.4174	9.14231		12.3942	20.1843	14.5215	32.8397	6.1613	12.2636	19.3124	4.00735	8.75877	13.383	6.96758	15.5579	6.8791	3.51148	7.32894	14.2682	17.9897	5.85148		9.01364	16.2412	8.87364	8.34874	11.9148	7.19705	10.2295	10.5752	7.15026	6.1568	12.4626
65.1	24.0335	18.7699	58.5688	55.7565	13.8242	14.0427	20.7969	38.0776	46.7086	47.9948	30.7723	32.4717	7.44502	5.16306	17.0835	14.663	16.7684	9.05559		12.4261	20.1788	14.5911	33.3429	5.96457	12.3016	19.6156	4.08065	8.97254	13.1589	6.71944	15.2683	6.96705	3.60324	7.13697	13.8995	17.811	6.36967		8.91246	15.9453	9.06971	8.49639	12.292	7.05169	10.7898	10.0519	6.88204	6.02768	12.4548
65.2	23.7415	18.9236	60.0688	55.2307	13.4765	14.1485	20.8924	38.4226	45.7105	47.9805	31.3855	31.702	7.91659	5.35252	17.0993	14.8993	16.5028	9.20156		12.4781	20.1636	14.4482	33.6912	5.635	12.3115	19.5505	4.4283	8.72667	12.7076	6.71363	15.2483	7.0563	3.1156	7.43455	13.6347	18.1617	6.41448		8.88295	16.0196	8.83312	8.51421	12.214	6.76763	10.464	10.8027	7.24902	5.9854	12.3823
65.3	23.819	18.8742	60.431	53.5837	13.2158	14.1725	21.1797	38.9126	44.7515	47.7223	31.1786	31.4301	8.18284	5.1067	17.0207	15.6949	16.499	9.6304		12.3579	20.4262	14.2165	34.6685	5.45869	12.6243	19.9212	4.34122	8.46979	12.522	6.42714	15.2416	7.18817	3.09488	7.45438	13.3694	18.3767	6.35175		8.84501	16.2552	9.07363	8.6364	12.215	7.52861	10.8163	10.194	6.48139	5.91798	12.5646
65.4	23.6118	19.2255	61.5487	52.7161	13.3826	13.7509	21.6804	39.317	43.734	47.4302	31.7822	31.5192	8.04678	5.35454	17.2276	15.817	16.2632	9.7856		12.6395	20.5401	14.5636	35.0926	5.53897	12.9338	20.4373	4.83443	8.58969	12.5416	6.1639	15.0833	7.3468	3.0587	7.31946	12.9737	18.4114	6.1122		8.51618	16.0757	9.04357	8.73822	12.458	7.03364	11.2079	10.2833	6.70472	5.90198	12.761
65.5	23.1946	19.5968	61.3946	52.2658	13.4954	13.9776	21.985	39.7228	42.8113	47.2065	31.3466	31.9445	7.99558	5.68735	17.4128	15.8416	16.3581	9.92242		12.4747	20.5548	14.5573	35.1684	6.3449	12.8504	20.156	4.70154	8.22919	12.334	5.82979	15.4314	7.31435	2.99753	7.2946	13.1343	18.6927	6.48863		8.87592	16.4529	8.97821	8.42002	12.2911	7.25025	10.6416	9.60061	6.31081	5.82199	13.0064
65.6	22.8229	19.2978	61.4881	51.6811	13.5219	13.9835	22.3074	39.7882	41.6067	46.5149	31.7572	31.6668	7.75467	5.64521	17.7074	15.8854	16.0892	10.3956		12.5198	20.7845	14.3598	33.7517	6.11873	13.0341	19.9453	5.11554	8.27843	12.1493	5.64071	15.0059	7.19352	3.09122	7.60661	13.3851	19.2606	6.79661		8.66654	15.9607	9.13637	8.51039	12.2535	7.26925	11.2049	9.28088	6.51394	5.82885	13.1794
65.7	22.8065	19.3623	61.9719	50.8417	14.1744	14.4023	22.5825	40.6508	40.8614	46.4587	32.1865	31.5454	7.92528	5.47199	17.5224	15.6886	16.2281	10.1791		12.2085	20.9173	14.3181	33.1069	6.14762	13.0034	20.4483	4.93677	8.06302	11.8515	5.44621	15.0053	7.1271	3.02964	7.78785	12.9536	19.2299	6.57662		9.2174	16.359	8.91808	8.53839	12.2012	6.92629	10.3776	9.40378	6.64412	5.94883	13.4458
65.8	24.9912	19.3651	61.7878	50.2457	14.581	14.0383	22.6061	40.3895	39.6502	46.2592	33.1918	31.5504	8.04522	5.5614	17.6125	15.5797	15.9067	10.0905		12.2343	20.6813	14.8236	32.2361	6.25803	12.9867	20.2486	5.19358	7.64194	11.7002	5.40827	15.1109	7.19844	3.08299	7.51115	12.9495	19.2374	6.17657		8.90403	15.7265	9.288	8.49384	12.0797	7.97513	10.9478	8.93331	6.82705	6.06082	13.4396
65.9	26.907	19.3784	62.1118	50.3712	15.0751	14.273	22.9707	40.2048	38.9842	45.7961	32.8242	31.9269	7.76968	5.74189	17.6496	15.6269	16.383	10.4791		11.9364	20.364	14.6634	32.6205	6.53329	13.3724	19.9904	5.5856	7.92129	11.8816	5.1427	15.0235	6.86348	3.13857	7.51724	12.6582	18.9082	5.95984		9.34949	16.258	8.96775	8.71531	11.9918	7.62646	10.9694	9.53724	7.28044	6.10767	13.3508
66	28.9698	19.5523	61.8415	50.2281	15.1954	13.9653	22.9698	40.7812	38.0712	45.5623	33.5794	31.8092	7.68177	5.66085	17.5483	15.2179	16.2655	10.4527		12.0269	20.196	14.4619	32.2555	6.85585	13.8047	20.1964	5.56514	7.68617	11.8849	5.20573	15.1909	6.96497	3.09427	7.73117	12.3921	18.9958	6.4373		8.89841	15.7966	8.51418	8.62112	11.9493	7.39275	10.8948	9.26744	7.05038	6.07224	13.4451
66.1	30.9928	19.3739	60.7379	49.7265	15.1866	13.8373	23.0108	41.6057	37.7469	45.4391	33.8603	31.8009	8.16464	5.66934	17.2649	14.7598	16.5986	10.4075		12.4631	20.1771	14.578	32.3192	7.42569	13.7996	20.1406	6.34205	7.73857	11.7177	5.29843	15.0223	6.86675	2.85071	7.90216	12.3003	18.8989	6.8235		9.20475	15.8569	8.43575	8.76877	11.7192	7.58751	10.9027	9.9693	7.32982	6.03453	13.8066
66.2	32.6848	19.6489	60.46	49.9325	15.4881	13.7209	22.979	41.9814	36.4972	44.8539	34.3763	31.7406	8.55343	5.51683	17.549	15.1521	16.4162	10.9175		12.3093	20.0111	14.8412	32.0502	7.51096	13.9086	19.2114	6.49209	7.53522	11.323	5.01735	15.2467	7.06876	2.75163	7.89858	12.0199	18.7584	6.68173		8.99818	15.8583	8.14557	8.84387	12.0975	7.1676	10.2923	9.5574	6.71706	6.01854	13.9219
66.3	34.5563	19.8024	59.4883	48.9222	15.6173	13.3933	23.2259	42.2961	36.3633	43.9436	33.9527	32.0342	8.6021	5.67541	17.6794	15.6321	17.0571	10.7257		12.2759	20.0728	14.5797	31.5422	7.49013	14.1322	19.4744	7.06412	7.29291	11.1756	4.95106	15.3775	7.38088	2.78344	7.7977	11.7067	18.4093	6.28493		9.3256	15.4026	8.66973	8.91896	11.7982	7.96088	10.6073	9.64285	7.02457	6.01625	13.9445
66.4	36.1391	19.6144	58.9375	49.3486	16.1173	13.7188	23.8603	43.5595	35.3276	43.7167	34.1686	32.3236	8.60151	5.15329	17.3099	15.53	16.9156	10.8094		12.4219	19.9944	14.1858	31.2482	7.59332	13.8845	18.7884	7.14242	7.71333	11.0747	5.07161	15.5073	7.46741	2.79746	7.93679	12.0552	18.4246	6.22709		9.02628	15.7742	8.739	8.88587	11.5819	7.66542	10.0185	9.16759	6.63963	5.77857	14.0333
66.5	36.8693	19.5486	59.0033	48.039	16.1444	13.8815	23.7009	44.1556	34.7774	43.8671	33.7798	31.7088	8.50178	5.38205	16.8408	16.0904	16.964	11.3942		12.4335	20.0112	14.2456	31.1234	7.56019	13.6865	18.2669	7.61334	7.44471	10.9335	4.80307	15.5317	7.28977	2.86188	8.16522	11.2371	18.4347	6.46581		9.15416	15.1151	8.35601	9.0017	11.8377	7.56281	10.5297	8.68752	6.82817	5.96369	14.0006
66.6	38.4201	19.6415	58.931	48.5905	16.7101	14.2397	23.8269	44.2361	34.4325	43.8261	34.1566	31.756	8.77562	5.5465	17.0012	16.1001	16.8675	11.4214		12.3372	19.932	14.4094	31.0159	7.50144	13.5848	17.5734	8.29129	6.95851	10.8	4.87139	15.0505	7.13889	2.88017	8.24975	11.3775	18.3987	6.78439		8.87171	15.3381	8.59914	9.15571	11.894	8.05208	10.7152	8.94099	6.59474	5.70544	13.7326
66.7	38.6943	19.6279	58.6685	48.424	16.7373	14.4191	24.1447	44.6341	34.207	43.0947	34.2428	31.8836	9.05049	5.6475	17.2523	16.2329	17.1819	11.7095		12.3121	20.0999	14.5482	30.8592	7.41965	13.4632	17.3033	8.34581	7.00202	10.6597	4.64448	15.4985	7.30801	2.87072	8.25662	11.3312	18.2238	6.84713		8.87311	14.9917	8.45274	9.34027	11.7271	7.56851	10.5837	8.43596	6.54311	5.76257	13.5331
66.8	38.2652	19.7639	58.325	48.6483	16.6609	14.085	24.0011	46.398	33.5663	42.9116	34.4438	32.1899	8.52883	5.55796	17.2009	16.3573	17.0559	12.2963		12.5721	19.9898	14.4764	31.1147	7.59172	13.2887	16.4042	8.87715	6.80447	10.4221	4.54463	15.593	6.99272	2.91127	8.39288	11.2342	18.3423	6.76891		8.74523	15.3409	9.05141	9.51082	11.3972	8.40929	10.9066	9.13398	6.89775	5.63574	13.4661
66.9	37.7547	19.1908	57.5124	48.3921	16.5018	14.2358	23.9541	47.5151	33.0249	42.9879	34.5285	31.7952	8.33808	5.71567	17.1819	16.5674	17.3966	11.774		12.4283	19.8544	14.64	30.2082	7.8549	13.1367	16.1319	8.44867	7.18289	10.5623	4.79012	15.6937	6.86282	2.6422	8.28786	11.1101	18.5	6.87483		8.37987	15.2161	9.11284	9.78066	11.2846	7.83357	10.1038	8.75185	6.79787	5.39805	13.5487
67	37.2275	19.2556	57.4262	47.7881	16.3836	13.6841	24.4631	48.1521	32.501	42.9866	34.5033	32.0193	8.99668	5.73697	17.1103	15.7953	17.4416	11.5486		12.2179	19.9736	15.277	30.4638	8.00372	13.0744	17.4787	8.65472	7.17254	10.3627	5.07048	15.7737	6.65929	2.61964	8.24385	10.7444	18.7027	7.17792		8.4684	15.2021	9.02396	9.38481	11.4417	7.40985	10.4856	9.28664	7.04252	5.37977	13.8237
67.1	36.7077	18.9725	56.894	47.4347	16.1755	13.5576	24.6267	48.3781	31.9959	42.582	34.6157	31.9961	9.3099	5.43377	17.2652	15.5708	18.0538	12.0429		12.3017	20.1906	15.1711	29.6518	8.50043	13.0287	18.1171	8.43951	6.90024	10.3454	4.81938	15.5245	6.96115	3.10819	8.20449	10.5773	18.7332	7.32132		8.2	15.2147	8.86841	9.41663	11.1069	8.17178	9.93112	8.82098	6.66769	5.37291	13.7333
67.2	36.8625	19.1167	56.4654	47.4883	15.8582	13.1837	24.9996	49.4771	31.5499	41.8276	34.342	32.2947	9.02344	5.61669	17.1442	14.9096	17.9758	11.6082		12.211	20.4983	14.6508	30.1291	8.59133	12.9702	18.6333	8.84181	6.89787	10.2634	4.666	15.6571	7.17233	3.14375	8.34724	10.8788	18.3204	7.2211		8.56255	14.8866	8.74423	9.48919	11.0051	7.63501	10.4159	9.04373	6.96396	5.46547	13.9242
67.3	37.8025	19.3975	56.6441	49.8911	15.9104	13.1928	25.3957	50.1029	30.6811	41.8221	33.9918	30.5676	9.10124	5.83487	16.9855	14.0971	18.3985	11.7101		12.2462	20.6034	14.8789	30.803	8.74736	12.9729	19.0191	9.29557	6.73901	10.2886	4.38614	15.1606	7.25634	2.99601	8.73225	10.5486	18.5139	6.84468		8.27588	15.3998	9.29584	9.53373	11.1602	8.39409	10.5052	8.33323	6.71819	5.64259	14.1993
67.4	38.5639	19.1409	56.9038	50.6129	15.7424	13.3475	25.6669	49.6882	30.5525	42.0586	34.1193	30.605	9.16017	6.02082	16.9731	13.6881	18.3561	12.1271		12.1566	20.5174	15.1653	30.6011	8.56258	12.9417	19.2934	9.43671	6.8191	10.1858	4.11128	15.1678	7.34472	3.13156	8.78738	10.1482	19.15	6.61492		8.64125	14.7954	9.11023	9.56937	11.3084	7.85257	9.90561	7.93093	7.28718	5.66887	14.5187
67.5	39.424	19.1901	57.1872	51.928	15.1106	13.2977	25.9341	49.2035	30.3937	41.7455	33.3245	30.5805	9.37426	5.48447	16.9787	13.534	18.609	12.0192		12.3053	20.4398	14.7449	30.7326	8.50008	13.0384	19.1633	9.90223	6.90044	9.85478	3.98267	15.2215	7.1567	3.4179	8.42374	10.6305	18.6905	6.73387		8.32788	15.2133	9.1965	9.24353	11.3202	7.47541	10.2677	7.97029	7.24902	5.5946	14.5631
67.6	40.4652	19.0577	57.4495	53.3759	14.6593	13.2669	26.1985	48.2898	30.7669	41.511	33.0911	31.0884	9.25856	5.9234	16.8951	13.1932	18.5832	11.9232		12.3607	20.6729	14.4138	30.1578	8.74868	13.1274	20.0354	9.608	6.62464	9.6841	3.81786	14.7405	7.43769	3.52703	8.41726	10.6896	18.6763	6.8129		8.80004	14.7744	9.15598	9.22444	11.2837	8.09768	9.20099	7.50175	7.30289	5.66545	14.6621
67.7	40.2679	18.1635	57.2607	52.2485	13.96	13.2771	27.1568	47.4353	31.6412	41.2815	33.062	30.4154	8.96622	6.1107	16.6553	13.5045	18.9832	12.789		12.3312	20.3982	14.8995	29.2471	9.04548	12.7734	20.1042	9.75115	6.79662	9.29749	3.64856	14.9365	6.92477	3.50274	8.53225	10.3881	18.873	6.44626		8.33069	15.1053	8.99651	9.23208	11.3153	7.79272	9.80845	8.21609	7.82699	5.69858	14.6831
67.8	40.3304	18.1822	57.0662	51.0377	13.0498	13.3264	27.0447	47.1501	32.0502	41.0613	33.002	30.1289	8.90142	6.06182	16.6519	14.0692	18.7393	12.4218		12.6289	20.451	15.1611	29.0555	8.71487	12.9757	19.6624	9.22357	6.46967	9.08205	3.65743	14.3429	7.03839	3.5818	8.51329	10.4087	19.0364	6.16353		8.77615	14.8781	9.54943	9.11498	10.9696	8.4454	9.75055	7.69185	7.60366	5.49518	14.8896
67.9	40.1614	18.0936	57.5464	50.0389	12.5847	12.9414	27.7322	47.2407	32.2191	40.5585	32.9909	30.2105	9.30121	5.64905	17.1266	14.2877	19.0554	12.0466		12.6894	20.5921	14.931	28.1572	8.67563	13.2812	19.7624	9.16697	6.22796	8.39441	3.63041	14.4666	6.93656	3.58759	8.351	10.2744	19.1156	6.35582		8.34052	14.895	9.10239	9.10734	10.7898	7.90292	10.3492	8.68464	8.18948	5.6723	14.9387
68	40.3261	18.513	58.3226	48.6309	11.7612	12.8782	27.9706	47.8574	32.0851	40.3727	32.9298	31.0918	9.52964	5.7754	17.2631	14.4921	19.1635	12.8381		12.5784	20.6844	14.6916	27.9793	8.63133	13.3078	20.2779	9.51657	6.23646	8.13011	3.33953	14.5635	7.17659	3.61187	8.16184	10.4373	19.1291	6.76402		8.80425	14.7183	8.76122	8.70004	10.9232	7.51816	10.6034	8.16712	7.69231	5.54089	14.786
68.1	41.1074	19.0438	59.3198	48.7951	11.46	12.7971	28.6103	48.3822	31.6609	39.9618	33.0993	29.9569	9.39825	5.93971	17.1349	14.8983	19.5383	12.8209		12.3094	20.4307	15.1037	27.5911	8.31662	13.7323	20.3665	9.80073	6.13745	7.71366	3.01388	14.1092	7.10044	3.37979	8.43747	10.3869	18.9111	6.69802		8.43889	14.3579	8.86187	8.76113	11.0042	8.15848	10.0646	8.17192	8.05256	5.61745	14.5709
68.2	42.2797	18.8192	60.0588	49.6546	11.0415	13.237	28.7742	49.1096	31.3403	39.8019	33.2051	29.9269	9.07961	5.66449	17.1182	15.116	19.6904	12.9776		12.3944	20.4179	15.3339	26.7738	8.25739	13.7522	20.4748	10.2987	6.42426	7.40202	2.84458	13.9664	7.26552	3.46698	8.66571	9.96063	19.4184	6.47641		8.81831	14.7113	8.42791	8.76113	10.857	7.70817	10.6269	8.09511	7.53407	5.48376	14.465
68.3	42.1152	19.0862	60.4705	49.076	11.0409	13.1277	29.5453	49.5362	31.4805	39.205	33.3735	30.0396	9.15906	5.54293	17.1964	14.9606	19.9901	13.901		12.3039	20.3905	14.985	26.4419	8.22635	13.6255	20.6712	10.2206	6.21378	7.33986	2.73821	13.4422	7.35838	3.73492	8.44821	9.90058	19.2708	6.14072		8.6834	14.2317	9.13637	8.92787	10.6555	8.15753	9.81041	7.85316	7.75965	5.40262	14.3839
68.4	42.8952	18.7816	60.7419	48.5141	10.7822	13.8826	29.9687	49.4765	32.1237	38.3011	33.0911	30.5375	9.30879	5.96021	16.9825	15.3893	19.6947	14.2445		12.2842	20.3648	14.815	26.4501	7.42659	13.6046	20.453	10.5113	5.97826	7.19451	2.65305	13.5211	7.20641	3.81885	7.99443	9.96842	19.0345	6.35175		8.86046	14.6412	8.77037	8.99915	11.0417	7.89437	10.042	7.87332	7.94482	5.24836	14.1962
68.5	42.6058	18.7136	61.3962	47.729	10.4644	14.1178	30.5676	49.1064	32.535	38.0743	33.4891	30.2226	9.19888	6.10355	16.8594	15.0805	20.0793	14.5081		12.4405	19.9705	14.9679	25.4088	7.50423	13.5955	20.2246	10.3445	6.04556	6.92495	2.80623	13.4913	7.37629	3.90675	8.30778	9.78011	19.1261	6.8512		8.75929	13.9793	8.70371	8.86296	10.8649	7.55046	10.0901	7.47486	8.3668	5.26779	14.1167
68.6	43.8686	18.8836	61.0051	47.6567	10.2468	14.4109	30.7017	49.3186	32.6217	38.4904	33.2244	29.6951	8.89666	5.69699	16.2093	15.1569	19.7893	15.0566		12.4224	19.7794	15.1029	25.5035	7.50291	13.7172	20.8413	10.6003	5.94062	6.74929	2.75228	13.1615	7.05816	3.74031	8.29762	9.95581	19.5958	6.90823		8.90403	13.9555	8.6096	8.81077	10.7928	8.24969	9.885	8.35723	8.83029	5.13181	14.398
68.7	44.439	18.3809	61.5808	46.4633	10.0506	14.5292	31.3335	48.8816	32.5232	38.4054	33.2665	30.0541	8.77829	6.12176	16.3329	15.1455	20.2171	14.729		12.3199	19.5802	14.6518	25.2018	7.20313	13.5593	21.4906	10.8994	5.95737	6.40561	2.20552	13.1069	7.185	3.98184	8.16793	9.95841	19.1048	6.72084		8.9237	13.8951	8.2985	8.71404	10.855	7.56281	10.0607	7.8906	8.58003	5.14323	14.5094
68.8	44.9269	18.3469	60.9252	46.0096	9.90606	14.0524	31.5687	48.8713	32.6883	38.361	32.9871	30.2272	9.1974	6.36698	16.1964	15.4696	19.8387	14.7857		12.1711	19.6435	14.6422	24.8561	7.74672	13.6288	21.7911	12.2087	5.77531	6.21895	1.86834	13.0263	7.10688	4.12978	8.48583	9.75042	18.9421	6.50981		8.75929	13.3413	8.71678	8.64658	10.5666	7.64736	9.62592	8.67023	9.06372	5.31007	14.5943
68.9	45.7604	18.2942	60.8617	46.872	9.80498	14.2343	32.4693	48.3741	32.9143	38.3425	32.9099	30.3873	9.20178	6.45153	16.1963	15.3271	19.9586	15.4605		12.5265	19.79	14.9307	25.5255	8.06212	13.4966	22.4576	12.6944	5.67491	5.91027	1.64825	13.1042	7.14053	4.10438	8.46503	10.0372	19.1489	6.78846		8.98272	13.4492	8.64228	8.56258	10.5716	7.3272	10.2962	8.26218	8.30844	5.29407	14.5133
69	46.5407	18.0694	61.2677	47.1174	9.2639	14.3379	32.7987	48.6026	33.0634	38.4745	32.8923	29.3796	9.03786	5.89926	15.9279	15.7889	19.7424	15.5663		12.4971	20.0877	14.6291	26.6681	8.33266	13.1939	22.6656	12.8774	5.91604	5.49831	1.59032	13.2227	7.13223	4.07014	8.33699	9.74811	18.6281	7.15918		8.78177	12.8883	8.68541	8.60203	10.5321	6.83318	9.56017	8.27562	8.62604	5.29521	14.6644
69.1	47.4079	18.4944	60.7794	48.1771	9.27518	15.2412	32.7031	48.5481	33.7534	37.9835	33.0751	29.488	9.27379	5.92879	15.7951	15.6735	19.936	15.5743		12.5467	20.4795	14.0377	26.9678	8.94805	13.3441	22.325	13.1075	5.89936	5.29837	1.55616	12.7888	7.25907	4.07207	8.2601	9.32019	18.5078	7.03126		9.09093	13.2936	8.58738	8.75604	10.5064	7.62266	9.99098	7.82723	8.20407	5.48833	14.7595
69.2	48.907	18.2461	61.1439	48.2401	9.17849	15.8028	32.3982	48.8189	33.9287	37.2059	33.4569	29.5559	9.54978	6.20118	15.7381	15.4142	20.015	15.5228		12.6738	19.8628	14.2348	26.1072	9.11276	13.5597	22.548	13.2096	5.81921	5.09852	1.23591	13.1348	7.34286	4.16535	7.93824	9.51584	18.2074	6.66706		8.8689	12.9654	8.39261	8.85278	10.5973	7.1752	10.1136	7.56704	8.39261	5.37063	14.9488
69.3	49.5651	18.8527	62.6593	48.5403	9.44716	16.4227	33.2975	49.5533	33.3319	37.3926	33.3957	29.7118	9.9732	6.27906	15.7345	15.7191	19.9935	15.7646		12.5034	19.941	14.4163	25.069	8.97513	13.5535	23.3946	13.6448	5.75151	4.76479	1.2864	12.8534	7.29556	4.0678	8.39298	9.22428	17.7008	6.68662		9.21318	13.3889	8.78214	8.82987	10.5024	7.3975	9.84476	7.81667	8.55983	5.25522	15.0805
69.4	50.8098	18.9045	63.3599	49.1393	9.81143	16.4878	33.5066	50.6006	32.8103	37.6816	33.4115	28.8877	9.60893	6.15223	15.2814	16.0022	19.7885	15.948		12.3972	19.9871	14.4088	23.794	9.19359	13.7861	23.2001	13.7473	5.49199	4.36756	0.924235	12.5194	7.40306	4.22367	8.52364	8.56102	18.0763	6.88705		8.75367	12.8827	8.58738	8.66949	10.3237	7.3804	10.3747	7.327	8.61257	5.25293	15.2799
69.5	52.5547	18.6246	65.2952	47.8417	10.2494	16.4555	32.8121	50.5613	32.0459	37.7302	33.8426	29.019	9.35761	6.48766	14.6992	16.1253	20.0555	15.8916		12.2722	20.3932	14.0872	22.8944	9.35053	14.1399	23.3721	13.73	5.58019	4.52439	0.615719	12.412	7.19691	4.5598	8.37161	8.55678	18.3287	7.12252		9.04174	12.7397	8.54947	8.54603	10.8066	6.94149	9.52287	8.14888	9.08841	5.20722	15.3688
69.6	53.6786	18.7655	64.5405	46.1428	10.1271	16.3974	32.8958	50.5428	31.8991	37.2542	33.0927	28.9593	9.23827	6.78891	14.6245	16.6532	19.9915	15.5652		12.4853	20.1668	14.4094	21.5342	8.90639	13.788	22.7717	13.471	5.33432	4.38123	0.185632	12.5431	7.44611	4.58215	8.36049	8.24701	17.9062	6.77054		8.82533	12.5448	8.58999	8.54857	10.541	7.57421	10.1009	7.62944	8.85498	5.14323	15.3555
69.7	54.9687	18.7121	63.9438	45.0302	10.1401	16.4612	33.6114	51.6795	31.6562	37.5953	33.2996	29.1145	9.30203	6.67389	14.7174	16.8901	19.9959	15.5226		12.4146	20.2794	14.8276	21.9169	9.08859	13.9914	21.6231	13.6282	5.38442	4.26351	0.363909	12.6912	7.14032	4.53643	8.15439	8.37067	17.9697	6.56603		9.20616	12.0582	8.21223	8.41747	10.4264	6.85883	9.73877	8.59438	9.28481	5.05753	15.2106
69.8	54.5781	18.9039	63.8199	43.9789	9.92226	16.6959	33.6141	51.8887	31.0702	37.9771	33.1323	28.3667	9.15281	6.77657	14.518	16.6772	20.2319	15.3317		12.4063	20.5442	14.6324	22.3913	9.41344	14.1861	20.1963	13.5388	5.40709	3.63575	0.096392	12.3613	7.31031	4.15864	8.31948	8.02563	18.1412	6.76402		9.15838	12.211	8.52333	8.42638	10.461	6.51967	10.518	8.21609	8.95935	5.10324	15.3594
69.9	55.2927	18.8039	63.3973	43.859	9.78842	16.7673	33.6956	52.1162	31.7738	37.954	33.3595	28.6969	8.91457	6.65379	14.3326	17.032	20.612	15.4876		12.2669	20.658	14.3098	22.1209	9.09464	13.9403	19.5574	13.7498	5.31863	3.27954	-0.14451	12.6287	7.29468	4.24825	8.3249	7.80242	17.7025	7.20807		9.42256	11.8492	8.24752	8.53203	10.461	6.93009	10.7388	8.4254	9.31624	5.33292	15.0423
70	55.7602	18.5946	63.0258	44.1208	9.8202	16.947	33.9726	51.5652	32.2524	37.5326	32.8394	28.8205	8.71579	6.68609	14.4231	16.8972	20.8624	15.5643		11.9896	20.5723	14.3321	22.6722	9.38872	13.9559	19.8596	13.5562	5.09043	3.06582	-0.08545	12.753	7.41169	4.26137	7.90834	8.02361	17.6831	7.47939		9.33825	12.2671	8.32464	8.55367	10.4866	6.32871	9.96351	8.18152	9.06597	5.53061	14.8101
70.1	57.026	18.5622	62.6784	44.3415	9.50221	17.1545	35.2867	52.0769	32.6219	37.5955	33.1359	29.1562	9.03934	6.27858	14.5437	16.6706	21.4547	15.1823		11.8774	20.6553	14.4784	23.3147	9.67309	14.0347	19.9785	13.4633	4.83006	2.55308	-0.29647	12.7528	7.4957	4.31329	8.11687	7.74893	17.2726	7.33925		9.51953	11.9039	8.11812	8.78914	10.619	7.04884	10.3629	7.8858	9.40489	5.72601	14.4868
70.2	57.6737	18.1885	61.7794	45.6189	9.45799	17.5682	35.6379	52.857	32.8332	37.9677	32.6081	29.1478	8.91814	6.61671	14.4746	17.123	22.0037	15.0806		11.8155	20.9017	14.099	23.4771	9.44789	13.9943	20.5251	13.0897	4.50779	1.95657	-0.4468	12.9245	7.45321	4.29886	8.32664	7.21865	17.4205	6.87075		9.43521	12.4592	7.9874	8.73313	10.5123	6.74008	9.53269	8.08263	9.32746	5.79114	14.5437
70.3	57.7916	18.2496	61.4405	46.8794	9.34367	17.6097	35.3843	53.5281	32.634	37.7668	33.1853	28.9599	8.58672	6.97325	14.3417	16.8014	22.3801	15.0955		12.3327	21.0684	13.7841	24.769	9.50518	13.8991	21.5524	12.9169	4.22922	1.38579	-0.69249	12.7379	7.60452	4.22072	8.44443	7.40987	17.6971	6.66951		9.60103	12.2853	8.44359	8.68858	10.7049	6.42277	9.727	7.7485	9.30052	5.78886	14.3091
70.4	58.2733	18.0594	61.3382	48.7668	9.41349	17.6331	35.6777	52.9653	33.0941	37.5253	33.1588	28.9443	8.31437	6.96206	14.5316	16.4044	22.5958	14.8006		12.42	21.1016	14.0668	25.1791	9.72308	14.1522	20.5916	12.8253	3.92891	0.739753	-0.87821	13.0442	7.49614	4.42405	8.26813	7.25576	17.6879	7.09074		9.45348	12.0371	8.47104	8.71149	10.4076	6.95099	9.569	8.4254	9.4004	5.66887	14.3995
70.5	58.6598	17.5249	61.4217	50.222	9.25333	18.2927	35.6068	52.6964	34.0978	37.1366	33.2233	29.2113	8.25582	6.89631	14.2991	16.6757	22.6722	15.4307		12.384	21.1654	14.5203	25.1244	9.18554	14.506	20.0294	12.6984	3.74619	0.351325	-0.99081	13.0661	7.75561	4.27885	7.74394	7.67038	17.4293	7.06059		9.1907	12.1297	8.51941	8.69749	10.4916	6.20331	9.98706	8.07591	8.89314	5.42891	14.0676
70.6	58.0677	17.9255	62.291	50.9185	9.63623	19.0203	35.9785	52.859	34.2455	37.0724	32.7908	28.9409	8.66274	7.11888	13.9661	16.2778	22.8823	15.514		12.287	21.4225	14.2978	25.5677	9.42122	14.7934	19.8997	12.8031	3.87347	-0.17318	-1.19336	13.059	7.57262	4.22276	8.10864	7.80097	17.498	6.94408		9.13449	11.7342	8.53771	8.65295	10.5716	7.01179	10.1382	9.13398	9.3701	5.41291	14.1689
70.7	57.7153	18.1894	62.9336	51.5576	9.10929	19.2717	36.0311	53.348	34.776	37.1345	33.129	28.5507	8.89674	7.39026	13.5778	16.6305	22.9883	15.3884		12.4571	21.1638	14.292	24.6323	9.72649	14.9858	19.8026	12.6104	3.7593	-0.58417	-1.46302	13.2685	7.66067	4.39326	7.89926	7.59877	17.56	6.58884		9.01926	12.0385	8.2436	8.65167	10.8175	6.59472	9.62003	8.66927	8.64288	5.48604	14.0598
70.8	57.5659	18.2426	62.7055	50.533	9.15003	19.1887	35.4499	54.1277	35.3682	37.3132	33.2279	28.6568	9.04833	6.97938	13.3424	17.586	23.0826	15.7166		12.5433	21.1435	14.6876	24.5343	9.36803	14.9236	20.024	12.5065	3.87894	-0.89275	-1.39999	13.0391	7.61446	4.51753	7.83079	7.3662	17.2901	6.86668		9.25253	11.7609	8.5181	8.65295	10.779	6.35911	10.045	8.91891	9.18381	5.22208	14.3769
70.9	57.4583	18.5044	63.0472	50.4813	9.21842	18.7145	35.242	54.3221	35.5184	37.0988	33.9008	28.8493	8.88225	6.83334	13.6397	17.9425	23.1022	15.9669		12.4975	21.2002	14.9123	24.7504	9.58531	14.362	20.7001	12.1943	3.78429	-1.44508	-1.71238	13.4619	7.66209	4.57524	7.71347	7.5367	17.4007	7.4745		8.97288	11.974	8.32464	8.63513	10.8363	6.98424	9.06949	8.38891	8.93242	5.08496	14.5546
71	57.7574	18.3857	62.7847	50.1234	8.97975	18.3078	35.2262	54.039	35.8077	36.7623	33.8862	28.7554	9.15289	7.13203	13.3879	18.0764	23.1378	15.6072		12.6076	21.2487	14.5145	24.8027	9.55392	14.2095	20.3161	11.7087	3.48555	-1.59043	-1.67689	13.0794	7.8653	4.37731	7.66531	7.41151	17.7237	7.44191		9.1654	11.8703	8.55339	8.86932	10.8758	6.80183	9.54054	8.05479	9.23207	5.05753	14.7938
71.1	57.1196	18.5018	62.4881	50.3257	8.91386	18.5507	35.3322	53.1963	35.0731	37.0164	34.0763	28.7793	9.15155	7.20619	13.4459	18.3882	22.9133	15.6421		12.6154	20.7823	14.3166	25.5058	9.16748	14.1931	20.0295	11.7593	3.59867	-1.81199	-1.65618	13.1189	7.84563	4.37588	7.82276	7.38626	17.6975	6.8846		8.7101	11.7679	8.16517	8.93042	10.8264	7.33005	9.7741	8.13064	9.25339	5.0541	15.0181
71.2	58.0207	18.3164	62.9277	51.465	8.78808	19.0485	35.9855	53.4909	35.5773	37.4361	33.8185	29.4446	8.64669	6.90036	13.7256	18.6829	23.0759	15.917		12.4633	20.9241	14.4275	25.4819	9.11881	13.9215	20.2802	11.6155	3.4576	-1.9735	-1.7289	13.1965	8.00896	4.55126	7.57614	7.29488	17.6111	6.62551		9.16681	11.566	7.91159	9.06279	10.8086	6.87593	9.74564	7.87428	9.12545	5.23122	12.0742
71.3	58.0221	17.7893	63.4422	52.2035	8.74681	18.96	36.1592	53.6976	35.3202	37.5095	34.4848	30.0368	8.49614	7.15043	13.831	18.3168	23.1374	16.027		12.6303	20.7248	14.7034	25.2898	8.82889	13.8666	20.1717	11.6301	3.20712	-2.31479	-1.92829	12.8163	7.75353	4.62534	7.59626	7.20775	17.449	6.63284		8.75226	11.3696	8.16256	8.89478	10.7563	6.31541	10.2491	8.62895	9.80442	5.32149	11.9605
71.4	58.368	17.6457	63.7392	52.5443	8.40832	19.3618	35.9078	54.1797	35.4963	37.6125	34.5309	30.0724	8.6449	7.40846	13.523	18.6598	23.2313	16.084		12.7366	20.718	14.3371	25.3419	8.34134	13.7573	19.9058	11.3579	3.08109	-2.78383	-2.00468	12.8819	7.811	4.81881	7.76193	7.34539	16.983	7.0443		9.26658	11.5589	8.03969	8.82987	11.1681	6.77048	9.41885	8.31882	9.13779	5.24036	11.7906
71.5	59.2943	16.9909	63.994	52.4279	7.84969	19.6495	35.5952	53.7692	35.0152	37.3647	34.7843	29.4366	9.04737	7.35743	13.3112	18.7623	23.1239	16.243		12.7833	20.4508	14.3813	25.0448	8.07205	13.6587	20.4061	11.5637	2.95321	-2.80821	-1.852	12.3012	7.56595	4.62503	7.79984	7.03399	16.827	6.66951		8.88576	11.4075	8.50764	8.7815	11.337	6.26031	9.83593	9.49211	9.33644	5.22551	11.514
71.6	59.8328	17.0935	63.8276	51.8435	7.57001	19.5405	35.8054	54.0415	35.0352	37.325	34.8053	29.8339	9.34074	7.16728	13.5533	18.5091	23.3927	16.0534		12.6587	20.439	14.6488	25.3165	8.25232	13.6156	20.7161	11.3276	3.02974	-3.15475	-1.84231	12.3469	7.67444	4.75581	7.80795	6.55875	16.877	6.35093		9.2722	11.702	8.33641	8.71277	11.176	6.57572	9.01944	9.33945	8.62155	5.10095	11.2499
71.7	60.0953	17.0494	64.5766	51.5342	6.86331	18.8362	35.2177	53.4922	34.9596	36.7615	34.6615	30.9662	9.45741	7.34637	13.5082	18.3467	23.3399	16.5281		13.2324	20.3823	14.8762	25.2056	7.53277	13.7242	20.1221	11.0715	3.02868	-3.2019	-1.96133	12.5644	7.62997	4.68051	7.49423	6.7037	16.8764	6.22546		9.10779	11.6389	8.05276	8.68095	11.3321	6.25556	9.7005	9.60349	8.82468	5.03696	10.8642
71.8	57.436	16.5702	65.1652	52.0113	6.50844	19.2174	36.0732	54.8822	35.7763	36.8612	34.1797	30.7216	9.37455	7.37239	13.1728	17.9941	23.3983	16.7225		13.2378	20.4937	14.4464	25.0891	7.59325	13.8187	20.1843	10.9107	3.00291	-3.19673	-2.02926	12.2287	7.84465	4.75244	7.89307	6.50699	16.6525	6.60188		9.41413	11.6669	8.26451	8.64404	11.1108	5.76914	9.97823	9.22519	8.40159	4.89641	10.9944
71.9	55.6142	16.4542	65.2919	51.5479	6.68623	19.3818	35.9816	54.4602	35.0423	36.6559	34.2208	30.2071	9.50631	7.18805	13.324	18.0808	23.0617	16.4577		13.16	20.4522	14.7767	24.6181	7.3109	13.838	20.3786	10.6277	3.03026	-3.26291	-1.86801	12.3555	7.99203	4.79542	7.8715	6.40078	17.1989	6.61003		9.18648	11.6066	8.06583	8.49257	11.0772	6.52632	9.59157	9.14358	8.72368	4.80385	10.8385
72	53.2487	15.8178	65.3356	51.2896	6.54103	19.7632	35.6775	53.7956	35.4442	37.0946	34.0451	30.5426	9.52763	7.03231	13.5926	18.2215	23.2898	16.7777		12.8686	20.4701	15.0531	24.6025	6.76211	13.9642	19.8847	10.7427	3.20086	-3.76035	-2.29055	11.8736	7.99498	4.88008	7.5834	6.67508	16.998	6.2442		9.43381	11.573	8.80828	8.41747	11.0121	6.24606	10.0204	8.79505	8.59013	4.97754	10.9928
72.1	50.2993	15.4772	65.7764	51.869	6.42196	19.796	35.2696	53.6235	35.4806	36.7625	33.7575	31.351	9.38637	7.30537	13.787	18.398	23.0874	16.7985		12.7516	20.4711	14.9712	24.1192	6.4083	13.8274	19.9818	10.0423	3.17113	-3.81715	-2.48188	11.9589	8.20779	4.97336	7.4036	6.76307	16.9379	5.84007		9.09233	11.6052	8.87625	8.26346	11.0358	6.47312	9.32268	8.56558	8.64961	4.93298	10.5814
72.2	47.8298	15.4144	65.0887	51.5537	6.39062	20.1942	36.0798	53.4352	35.6071	36.5356	33.517	31.8178	9.03451	7.66987	13.7726	17.7493	23.3415	16.0552		12.6982	20.3098	14.46	25.0042	6.2697	13.4972	20.3077	9.85609	3.1785	-4.1067	-2.30687	11.9725	7.83252	4.82246	7.65632	6.38816	17.1721	5.88081		8.84922	11.3262	8.64751	8.13491	11.2511	6.21851	9.50619	9.2876	8.9919	4.88041	9.58375
72.3	45.6598	14.5971	65.6177	51.6828	6.47415	20.7003	35.687	52.9884	35.1355	36.7734	33.6859	31.3208	9.05926	7.24665	13.4816	17.756	22.4888	16.2108		12.6851	20.0123	14.6643	25.3029	5.60167	13.3945	20.0999	9.3855	3.14463	-4.29996	-2.56327	11.6694	7.87098	4.89054	7.56831	6.54024	17.2199	6.16598		8.55131	11.5365	8.83835	7.73652	11.3844	5.69219	9.37861	9.07061	8.37914	4.85984	9.57986
72.4	43.8692	14.4929	64.9698	51.9236	6.12733	20.4617	34.4359	51.989	35.0593	36.7275	33.4054	31.4033	9.08252	7.64937	13.5853	18.122	22.4052	16.3225		12.933	20.1685	14.9174	25.8565	5.58195	13.3716	19.6063	9.15729	3.06151	-4.44081	-2.59795	11.7442	7.50062	4.9512	7.43165	6.39875	16.8341	6.2442		7.9597	11.4468	8.74031	7.87907	11.3686	6.32491	9.55722	9.98946	8.53738	5.15352	9.47467
72.5	43.9167	14.243	63.6262	52.3124	6.12653	20.0066	34.107	51.3014	35.616	36.251	32.9837	31.1422	8.74945	7.82757	13.5928	18.0319	22.2543	15.9739		13.0048	20.0447	14.7718	25.5036	5.4716	13.1296	20.0364	8.7971	3.03139	-4.52372	-2.59387	11.5704	7.74545	5.0516	7.43958	6.29515	17.2241	5.90199		7.79529	11.5548	9.07494	7.55578	11.6086	5.79194	9.9321	9.90881	7.97288	4.86099	9.76607
72.6	42.2789	13.5957	62.2694	51.325	5.83208	19.8888	34.2792	50.5176	36.1219	36.1468	32.6265	31.0616	8.69089	7.82427	13.6012	18.2988	22.2594	16.1499		13.2992	19.5375	14.267	26.0752	5.17642	13.3734	19.7163	8.10135	2.96652	-4.77483	-2.87628	12.0558	7.64997	5.10576	7.58968	6.19906	17.3192	5.47017		7.36809	11.3178	8.67234	7.12811	11.4308	5.76534	9.50619	10.1834	8.3971	4.84613	9.7279
72.7	42.6249	13.7169	60.2293	51.1375	5.43281	19.8777	33.869	50.4622	35.4867	36.2783	32.0215	30.1315	8.31675	7.32709	13.5204	17.8871	21.8222	15.8785		13.5569	19.4025	14.2947	25.9112	5.54216	13.3827	19.1165	8.11629	2.84194	-5.32171	-2.88637	11.7704	7.70219	4.9447	7.75438	6.08225	17.208	5.2901		7.25146	10.876	8.32726	6.96646	11.3933	5.55823	10.2039	9.91937	7.85617	4.80385	9.98189
72.8	43.2759	13.4511	58.3269	50.0496	5.22377	20.3561	33.5457	49.0944	34.7139	36.2607	32.0953	29.5457	8.76529	7.52302	13.4677	17.5335	21.9944	15.4336		13.653	19.3278	14.3625	27.0278	5.53383	13.2265	19.3296	7.83642	2.80285	-5.49087	-2.89198	11.5548	7.81723	5.16123	7.71425	5.65693	17.2694	5.41802		6.82988	10.7919	8.31026	6.787	11.3716	5.12406	9.37175	9.65726	7.74169	4.92726	10.038
72.9	45.0182	13.6744	57.8937	50.9648	5.43433	20.0931	33.747	49.4479	35.0288	36.1372	31.4522	29.2639	8.64297	7.59091	13.7141	17.221	21.6685	15.8183		13.6589	19.3958	14.1975	27.4192	4.90726	13.2054	19.5131	8.08302	2.6956	-5.82287	-3.3547	11.9186	7.79407	5.4246	7.73214	5.64778	16.8614	5.34225		7.07861	10.4203	7.92205	6.47643	11.2837	5.88789	9.89579	9.49307	7.54418	5.00497	10.0629
73	46.8349	13.7466	57.6081	51.3402	5.55313	20.3232	33.4628	48.4359	34.6594	36.0204	31.452	28.9891	7.97507	7.40422	13.8588	17.4542	21.7748	15.9622		13.4558	19.1533	13.6162	27.6751	4.87685	13.1072	18.2427	7.8257	2.49357	-5.98123	-3.75848	11.9585	8.02731	5.51504	7.8334	5.59246	16.5697	5.03345		6.66968	10.4147	8.40046	6.32496	10.9992	5.70834	10.0705	9.25112	7.47123	4.9444	9.80347
73.1	47.4829	13.5558	57.7257	50.4263	5.94721	20.2362	33.499	47.9046	34.2462	36.0026	30.8228	28.3675	7.7508	7.38237	13.9126	16.9514	21.5712	15.3559		13.8192	19.1684	13.6512	28.4436	4.66394	12.5816	18.0471	7.91518	2.31553	-6.08364	-3.6107	12.0263	7.55852	5.1657	7.82634	5.51516	16.9191	4.68554		6.91982	10.1707	8.18609	6.14804	11.0042	5.25327	10.0057	9.66686	7.59019	4.66673	9.55804
73.2	47.4698	13.2621	58.0995	48.5355	6.3831	20.7511	32.0873	47.063	34.2359	36.1423	31.1975	27.7615	8.04961	7.53974	14.0393	17.4225	21.7382	15.8136		13.773	19.3032	14.0918	27.5662	4.35054	12.6712	18.3422	7.23696	2.30867	-6.19983	-3.91911	11.7638	7.74425	5.04479	7.82557	5.39353	17.0847	4.86805		6.63596	10.1553	8.08282	6.0144	10.8995	5.20862	10.3688	9.20215	6.79338	4.44162	9.33988
73.3	46.6783	13.1383	57.4436	46.6413	6.37854	21.6209	32.141	46.1407	34.4465	35.5876	30.6142	27.6916	8.08201	7.71228	14.1696	18.0848	21.8494	15.7983		13.6329	19.3041	13.8063	27.8852	4.44499	12.8414	18.1957	6.39066	2.0806	-6.59131	-3.95154	11.9056	7.34068	5.13776	7.57362	5.39816	16.7137	5.20863		7.10391	9.93651	8.01485	5.96348	11.1227	4.7412	9.77312	10.1344	7.01896	4.43133	9.08511
73.4	45.7001	13.0916	57.3613	45.358	6.71354	22.1065	32.7022	45.6446	33.6152	34.4254	30.1311	27.2704	7.69329	7.266	14.3	17.7193	22.1241	15.4933		13.4813	19.4612	13.6817	28.7291	4.59866	12.3576	18.6513	6.34322	2.24816	-6.81316	-3.84129	12.2383	7.58321	4.81251	7.47266	5.6978	16.7055	5.39032		6.75681	9.82854	7.74428	5.90875	10.8274	5.53258	10.4179	9.67838	6.38375	4.2965	8.89499
73.5	44.7115	13.4553	56.4471	45.2154	6.7711	22.1777	32.5568	45.191	32.705	33.6603	29.5843	26.5981	7.51784	7.61653	14.0865	17.222	22.0055	15.6999		13.6879	19.4403	13.975	28.971	4.19799	12.2867	18.3752	6.08967	2.03532	-6.73781	-3.74767	11.955	7.5027	4.61132	7.5125	5.4315	16.6579	4.90635		6.81723	9.62381	8.09328	5.89475	10.6693	5.16396	9.63573	10.0202	6.68003	4.12738	8.64333
73.6	43.6087	13.2087	55.6954	45.4202	7.2675	22.6352	32.0202	43.8307	31.6197	32.9498	29.2157	26.0704	7.43053	7.74221	13.8575	16.7919	21.8665	15.9622		13.5883	19.4654	14.0883	30.1735	4.2277	12.4693	17.4489	6.55201	2.01824	-6.68264	-3.83099	12.1635	7.53798	4.63743	7.43852	5.09832	16.3469	4.82405		6.44203	9.41346	7.80441	6.0424	10.7355	5.13356	10.3727	9.49403	6.35345	4.06681	8.81319
73.7	43.6928	13.9967	56.347	46.8202	7.76196	23.0093	32.3009	43.6711	30.3278	32.2796	28.114	26.0235	7.70258	7.63534	14.0977	16.1534	21.5955	15.6509		13.6097	19.2165	13.5365	31.1578	4.51061	12.5737	16.933	6.38091	2.02846	-6.63071	-3.91136	12.1928	7.76118	4.57423	7.26608	5.25667	16.3567	5.06115		6.33804	9.29006	7.57958	6.0424	10.3622	5.22002	10.4453	9.15894	6.44435	3.88855	8.79527
73.8	43.9137	13.7882	56.7499	46.9662	8.33366	23.321	32.2285	42.9585	28.905	31.7838	27.81	25.6504	7.56347	7.22628	13.9617	16.1583	21.9357	16.034		13.566	19.254	13.6402	31.2642	4.41145	12.546	17.6657	6.63921	2.07276	-6.63454	-4.10759	12.6752	7.81897	4.65276	7.32691	5.09235	16.066	5.28114		6.14553	9.08533	7.55474	6.09586	10.0955	4.93595	10.0852	8.74609	6.25806	3.9594	8.68774
73.9	44.224	13.6296	56.8104	47.0604	9.03203	24.2689	32.1297	41.9384	27.2623	31.0348	27.3929	25.2174	7.33772	7.5454	13.6425	16.3792	21.8277	16.4855		13.5145	19.4732	13.9937	32.2175	4.55172	12.697	17.8119	6.48079	1.97988	-6.37472	-4.2158	12.7659	8.05375	4.53206	7.29364	4.84041	15.6494	4.91938		5.74925	8.92126	7.32338	6.07549	9.98886	5.67983	10.2648	8.22569	5.90903	3.97311	8.68541
74	43.3963	13.6246	56.8607	46.6009	10.1592	24.2254	31.9504	41.6808	26.3111	30.3523	27.0289	24.0238	7.05497	8.04501	13.2546	16.3223	21.8104	16.2755		13.7182	19.7164	14.2851	31.5457	4.86198	12.593	17.9835	6.05399	1.9545	-6.6047	-4.24884	12.3287	7.67247	4.65602	7.24654	4.61932	15.7822	4.48267		5.4963	8.72494	8.09067	5.89984	9.82491	5.16206	9.3423	8.52333	6.08186	3.97311	8.83033
74.1	42.08	13.045	56.5961	45.5519	10.535	23.7122	32.1405	40.9097	25.5277	29.6921	26.0946	23.5628	7.3308	7.92742	13.1127	16.6062	21.6017	16.6803		13.8456	19.8022	13.9822	31.9644	4.60797	12.0453	18.2813	5.87023	1.90869	-6.6703	-4.14298	12.4734	7.87174	4.77511	7.23842	4.40459	16.0696	4.29201		5.11407	8.37017	7.72075	5.94566	9.77158	4.84095	9.66027	8.20073	5.38269	3.93883	8.11783
74.2	40.7857	13.1672	56.5835	45.456	10.4053	22.579	32.3858	40.7837	25.0723	28.8844	25.7672	22.6802	7.44829	7.95669	14.4627	16.1771	21.6479	16.6892		13.9139	19.8589	13.9633	32.6127	4.37104	12.0043	18.2362	5.58457	1.91423	-6.64802	-4.21508	12.3436	7.49385	4.78304	7.0296	4.27294	15.605	4.54296		4.81897	8.16684	8.11027	6.05131	9.56023	5.12596	8.92032	8.91987	5.64193	3.82685	8.0516
74.3	40.6547	13.2359	57.1828	45.1623	10.0468	22.4359	32.0354	39.7911	24.0232	28.4254	25.0004	22.0967	7.20537	8.27991	14.7695	15.7788	21.5443	15.653		13.8347	19.9227	14.2989	32.5689	4.26611	11.9046	17.5858	5.79537	1.91568	-6.47848	-4.31187	12.7842	7.63904	4.56712	7.11095	4.13463	15.7599	4.77109		4.35102	7.75737	7.94688	6.07422	9.3064	4.7526	9.97038	8.54446	4.88216	3.76286	8.14744
74.4	40.09	13.0711	57.2027	44.6061	10.0036	21.3555	31.5058	39.5074	22.7756	28.118	25.1301	21.0271	7.05616	8.50146	14.3908	15.3167	21.7254	15.452		13.7103	20.0416	14.3283	33.0486	4.06924	11.7783	17.7121	5.55812	2.01936	-6.57209	-4.42936	12.9241	7.45168	4.31258	7.54732	3.74044	15.9158	4.60325		4.09808	7.67464	7.92727	5.97112	9.42393	5.18867	10.4316	8.97556	4.97306	3.65544	8.19964
74.5	40.6458	13.3447	57.671	44.4039	9.84132	20.9337	31.1083	38.6188	21.8348	27.5441	24.2352	20.9409	6.88621	7.94448	14.117	15.1703	21.5039	15.358		13.79	19.9857	14.0147	33.9244	4.18375	12.1587	17.9416	5.8187	1.95904	-6.55345	-4.66944	12.9176	7.53165	4.37944	7.01917	3.31763	15.327	4.23987		3.60765	7.58209	8.28935	5.66437	9.41998	4.8305	10.4395	8.48397	4.39061	3.24864	8.60167
74.6	40.0248	12.8578	57.7987	43.4721	9.33794	20.1555	31.2107	37.9846	20.7725	26.6243	24.2332	20.4861	7.10446	8.01244	14.2214	15.0627	21.7965	14.8025		13.7928	20.0448	14.1257	33.6885	4.3518	12.1004	17.326	5.50906	1.89603	-6.56196	-4.70106	13.1469	7.82651	4.25293	7.13406	3.1478	14.7498	4.17224		3.58516	7.36193	8.0227	5.67583	9.36566	4.48564	11.2304	8.15176	4.45794	3.30464	8.27755
74.7	39.5818	13.0294	57.4992	42.5457	8.887	19.3183	31.4052	36.7222	20.15	26.0559	23.795	20.1676	6.82074	8.11836	13.7228	15.3378	21.3557	14.9485		13.7884	20.0486	14.4154	34.7812	4.19264	11.7673	16.7746	5.17837	1.75853	-6.63435	-4.46179	12.7115	7.8252	4.16342	6.91559	2.85559	14.8347	4.32542		3.12565	7.26517	8.17955	5.65801	9.27974	4.96541	11.4895	7.65921	4.56344	2.94126	8.07264
74.8	39.2863	13.0932	58.5686	41.6002	8.33276	18.8521	30.9913	35.8351	20.4521	25.6082	23.9731	19.5464	6.44258	8.21006	13.0884	14.8756	21.5419	14.9731		13.8005	20.0385	14.3212	35.3184	3.8989	11.8879	16.2345	3.99494	1.78371	-6.5611	-4.24731	12.7557	7.8972	4.22347	6.72177	2.5494	14.4223	4.41178		3.31957	6.93143	8.10112	5.59564	9.36961	4.53504	11.6858	7.25979	4.46468	2.72986	8.15756
74.9	38.626	12.756	58.8563	39.8355	7.62552	18.112	30.5961	35.5647	20.3256	24.7841	23.2914	19.3234	6.27159	7.80168	13.0161	15.1765	21.0424	14.293		13.8223	19.7889	13.9	35.3331	4.08563	12.1598	15.3104	3.59479	1.81443	-6.5675	-4.17184	12.6519	7.58922	4.17113	6.71133	2.57503	14.5267	4.26838		3.18045	6.84589	7.75473	5.57909	9.11579	5.08701	11.8831	7.41918	4.80809	2.49332	7.90123
75	38.4602	13.0706	59.2816	39.901	7.32775	17.8412	30.4344	34.356	20.2317	23.7882	23.2053	19.0618	6.54111	8.26717	12.526	14.8858	21.0484	13.932		13.8249	19.8081	14.2884	34.9238	3.69732	11.8042	14.9573	3.43766	1.76511	-6.39452	-4.47016	12.2766	8.00077	4.23617	6.34952	2.53272	14.8861	3.91722		3.22823	6.75895	8.12988	5.08015	8.90937	4.7602	12.4267	6.71347	4.1785	2.3482	7.68385
75.1	38.6396	12.6521	59.531	39.2501	7.2112	16.498	31.3471	33.5692	19.5692	23.1157	22.9946	18.7673	6.28883	8.49007	12.2446	15.1795	20.4993	13.6188		13.6411	19.654	14.8764	34.362	3.41934	11.7641	15.0181	3.29607	1.70158	-6.50104	-4.44191	12.5232	7.67968	4.02177	6.52612	2.3709	14.4287	3.97995		2.79401	6.6075	8.05276	5.05469	8.75135	4.42293	13.1147	7.36541	4.4456	2.16651	7.38933
75.2	38.1789	12.7774	58.9717	37.9665	6.79071	15.2403	31.2554	32.3466	18.922	22.6886	22.9358	18.1914	6.06174	8.39319	12.0191	15.483	20.4851	13.3915		13.8241	19.6178	14.7514	33.763	3.39704	11.7065	14.6968	3.33668	1.7758	-6.55125	-4.27515	11.8988	7.86934	4.06099	6.50349	1.98327	14.3614	4.24312		2.78136	6.58506	8.26713	4.85231	8.87678	4.95876	12.2579	6.79124	3.76775	2.16194	6.49062
75.3	38.1159	12.5511	58.1861	36.8847	6.91407	13.8217	31.2599	31.5597	18.6968	22.0172	22.499	17.8353	5.72816	8.23096	11.401	15.3303	20.0082	12.7663		13.9157	19.5831	14.3591	34.2308	3.33684	11.3442	13.9449	2.98858	1.84482	-6.51376	-4.26597	12.1186	7.70295	4.11129	6.18115	1.79523	14.5157	4.25127		2.59587	6.52757	8.1142	4.67285	8.619	4.51984	12.5465	7.14266	3.83172	2.04653	6.52023
75.4	37.6674	12.0031	58.6353	36.0282	6.27836	13.3191	31.0635	30.4648	18.2709	21.3927	22.3376	17.7157	5.84899	8.25253	10.9621	14.5903	20.0328	12.3273		13.9509	19.6208	14.407	34.0929	3.37615	10.9889	13.8129	3.20984	1.91093	-6.52543	-4.21029	12.1362	7.81307	4.176	6.1147	2.16175	13.9803	3.78034		2.59727	6.7898	7.78218	4.56975	8.33555	5.03476	11.4208	6.69619	3.39516	2.03739	6.49841
75.5	37.4906	12.0405	57.6261	34.9558	5.1799	12.9045	32.4417	30.1336	17.9626	20.6115	21.7074	17.4226	5.96781	8.15026	10.9034	14.4717	19.393	12.0679		14.0299	19.3924	14.6476	34.6284	3.72801	10.7484	13.5298	3.20848	2.02259	-6.48766	-4.16898	12.1221	7.95084	4.05337	5.94546	2.00736	13.3518	3.37132		2.364	6.34668	8.12335	4.00589	8.41654	4.78965	11.7221	6.25069	3.28742	1.98025	6.4244
75.6	37.6368	11.9992	57.6969	34.4042	4.88277	12.6192	33.3916	29.0565	17.2777	19.8904	21.7059	17.1133	5.66715	7.35534	11.0822	14.3561	19.3091	11.5618		14.2158	18.9193	14.2875	35.4102	3.73113	10.7776	12.8883	2.93998	1.92603	-6.75359	-4.04435	12.0323	7.67018	3.88409	5.91702	1.71793	13.8194	3.56035		1.91151	6.43642	7.8776	3.83915	8.4116	4.51794	11.6583	5.69285	3.25038	1.85684	6.41349
75.7	37.3975	12.0033	57.7467	34.3556	4.43461	12.0643	34.5168	27.8381	16.8659	19.0349	20.9371	16.6774	5.41984	7.13439	10.6763	13.8422	18.6053	11.3616		14.2943	18.8688	14.1601	35.0069	3.87529	10.5787	12.8087	2.59135	1.71588	-6.96865	-4.33461	11.6688	7.81887	4.05784	5.90899	1.8175	13.645	3.67523		1.63327	6.12792	8.33902	3.73478	8.3316	5.24187	11.6946	5.30687	2.91034	1.72315	6.65502
75.8	37.4617	12.2115	56.9014	34.0139	4.02611	11.3326	35.3336	26.251	16.4601	18.4687	20.5033	16.5439	5.29293	6.88229	10.2858	13.4646	18.1943	11.3273		14.5359	18.9624	14.2388	35.04	3.91869	10.4568	13.2445	2.33955	1.72748	-6.73781	-4.29861	11.8079	7.38787	4.03793	5.73356	1.68411	13.2253	3.44628		0.979833	6.03397	8.17432	3.59095	7.89309	4.726	11.8526	5.37984	3.20998	1.56545	6.41582
75.9	36.899	11.8108	56.4356	33.3914	3.87374	10.6641	36.5509	26.0999	15.8344	17.9263	19.8148	15.9775	5.6054	7.07458	10.389	13.525	17.4804	10.9672		14.8445	19.0186	14.5394	35.6994	3.99307	10.3362	12.7807	2.35554	1.65135	-6.59342	-4.33104	11.9198	7.55994	4.0112	5.79835	1.65992	13.4428	2.93624		0.722672	6.0564	7.84231	3.50058	7.68865	4.783	10.9311	4.90265	2.59947	1.23979	6.71735
76	36.1336	11.8946	55.7043	32.2002	3.59515	9.64765	36.8678	25.3698	15.3485	17.6118	19.7387	15.8177	5.77743	6.69749	9.74115	13.6508	17.3007	10.5659		14.9134	18.733	14.0476	34.8307	3.94966	10.2472	11.8535	2.13908	1.96821	-6.67785	-4.46363	11.987	7.21133	4.07888	5.53201	1.55371	13.1928	2.5427		0.347471	5.58944	7.93773	3.00928	7.43087	4.13317	11.3305	5.38656	2.75546	0.962111	6.88097
76.1	35.4103	11.8874	54.5774	30.3354	3.06973	8.95615	36.2453	24.9389	14.986	16.9271	19.1559	15.22	5.56987	6.8351	9.86358	13.6378	16.5747	10.7696		14.8514	18.8656	14.1024	34.4818	4.16521	10.2091	11.3711	2.44976	1.9249	-6.53432	-4.40274	12.1787	7.4519	4.03102	5.28684	1.26968	12.7094	2.62907		0.244888	5.75912	7.70245	2.8209	7.11977	3.75031	10.2216	5.28479	2.21004	0.593021	7.35625
76.2	35.6465	11.9115	54.7292	29.0288	3.16051	8.03028	35.5064	24.0092	14.3629	16.2047	18.6213	14.8957	5.53369	7.08207	9.88101	13.7171	16.0256	10.3143		14.8456	18.7534	14.4283	34.068	4.11001	10.2607	10.3058	2.42071	1.97645	-6.51778	-4.30371	11.9048	7.28354	4.09483	4.78354	1.16145	12.7209	2.99571		-0.14156	4.7635	7.85015	2.81454	6.86989	4.45524	10.5984	5.39809	2.41878	0.501605	6.30638
76.3	37.0318	12.3529	54.6756	27.8924	3.74474	7.60872	35.9814	22.9894	13.8524	15.5974	17.7233	14.5623	5.76316	6.67854	9.91779	13.3497	15.3942	9.77607		14.8817	18.7314	14.5572	32.6097	3.7996	9.57072	9.40314	2.21667	2.14355	-6.62096	-4.28882	12.2938	7.4071	3.78481	4.82764	1.14102	12.5721	2.88898		-0.19917	4.7004	7.46063	2.46451	7.06446	3.88616	10.5533	5.00059	2.28299	0.418188	6.50584
76.4	37.1377	12.178	54.0438	26.0731	4.1971	7.53909	35.777	22.5518	13.3214	15.1546	17.2311	14.2571	5.87061	6.45072	9.83946	12.6735	15.1319	9.69091		14.7919	18.5026	14.295	32.1918	4.05591	9.36732	9.78901	2.09464	2.2038	-6.51128	-4.32513	11.9631	7.42786	3.73431	4.94786	0.848121	12.3433	2.50522		-0.53924	4.60084	6.92863	2.4136	7.08915	3.5527	10.2383	4.72215	2.60284	0.498177	6.60947
76.5	37.226	12.6665	53.9617	25.0567	4.77427	7.37919	35.6824	21.7669	12.376	14.7327	16.7685	13.4026	5.65266	6.40864	9.40961	12.3569	14.6276	9.10029		14.8036	18.4767	14.057	31.5545	4.25597	9.35317	9.55904	1.94992	2.48948	-6.32175	-4.30728	11.8163	7.31883	3.885	4.75733	0.216745	12.7413	2.27872		-0.261	4.54755	7.12078	2.09539	6.80767	3.23539	10.5347	4.34289	2.73638	0.786136	6.4661
76.6	37.9891	12.7526	52.7155	24.1226	4.81455	6.72391	34.9434	21.3921	12.0599	14.1633	16.6958	13.235	5.3714	6.45564	9.56475	11.7295	14.3173	8.81875		14.8761	18.4332	14.2942	31.8966	4.05737	8.61869	9.26064	2.0821	2.21184	-6.20891	-4.2722	12.1197	7.43081	3.89527	4.79689	0.040555	12.649	2.29501		-0.50411	4.50408	6.65674	2.09539	7.33507	2.79837	9.70933	3.84746	2.16515	0.709576	6.30794
76.7	38.6971	12.4185	51.3816	22.7189	5.12466	6.30987	34.1484	20.141	11.7755	13.8128	16.2874	12.7097	5.32325	5.70683	9.25976	11.1008	13.8961	8.69509		14.8614	18.4648	14.2784	32.6801	4.13681	8.42359	8.89799	2.0138	2.09286	-6.22172	-4.17837	12.0739	6.98507	3.90888	4.68644	-0.07914	12.5045	2.60137		-0.46336	4.17454	6.94562	1.84083	7.18989	3.6553	10.0577	3.88971	2.4244	0.530172	5.82409
76.8	39.2199	12.7234	51.5717	22.1203	4.82923	6.13664	35.5657	20.1374	11.0408	13.3982	15.8944	12.5664	5.38931	5.66537	9.06007	10.6243	13.5845	8.25942		14.6539	18.5423	13.8553	32.7113	4.05265	8.55585	8.5906	2.23701	2.18026	-6.19103	-4.23701	12.3459	7.14239	3.48689	4.68867	-0.14593	12.5274	2.27546		-0.71911	4.24746	6.65413	1.66009	6.97557	2.78697	9.24907	3.35011	1.5075	0.557597	5.88798
76.9	40.2707	12.6291	51.2557	21.086	5.02359	5.50844	36.5634	19.6712	10.603	12.9544	15.386	12.0055	5.25183	5.90242	8.81597	10.2076	13.0337	7.8655		14.6051	18.5594	13.9202	33.297	3.72697	8.44399	7.78098	2.26138	2.02365	-6.09808	-4.11544	12.0721	6.83409	3.50965	4.55762	-0.39295	12.1666	1.79719		-0.72473	3.64869	6.24369	1.655	6.93903	2.66061	9.72896	3.96844	1.75777	0.641014	5.68463
77	40.6619	12.8455	51.5668	19.8941	4.47919	5.23119	37.1415	19.3338	9.97804	12.6395	14.7276	11.7677	5.10418	5.9093	8.18663	9.80353	12.7912	7.64478		14.6843	18.7055	14.1961	33.394	3.8821	8.30244	7.899	2.30349	2.06735	-6.2178	-4.20182	12.4899	7.0456	3.40357	4.38828	-0.63833	11.6138	1.74749		-0.85683	3.66271	6.22408	1.10514	6.49163	2.11624	9.73779	3.37508	1.39191	0.547313	5.70644
77.1	40.7676	13.2125	50.3929	19.5578	4.21009	4.39656	36.7609	18.4951	9.90592	11.8824	14.4518	11.2273	5.07743	5.44584	7.76398	9.33085	12.5342	7.36593		14.5651	18.9486	14.1217	32.5197	3.93203	8.33879	8.00754	2.18776	1.905	-6.22287	-4.07781	12.8248	7.0362	3.49085	4.28914	-0.75302	11.5547	1.9137		-0.92287	3.5309	5.90253	0.77803	6.56373	1.87493	8.91836	3.52678	1.51424	0.54617	5.46257
77.2	40.5905	13.4347	48.2789	18.4524	3.99281	4.07246	36.2101	17.9781	9.37058	11.3632	13.933	10.9553	5.29278	5.52829	7.40286	8.81616	12.2297	6.75694		14.5572	18.8042	13.6369	32.2394	3.81696	8.11286	7.42798	1.97943	1.84244	-6.09961	-4.01906	12.7697	7.17997	3.40865	4.47067	-0.78058	11.3561	2.18339		-1.16739	3.64308	6.1901	0.844217	6.46793	2.63781	9.22945	2.86044	1.38293	0.118802	4.07534
77.3	40.3807	13.8788	46.5851	17.2956	3.76945	4.04474	35.2087	17.1157	9.45583	10.9332	13.3623	10.378	5.34093	5.59343	7.09939	8.38189	12.0418	6.32829		14.5393	18.8636	13.8901	31.5345	3.82537	7.76404	7.37629	1.93764	2.41559	-6.03143	-3.97082	13.0452	7.152	3.26497	4.54263	-0.96601	11.6018	1.90881		-1.53837	3.50706	5.82279	0.473827	6.33657	2.2502	8.25692	2.67417	1.3358	-0.24457	4.11196
77.4	40.586	13.8576	44.679	16.6647	3.77661	3.80844	34.7376	16.4312	9.06968	10.5507	12.5466	10.1577	4.97213	5.35151	6.90823	8.13693	11.8368	5.94898		14.5116	18.8152	14.0974	30.7054	3.80662	7.7188	7.50722	1.75349	2.27472	-5.72735	-3.97765	12.898	7.05084	3.30064	4.37261	-1.3257	11.6514	1.52913		-1.77586	3.4734	5.22674	0.383457	6.57558	2.10864	8.66418	2.08561	1.65115	-0.45712	3.88056
77.5	40.559	14.4698	42.5741	15.7818	4.20597	3.08524	34.3242	15.7005	8.97817	10.1698	11.9043	10.0847	4.74913	5.04514	6.72299	7.81659	11.7331	5.60442		14.3749	18.4681	13.8574	30.1753	3.37643	7.57355	7.06741	1.68428	2.19121	-5.73394	-4.16654	13.1825	7.15878	3.15178	4.20578	-1.41417	11.5725	1.56417		-1.98103	3.43694	4.9261	-0.00602	6.32472	1.82458	8.47576	1.57578	1.53668	-0.66509	4.16261
77.6	41.0006	14.89	41.9018	15.2247	4.13462	2.26952	34.1164	14.9633	8.49473	9.84571	11.3113	9.84464	4.6442	5.12389	6.6227	7.31458	11.4526	5.51017		14.3335	18.4018	13.4787	28.9953	3.37275	7.41004	7.0024	1.5514	2.20584	-5.54222	-4.14338	13.0367	6.88882	3.11662	4.09474	-1.45205	10.9845	1.8917		-2.07377	2.96858	4.44769	-0.09639	6.35928	1.46927	8.81826	1.38183	1.86775	-0.73479	4.30285
77.7	41.2204	14.4598	40.5554	15.3525	4.01152	2.17657	33.7101	14.7264	8.57745	9.474	10.8829	8.78092	4.8166	5.26056	6.229	7.19974	11.2545	5.11576		14.3454	18.4142	13.7861	28.3469	3.24109	7.51622	7.28157	1.62411	1.96432	-5.62273	-4.25272	13.0056	6.9016	3.17129	4.04794	-1.49928	10.5275	1.95933		-2.39557	3.00364	4.91695	-0.08494	6.71483	2.15994	9.01649	0.977612	1.32794	-0.7805	4.39245
77.8	41.7871	14.925	39.3576	14.6558	3.86434	1.46111	32.8187	13.515	8.06318	8.99231	10.3323	8.62097	4.54693	4.8252	6.03804	6.93576	10.9881	4.87522		14.2889	18.4131	13.943	28.0176	3.05082	7.25196	7.10237	1.56803	2.32099	-5.64884	-4.24568	13.1872	6.47444	3.21894	3.96061	-1.60125	10.8697	1.6709		-2.42649	2.66148	4.46076	-0.45787	6.55385	1.74383	8.24907	1.37895	1.46486	-0.92334	4.24753
77.9	41.5188	15.2713	38.0671	13.692	2.87931	0.723185	32.3527	13.8102	8.03693	8.68179	10.1329	8.37603	4.59248	4.62199	6.08971	6.45348	10.799	5.01167		14.2486	18.235	13.546	27.1432	3.11345	6.75015	6.64999	1.35528	2.08416	-5.73203	-4.23395	12.6889	6.71424	3.24282	4.17579	-1.73463	10.3141	1.57231		-2.57263	2.70215	4.17711	-0.44769	6.45509	1.41701	8.38253	1.0621	0.780275	-1.07303	4.35583
78	41.4504	15.2565	36.9	12.93	2.3205	0.117439	32.9281	12.7884	7.46944	8.05502	9.78363	7.79279	4.43829	4.69777	5.37675	6.42123	10.2986	4.57367		14.5566	18.3013	13.3583	26.9655	2.91895	6.5966	6.95021	1.23539	1.64898	-5.4922	-4.16378	12.988	6.60117	2.91553	4.30307	-1.88836	10.1435	1.88518		-2.66257	2.69373	3.9732	-0.79899	5.98596	1.1282	7.51403	1.5633	1.04962	-1.21015	4.20702
78.1	41.7735	15.4603	35.8796	11.8939	2.25336	-0.246202	32.9455	12.2968	7.09039	7.47422	9.56495	6.87496	4.60571	4.68058	4.99298	6.37381	10.5124	4.40186		14.6316	18.3316	13.5758	26.514	2.75222	6.6151	6.80206	1.16125	1.81627	-5.45921	-4.00427	12.7632	6.70725	2.94825	4.29253	-2.16313	10.1612	2.2282		-2.83963	2.32914	3.32356	-0.68444	5.88127	0.662683	7.64062	0.983373	0.654581	-1.32671	4.13611
78.2	42.349	14.9776	35.2964	10.759	1.67002	-0.833357	32.7001	11.1148	6.65524	7.34735	9.14124	6.37815	4.6546	4.21299	4.8484	6.29561	10.4959	4.76329		14.5803	18.3709	13.9828	24.818	2.69437	6.29894	6.33195	1.21498	1.60883	-5.32811	-4.09168	12.5701	6.89592	3.0146	4.04755	-2.26096	9.94706	2.13858		-2.55296	2.39645	3.65557	-0.63989	5.8388	1.27261	7.71324	0.687651	0.589489	-1.40898	3.1665
78.3	42.448	15.267	33.9667	10.0911	1.42982	-1.25137	32.2535	10.7551	6.59503	6.99074	8.87073	6.33299	4.29212	4.42262	5.02988	6.28542	10.6989	4.43898		14.413	18.4095	13.6684	24.2203	2.7859	6.31349	6.39995	1.20134	1.7584	-5.33892	-3.94879	12.7577	6.76122	3.05891	3.98227	-2.19735	9.68975	1.77763		-2.56701	1.75981	3.13794	-0.93009	5.80127	1.0389	7.46201	0.12501	0.868934	-1.5941	2.59539
78.4	42.4551	15.1558	33.422	9.05498	1.67279	-0.950165	33.4481	10.3276	6.70292	6.58357	8.3239	5.92047	3.8603	4.48539	4.77879	5.92036	10.5772	4.02255		14.2775	18.2519	13.6598	22.7899	2.62764	6.40874	6.65273	1.19355	1.59756	-5.41303	-4.02141	12.4097	6.92422	3.18683	3.93691	-2.27763	9.8971	1.72875		-2.22975	1.80048	2.69875	-1.1452	5.43584	0.796639	7.70539	-0.27633	0.785886	-1.74836	2.40139
78.5	41.7325	15.2635	33.2144	8.00328	2.17225	-0.903958	33.9469	10.0532	5.97878	6.17498	8.10965	6.05001	4.22814	4.36854	4.55715	5.41337	10.6635	4.19612		14.0432	18.3143	13.9748	21.6777	2.83117	6.14028	6.15374	1.12844	1.38874	-5.37688	-3.92033	12.5095	6.45455	2.90364	4.01602	-2.35724	9.81452	1.88926		-2.2677	1.55368	2.40072	-1.37558	5.89509	0.762437	6.74562	-0.61334	0.954226	-1.82378	2.09129
78.6	41.8438	16.6662	32.9863	7.62088	2.20824	-1.20721	35.5482	9.54178	5.21875	5.87627	7.7209	5.90869	4.2913	3.90339	4.65947	5.03856	10.3491	3.91031		13.5504	18.3572	14.2043	20.4138	2.69632	5.91582	6.18013	1.06904	1.90091	-5.17903	-3.85159	12.0138	6.62247	2.95099	3.75635	-2.50306	9.88044	2.17524		-1.82083	1.62239	1.85303	-1.29793	5.57608	0.276968	7.12541	-1.05308	0.308923	-1.75979	2.16687
78.7	41.2218	16.8545	33.2395	6.83799	2.64655	-1.95265	36.6421	8.84355	4.95073	5.2572	7.88138	6.13516	4.17129	3.9491	4.17579	4.84021	10.2883	3.80359		13.038	18.3332	13.7679	19.5697	2.40605	5.98409	6.38738	1.02648	1.67264	-5.11104	-3.94104	12.0088	6.34345	2.88546	3.49638	-2.64994	10.0593	1.97155		-1.88547	1.90285	2.31184	-1.08537	5.32029	0.875492	6.11755	-0.43955	0.884645	-2.23401	2.10687
78.8	41.3434	16.8157	33.1715	6.18716	2.30734	-2.24709	38.0948	8.37427	5.17818	4.84448	7.29904	6.0989	4.1163	3.83522	3.87226	4.58376	9.87425	3.83293		12.8524	18.3505	13.8261	17.7474	2.42036	5.73117	5.94066	0.785076	1.71707	-4.94896	-3.80407	12.161	6.54174	2.79736	3.40963	-2.70806	9.8595	1.48676		-1.77164	1.45552	1.80075	-1.37558	5.55041	0.453675	6.38644	-0.69591	0.558066	-2.56196	1.86534
78.9	40.0197	16.9022	31.8426	5.14938	1.90206	-2.36035	37.9345	7.46662	4.71448	4.25205	7.4218	6.1771	4.21001	3.63801	3.66895	4.5688	9.97103	3.62318		12.6048	18.3262	14.0756	17.1855	2.41932	5.51683	5.60972	0.589354	1.65708	-4.78525	-3.79346	11.7297	6.37917	2.69768	3.31369	-2.7095	9.74889	1.4998		-1.63252	1.51582	1.85173	-1.35139	5.71633	0.238016	6.44042	0.007873	0.889134	-2.56196	1.90897
79	39.1686	16.0459	30.7429	4.25524	1.42266	-2.78255	38.1903	7.42081	4.73218	3.88513	6.91481	6.01511	4.75195	3.673	3.23535	4.44144	9.48993	3.47313		12.582	17.8404	14.4487	15.8921	2.10794	5.74425	5.79783	0.393176	1.36665	-4.82341	-3.74206	11.6405	6.47225	2.60653	3.32211	-2.78728	9.95374	1.71408		-1.66063	0.786633	1.47135	-1.50413	5.6788	0.33492	6.04689	-0.477	0.643358	-2.61338	1.72198
79.1	39.1215	15.9381	29.4408	3.79048	0.597878	-2.88163	37.3663	6.85434	4.38781	3.53641	6.9636	6.23361	4.73843	3.87123	2.90349	4.38128	9.30251	3.89238		12.4452	17.7939	14.1432	15.4398	2.12433	5.69309	5.16407	0.220905	1.8638	-4.80638	-3.77775	11.3103	6.65514	2.59597	3.29183	-2.80473	9.89899	1.92592		-1.70279	0.961918	1.01385	-1.42012	5.71534	0.279818	6.33443	-0.50868	0.593978	-2.4774	2.02195
79.2	39.0084	15.5717	27.9349	4.195	0.043634	-3.38024	38.6318	6.52535	3.96746	3.16235	6.32021	6.08382	4.47931	3.91081	2.78316	4.17355	8.88966	3.55283		12.2959	17.5541	14.2418	15.7852	1.98739	5.21407	4.13097	0.285568	1.55577	-4.68743	-3.47597	11.2522	6.43981	2.28128	3.20576	-2.83537	9.61396	1.6709		-1.93606	0.813276	1.48311	-1.27248	5.74201	0.637032	5.46494	-0.9321	0.8622	-2.39627	1.13492
79.3	38.4768	14.9044	27.0578	4.04446	-0.06156	-4.45773	37.9339	5.6789	3.53809	2.82414	6.57449	6.20438	4.17672	3.42057	2.76732	3.80373	8.64584	3.05783		12.0507	17.3677	14.7025	15.2028	1.70074	5.31836	3.75118	0.407212	1.51351	-4.49551	-3.4929	11.031	6.63471	2.32121	2.93932	-3.07247	9.84444	1.19996		-2.09345	0.846931	1.0766	-1.6696	5.61855	0.284568	5.68968	-1.03292	0.473896	-2.44426	1.26348
79.4	38.2613	14.5703	25.7667	3.81468	-0.29754	-5.37951	37.1861	5.26692	3.61852	2.77581	6.32731	5.99011	4.5988	3.61347	2.44978	3.68721	8.25665	3.04949		11.9525	16.9078	14.9298	14.7196	1.75581	5.5656	3.0088	0.388108	1.55893	-4.38372	-3.56715	10.5563	6.19618	2.49232	3.1251	-3.27611	9.54983	1.29855		-2.20868	0.982952	1.22822	-1.57541	5.50893	-0.1211	5.16072	-1.13373	0.696105	-2.51625	1.21206
79.5	37.8485	13.6159	25.5105	3.05104	-0.29235	-6.04845	37.8185	4.59083	3.5712	2.73997	6.54589	5.99062	4.55079	3.61644	2.21288	3.62998	8.23492	2.61915		11.7648	16.9602	14.8583	14.2871	1.66782	5.00154	2.6752	0.269258	1.40851	-4.52161	-3.4724	10.6738	6.40135	2.38319	3.17452	-3.23544	9.37071	1.63261		-2.18057	0.816081	0.928891	-1.82742	5.36473	0.157263	5.57878	-1.50722	-0.03561	-2.45112	1.35386
79.6	37.2142	13.5324	24.8056	2.14858	-0.37874	-6.56812	38.2814	4.70081	3.26933	2.65146	6.41742	5.81804	4.40158	3.46359	2.3978	3.62055	8.06425	2.30807		11.7405	16.985	15.1038	13.3399	1.54331	4.83063	2.8584	0.173606	1.82339	-4.37588	-3.64089	10.3917	6.12954	2.43847	3.29145	-3.3696	9.38098	1.58372		-2.31969	1.11617	0.526295	-2.08326	5.95534	-0.1116	5.6092	-0.86489	0.279744	-2.65909	1.27828
79.7	36.5344	13.0126	23.0344	1.23037	-0.40094	-6.83118	37.3239	4.2571	2.71978	2.53398	6.75885	5.97249	4.36554	3.12856	1.81287	3.6206	8.13068	2.1831		11.5814	17.0831	15.5879	13.0082	1.66185	4.74163	3.0967	0.030966	1.67238	-4.59534	-3.46271	10.361	6.29964	2.32345	3.42375	-3.32132	9.28743	1.30914		-2.06112	0.466913	0.785107	-2.14436	5.95534	0.036608	5.01155	-1.09436	-0.13886	-2.66366	1.04688
79.8	35.505	12.6506	21.8274	1.45299	-0.99467	-7.29056	37.8397	4.07313	2.62972	2.44183	6.62927	5.93869	4.38367	3.16477	1.592	3.21598	7.81671	1.85352		11.7773	16.8508	15.6075	12.7163	1.61317	4.09927	2.35799	-0.20055	1.3766	-4.65941	-3.36898	9.97353	6.08726	2.36968	3.20044	-3.23968	9.46067	1.13234		-2.22835	0.853942	0.280554	-2.58348	6.04324	-0.2902	5.29615	-0.26961	0.066513	-2.57682	1.11155
79.9	34.5168	12.6031	20.5661	1.28944	-1.46297	-7.99678	38.8009	4.05774	3.45994	2.47139	6.69217	6.05713	4.58275	3.30952	1.58417	2.77473	7.63225	1.59097		11.6636	16.7697	15.7628	11.9082	1.42763	3.92589	1.9712	-0.24942	1.79261	-4.75408	-3.28821	9.55215	6.1138	2.17306	3.23313	-3.21578	9.88373	1.39306		-1.73511	0.553854	0.361596	-2.37601	5.96719	-0.51916	4.44334	-0.58261	0.036212	-2.50711	0.55602
80	34.2198	11.8907	18.9726	1.13148	-2.38695	-8.43769	40.2131	3.50394	3.94218	2.55322	6.69651	6.13101	4.18682	2.7605	1.30463	2.50029	7.20792	1.57279		11.3624	16.5532	16.0913	12.1114	1.41172	4.10823	1.68654	-0.31284	1.43574	-4.48336	-2.95287	9.76284	6.15161	2.1375	3.34038	-3.23303	10.1429	1.76704		-1.80396	0.74176	-0.14034	-2.42056	5.72818	0.118311	5.00665	-0.39923	0.214652	-2.45569	0.40409
80.1	33.6122	11.7591	17.9512	1.06487	-3.1044	-8.75523	40.38	3.67359	5.02851	2.75273	6.97781	6.16642	3.88988	2.77391	1.17151	1.94463	7.10281	1.03026		11.1234	16.3259	16.595	11.3191	1.527	3.88871	0.927358	-0.43429	1.58695	-4.25845	-2.91401	9.33743	6.05131	2.26949	3.40605	-3.25375	9.79118	1.86726		-1.21095	0.964722	-0.68542	-2.7324	5.56522	-0.0527	4.85748	-0.69879	0.473896	-2.6191	0.08542
80.2	33.179	11.4085	16.9092	0.168776	-3.37583	-8.90234	40.7394	3.57166	4.85175	2.68094	6.93852	6.5448	3.61174	2.92433	0.040415	1.97666	6.68776	0.663124		11.0761	16.2221	16.7526	10.9312	1.30742	3.73112	0.585264	-0.5649	1.56078	-4.42408	-2.7854	9.28613	6.25037	2.22671	3.65142	-3.38329	9.70621	1.64646		-1.23905	0.782426	-0.71025	-2.91696	5.42103	0.181014	5.07632	-1.10109	0.258421	-2.5174	0.08698
80.3	32.8219	10.5978	15.4186	-0.37171	-3.2975	-8.99185	40.7408	3.82003	5.19829	2.76605	7.03296	6.57436	4.11645	2.96513	-0.23467	2.10217	6.72433	0.75737		11.0108	16.1776	16.7253	10.5682	1.47283	3.93189	0.927525	-0.6575	1.30476	-4.58635	-2.66342	8.99621	6.0275	2.43613	3.47211	-3.40015	9.54814	1.59024		-0.83434	1.34194	-1.28016	-3.53045	5.36473	-0.30256	4.51302	-1.41025	0.72865	-2.58024	0.10802
80.4	32.0442	10.4983	14.6062	-0.29742	-3.17404	-9.01549	40.5115	3.89887	5.31424	2.72608	6.89369	6.83846	4.03189	2.29891	-0.43035	1.78269	6.5213	0.427541		10.9657	16.1191	17.1605	9.83612	1.51477	3.63695	0.528498	-0.70968	1.62828	-4.34958	-2.61151	8.8484	6.21901	2.30089	3.62801	-3.44025	9.25102	1.72956		-0.93271	0.759989	-1.27232	-3.55082	5.75485	-0.51726	3.51105	-1.90184	-0.08387	-2.17116	-0.12806
80.5	31.41	10.0713	13.4556	-0.49701	-3.26607	-9.18979	41.1158	4.18702	5.67848	2.61525	7.1096	6.78381	3.8603	2.49094	-0.46916	1.76811	6.58285	0.068366		10.9056	15.7873	17.4551	9.55967	1.16722	3.09962	0.197973	-0.87532	1.32124	-4.24746	-2.55685	8.91232	6.04378	2.39976	3.77501	-3.41702	9.07451	1.97807		-0.67133	0.982952	-1.78994	-3.66792	5.42596	0.09266	3.41488	-1.51779	0.228119	-1.88434	-0.43504
80.6	30.6471	9.96633	12.6811	-0.85521	-2.64782	-8.56653	41.1795	3.68353	6.29329	2.61666	7.02125	6.97461	3.73948	2.58648	-0.3197	1.47644	6.73917	0.313543		10.7704	15.621	17.0968	9.52957	1.36985	3.14428	0.328236	-0.94088	1.43508	-4.17861	-2.70106	8.65106	6.04902	2.5224	3.79687	-3.33568	9.54045	1.9854		-0.89898	0.724932	-2.34417	-3.78756	5.52572	-0.14105	2.2608	-1.77222	-0.35883	-2.01461	-0.63528
80.7	29.8323	10.0114	12.102	-0.6443	-2.67709	-8.24039	40.5841	3.84051	6.99563	2.45431	7.15148	6.7567	4.07677	2.51197	-0.4614	1.08428	6.91769	0.157338		10.6914	15.508	17.0717	8.537	1.61845	3.2577	0.240839	-0.94914	1.76295	-4.14409	-2.72135	8.82543	5.89968	2.50147	3.9196	-3.28508	9.47921	1.55194		-0.82029	0.788035	-2.45266	-3.78629	6.00571	0.023308	1.77502	-0.83417	-0.2365	-1.92319	-0.66411
80.8	29.0504	9.46646	11.0114	-0.85417	-2.53502	-8.09855	40.2317	3.73976	7.28052	2.3735	7.07898	6.75144	4.36353	2.04621	-0.60974	1.10726	6.7966	0.078085		10.6386	15.4765	17.3724	8.52646	1.38145	2.70762	-0.0930147	-0.93406	1.38597	-4.2094	-2.79744	8.59655	5.97473	2.58073	3.91022	-3.3111	9.44691	1.60409		-1.03108	0.985757	-3.09054	-4.4036	5.81411	-0.18285	1.93989	-1.08092	-0.41045	-1.92548	-0.92668
80.9	28.7389	9.48929	10.3329	-1.0526	-2.55292	-8.20837	40.6112	3.5391	7.37913	2.46491	7.22683	6.40136	3.97749	2.14087	-0.52644	0.645739	7.10923	0.261617		10.6315	14.8931	17.736	8.04343	1.3245	2.69339	0.188393	-0.9004	1.653	-4.17163	-2.86098	8.45578	6.08606	2.41764	4.03363	-3.46675	9.33022	1.67905		-1.31634	0.497763	-2.83565	-4.42524	5.83682	-0.53436	1.28532	-0.88794	-0.31506	-1.80778	-0.80591
81	27.8237	9.00384	9.52774	-1.72632	-2.50941	-8.39266	40.5116	3.63653	7.92579	2.66527	6.88069	6.42627	3.72833	2.15462	-0.71091	0.319486	6.98603	0.234221		10.5289	14.8774	17.1446	7.25591	1.10278	2.73665	0.241247	-0.96272	1.33897	-4.20672	-2.74767	8.59913	5.9082	2.61273	4.15886	-3.59985	9.00749	1.89333		-1.27419	0.867965	-3.27746	-4.15795	5.88225	0.145863	1.25097	-1.05788	0.027234	-1.88891	-0.85422
81.1	27.2875	8.64638	8.58751	-2.52079	-2.58354	-8.49754	39.6378	3.65571	8.76553	2.67859	6.45596	6.08492	3.66352	1.97913	-0.68832	-0.0688207	7.19145	0.247577		10.3482	14.9284	16.9413	7.5615	0.401701	2.12784	-0.12506	-1.00352	1.31761	-4.01299	-2.77102	8.32556	6.01701	2.65267	3.9666	-3.62684	8.82059	1.67253		-1.57069	0.166825	-3.65261	-4.19104	5.89608	-0.2465	0.222507	-1.07996	-0.15121	-1.98033	-0.73735
81.2	26.7993	8.53746	8.28358	-2.65624	-2.46161	-8.41039	39.1423	3.96244	9.82212	2.61966	6.19505	6.28961	3.93751	1.89613	-0.69456	-0.401035	7.19011	0.490873		10.2849	14.9995	17.0044	7.29875	0.239479	2.1943	-0.0954285	-1.09918	1.58458	-3.82288	-2.7699	8.6885	5.69352	2.69829	4.21186	-3.54125	8.92671	1.27248		-1.37185	0.237248	-3.66708	-3.98051	5.8828	-0.1631	0.6093	-1.45061	0.261704	-2.00082	-0.9446
81.3	25.8298	7.78176	8.12105	-2.60029	-2.8172	-8.21407	39.297	3.70981	10.1572	2.58682	6.14884	6.06467	3.60817	2.0485	-0.31555	-0.629304	7.66001	0.538655		10.1557	14.5132	17.2756	6.9058	0.097409	2.17012	0.111077	-1.16683	1.09033	-3.90694	-2.69127	8.32866	5.78911	2.82246	4.06311	-3.53566	9.04099	1.23418		-1.79438	-0.32239	-4.17082	-4.38843	5.95061	-0.65842	-0.1607	-1.82541	-0.2599	-2.04028	-0.25236
81.4	25.4646	7.85039	7.25664	-2.76163	-2.13198	-7.87761	40.7693	3.65926	10.679	2.46604	5.97167	6.27402	3.63017	2.26015	-0.35087	-0.517934	7.63378	0.441524		9.9979	14.4075	17.0065	6.81924	-0.55346	2.01072	-0.110918	-1.36917	1.34754	-3.69522	-2.85792	8.43137	5.46683	2.63427	4.1635	-3.57383	9.2616	1.49654		-1.3994	-0.5242	-3.84857	-4.13463	6.04774	-0.85776	0.195249	-1.52909	-0.0307	-2.25736	-0.27028
81.5	24.7781	7.79201	7.12831	-2.82305	-1.49887	-7.79283	41.2441	3.35158	10.7608	2.48509	5.90849	6.05832	3.60646	1.78575	-0.37912	-0.576735	8.11728	0.641679		9.69744	14.4225	17.0097	6.08869	-0.77422	2.09642	-0.0010404	-1.46203	1.2221	-3.64789	-2.78979	8.39237	5.52167	2.71851	4.39737	-3.62337	9.77453	1.68231		-1.71293	-0.39512	-4.3003	-3.97046	6.24066	-0.16644	0.547892	-1.75667	-0.31919	-2.34557	-0.55311
81.6	23.592	7.30267	6.59274	-2.65026	-1.38714	-8.14604	40.1636	3.78061	10.8476	2.59442	5.86515	6.1272	4.03055	2.11895	-0.19878	-0.802565	7.98355	0.523286		9.64089	14.5137	17.2684	5.75191	-0.84498	2.17209	0.26015	-1.51369	1.16126	-3.44469	-2.73706	8.06625	5.45131	2.51701	4.27473	-3.59763	9.60598	1.41262		-1.11864	-0.87692	-4.63014	-4.01284	6.27519	-0.57223	0.002621	-0.99328	-0.08414	-2.46301	-0.88035
81.7	23.3504	7.04493	5.74396	-2.92557	-1.21248	-8.00592	39.3512	3.6331	10.8428	2.76737	5.77328	5.96385	4.16423	2.32959	-0.3447	-0.630009	8.3403	0.521599		9.42887	14.1508	17.1568	5.3249	-1.53273	1.89278	0.173835	-1.53273	1.50132	-3.32936	-2.62406	8.29401	5.548	2.55624	4.47183	-3.84533	9.33102	1.22767		-1.37031	-0.41597	-4.83721	-3.78358	6.12375	-0.65916	0.259329	-1.41625	-0.32276	-2.59924	-0.33926
81.8	22.9187	6.45184	5.30694	-3.10474	-1.12475	-8.17721	37.887	4.01335	11.3416	2.68393	5.71933	6.19642	3.8603	2.65174	-0.53693	-0.433986	8.26478	0.592832		9.02667	14.1491	16.5589	4.76037	-1.56613	1.92831	0.117735	-1.51564	1.12454	-3.22829	-2.67077	8.10587	5.65823	2.57778	4.3141	-3.83713	9.49607	1.43217		-1.02925	-0.72618	-5.43559	-4.35953	6.67798	-0.82985	-0.57206	-1.20977	-0.61995	-2.41776	-0.48106
81.9	22.1175	6.40951	4.57538	-3.04684	-1.04453	-8.22578	36.1953	3.46618	11.4347	2.5002	5.59288	6.1266	3.59019	2.25455	-0.49933	-0.674774	8.52965	0.624749		8.97808	13.8643	16.6266	4.13227	-1.67814	2.15712	0.446262	-1.72111	1.23752	-3.12033	-2.54593	7.9168	5.659	2.56559	4.34204	-4.0723	9.4494	1.82734		-1.20847	-0.64709	-5.18318	-4.16231	6.49125	-1.25605	0.007311	-1.41677	-0.47214	-2.12671	-0.45379
82	21.6796	6.12025	4.15777	-3.24826	-0.64436	-8.03504	35.1234	3.6917	11.3888	2.38111	5.64564	6.1549	3.5022	2.50132	-0.43258	-0.826032	8.24631	0.68482		8.82976	13.7329	16.7636	3.97607	-2.11707	1.80798	0.354704	-1.68979	1.02013	-3.09155	-2.34542	7.74045	5.85914	2.74422	4.48527	-4.01524	9.56768	1.91289		-0.91172	-0.91557	-5.44547	-3.85328	6.25014	-0.09333	-0.41234	-1.64843	-0.74318	-2.1615	-0.69221
82.1	21.1861	5.47387	3.99317	-3.05686	-0.04401	-7.97991	35.2475	3.72698	11.1967	2.38871	5.63411	6.15202	3.71637	2.68336	-0.9848	-0.652174	8.32968	0.854751		8.8524	13.5642	16.4638	3.13289	-2.20054	1.67621	-0.0644735	-2.12003	0.895745	-3.16441	-2.51901	7.51879	5.73602	2.44243	4.38237	-3.99375	9.72765	1.73282		-1.11384	-1.00886	-5.6938	-3.89071	6.23154	-0.49898	0.089639	-2.28456	-0.33915	-1.96581	-0.90102
82.2	19.8227	5.20652	3.09396	-2.94587	0.122952	-7.77037	35.0486	3.70437	11.1336	2.33213	5.73547	6.14711	3.33181	2.46835	-1.19045	-0.675261	8.13211	0.880084		8.73265	13.5799	15.9043	2.91723	-2.28269	1.78478	0.153277	-2.22582	1.15598	-3.20008	-2.4211	7.65904	5.9484	2.53673	4.54099	-3.73121	9.43464	1.68394		-0.80292	-0.66314	-5.76075	-3.80432	6.4154	-0.64362	0.400444	-2.51517	-0.75525	-2.04099	-0.10593
82.3	18.665	4.834	2.48098	-3.05191	-0.00346	-7.90641	34.7823	3.92669	11.2288	2.24991	5.6604	6.16973	3.32913	2.39951	-1.18174	-0.280831	8.40119	0.92379		8.74815	13.5854	16.0117	2.59838	-2.60997	1.89171	0.317415	-2.17325	0.7268	-3.02432	-2.31564	7.21408	5.54057	2.554	4.25568	-3.68177	9.13036	1.80289		-1.03673	-1.11047	-6.07013	-4.27547	6.19122	-0.85687	-0.09391	-2.49032	-0.53314	-2.0808	-0.16359
82.4	18.0948	4.70036	2.20098	-2.98439	-0.77524	-8.16915	34.5458	3.81494	11.3928	2.13815	5.63697	6.24844	3.26322	2.48116	-1.46033	-0.0214002	8.20764	1.02555		8.58625	13.208	16.1104	2.02798	-2.75496	1.445	-0.0572238	-2.09858	0.893042	-3.07912	-2.17469	7.28648	5.63901	2.52545	4.08179	-3.60505	8.9604	2.10925		-0.93655	-0.75695	-5.76532	-4.04046	6.0525	-0.9349	0.28122	-2.80598	-0.64875	-2.15666	-0.4098
82.5	16.791	4.45562	1.118	-2.86221	-0.98007	-8.40438	35.0182	3.92385	11.5877	2.09245	5.56448	6.57606	3.62363	2.59618	-1.49965	-0.108275	8.32796	0.791168		8.3364	13.112	16.011	2.08401	-2.82322	1.43802	0.109412	-2.04855	0.877947	-3.00625	-2.24792	7.17302	5.46737	2.58631	4.30762	-3.67454	8.62063	2.15161		-1.11872	-1.23091	-6.10293	-3.83018	5.85015	-0.11332	-0.43554	-2.24601	-0.31688	-2.32044	-0.28358
82.6	16.1184	3.89815	0.705029	-2.85154	-1.43065	-8.45628	35.0065	3.51791	11.3897	2.17062	5.66666	6.49168	3.6026	2.12759	-1.43385	0.0702975	8.10196	0.638732		8.42545	13.0876	15.2662	1.4409	-3.18189	1.55605	0.276131	-2.20561	0.52404	-2.815	-2.22416	6.81752	5.56286	2.39376	3.90074	-3.63753	8.27735	1.92674		-1.31083	-0.89843	-6.09127	-4.13024	5.86746	-0.3879	-0.01669	-2.34587	-0.23486	-2.4474	-0.18462
82.7	15.3854	3.81363	0.199988	-2.78207	-1.90217	-8.60328	36.9794	3.84808	10.8081	2.26991	5.5155	6.61012	3.33255	2.24875	-1.45014	0.212667	8.26383	0.834247		8.22611	13.1276	15.4709	1.08141	-3.17675	1.09529	-0.0192688	-2.11905	0.811371	-2.82581	-2.19846	6.73094	5.76191	2.43888	4.12899	-3.68274	7.78308	1.88355		-1.24707	-1.16557	-6.27323	-3.92237	5.27757	-0.51803	-0.13755	-1.96154	-0.24306	-2.57405	-0.03893
82.8	14.5182	3.86239	-1.0421	-2.82044	-1.97496	-8.86237	36.7306	3.32258	10.7167	2.30669	5.58781	6.43966	3.13259	2.49289	-1.67884	0.0311688	8.19807	0.724387		8.10255	12.6153	15.6064	0.843415	-2.99266	1.2022	-0.0229311	-2.53883	0.517514	-3.05779	-2.15103	6.44693	5.77786	2.41977	3.96844	-3.62125	7.91522	2.21109		-1.52465	-1.16368	-6.60011	-4.39115	5.2223	-0.43138	0.105624	-2.1519	0.357265	-2.37798	-0.10048
82.9	14.0286	3.6867	-1.88845	-2.96487	-2.1985	-8.70193	36.7115	3.43113	11.2031	2.25311	5.44089	6.60283	3.19449	2.60299	-1.71696	0.0978827	8.36836	0.679867		8.0149	12.548	15.2946	0.178995	-3.29285	1.33957	0.047735	-2.53935	0.560492	-2.88987	-2.0776	6.55243	5.92087	2.52016	3.81805	-3.49576	7.96639	2.46041		-1.4887	-0.9945	-6.27347	-4.28406	5.12927	-0.61227	0.473335	-2.16674	-0.22624	-2.44058	-0.16281
83	13.5123	3.53391	-2.89791	-2.83866	-1.4448	-9.12199	36.1043	3.10297	11.2573	2.15692	5.5868	6.44229	3.43689	2.20897	-1.5036	0.220363	8.22295	0.731473		7.97002	12.5806	15.0536	-0.0531461	-3.20619	1.06757	-0.165845	-2.75216	0.759758	-2.69652	-1.94298	6.08078	5.82407	2.69555	4.11331	-3.3776	8.03171	2.2999		-1.79939	-1.51052	-6.60126	-4.09184	5.34794	0.306597	0.005136	-2.23654	-0.16364	-2.34493	-0.20099
83.1	12.622	2.88322	-3.10854	-2.78752	-1.15223	-9.08051	36.3808	3.32755	11.9227	2.15974	5.44679	6.39408	3.04133	2.36324	-1.65212	0.069051	8.26526	0.794611		7.84163	12.4856	15.2875	-0.0122835	-3.12328	1.12473	-0.152028	-2.76139	0.350349	-2.52545	-2.03742	5.8312	5.82735	2.45625	3.80306	-3.29221	8.0705	1.96911		-1.50828	-1.30424	-6.54553	-4.17417	5.23137	-0.10481	0.366098	-2.23315	-0.57462	-2.42967	-0.28513
83.2	12.4301	2.61346	-2.82159	-2.97567	-0.74203	-9.51851	36.7283	2.93795	12.9425	2.14022	5.62719	6.09754	2.88105	2.50375	-1.59587	0.11658	8.09172	0.890487		7.73124	12.2582	15.6392	-0.429485	-3.35612	1.29524	0.214537	-2.71441	0.695423	-2.56963	-2.03844	5.78362	5.49742	2.55136	3.76534	-3.33394	7.93238	2.00007		-1.61876	-1.83368	-6.68966	-4.32677	5.07732	-0.31634	-0.58554	-2.29215	-0.36483	-2.2181	-0.05763
83.3	12.2668	2.45395	-2.6046	-2.92753	-0.33523	-9.85668	37.2837	2.88882	14.4842	2.11075	5.48866	6.0611	2.8667	2.30175	-1.45129	0.109372	8.08732	1.00349		7.70669	12.2893	15.1539	-0.252333	-3.32646	1.11362	0.0638825	-2.75606	0.40361	-2.47085	-2.05251	5.50974	5.70947	2.26238	3.54792	-3.34204	7.45566	2.16058		-1.05337	-1.57726	-7.01061	-4.65612	5.03822	-0.33523	-0.15111	-2.55071	-0.77667	-1.98595	-0.27812
83.4	11.5303	2.08059	-2.48042	-2.83918	-0.12181	-10.0338	37.3925	2.8063	16.026	2.06223	5.71177	5.66401	3.29324	2.09934	-1.43099	-0.0200995	7.97886	0.965859		7.55324	12.4153	14.9728	-0.18086	-3.21334	0.975453	-0.207962	-2.60518	0.47157	-2.49667	-1.93869	5.59486	5.60798	2.33361	3.32723	-3.19728	7.50144	2.3162		-1.27551	-1.91415	-6.61239	-4.50827	4.84555	-0.6369	-0.16263	-1.87811	-0.62213	-1.93085	-0.20177
83.5	11.4297	1.5528	-2.23254	-3.01236	-0.27337	-10.2616	37.9754	2.92516	17.2346	2.26512	5.60543	5.73941	2.87644	2.22347	-1.42978	0.0164278	8.00126	0.786904		7.48864	12.5148	15.2685	-0.499998	-3.41625	1.17071	0.120316	-2.91292	0.785927	-2.41099	-1.83681	5.16593	5.75	2.5163	3.84001	-3.122	7.55719	2.09458		-1.0076	-1.92181	-6.7739	-4.35829	4.92353	0.050332	-0.24389	-2.05389	-0.6439	-1.81824	-0.28981
83.6	10.9617	1.11633	-2.54575	-3.0173	-0.3415	-10.243	37.8349	3.1959	18.0346	2.2441	5.88147	5.43712	2.63716	2.37173	-1.35711	0.0872605	7.93434	0.949813		7.37845	12.3867	15.3337	-0.0901275	-3.36299	0.950778	0.0703749	-2.77523	0.426681	-2.6337	-1.67383	5.24361	6.00608	2.42384	3.46853	-2.97638	7.61353	1.69942		-1.27113	-1.73686	-6.67881	-4.44851	4.8282	-0.40832	-0.02456	-1.57069	-0.69821	-1.78054	-0.54537
83.7	10.2616	1.174	-2.57017	-3.60503	-0.13632	-10.568	38.4369	2.84359	18.2522	2.26184	5.83729	5.57929	2.40204	1.9001	-1.45969	-0.334105	8.08301	0.719057		7.36588	12.3943	14.7661	-0.233586	-3.10106	0.507785	-0.247914	-2.79784	0.808273	-2.2685	-1.39489	4.99899	5.90252	2.53297	3.73256	-2.95074	7.79525	1.72875		-1.16554	-2.17247	-6.72249	-4.12727	4.78144	-0.41876	-0.66316	-1.75873	-0.52162	-1.58714	-0.35526
83.8	9.66695	0.852431	-2.66859	-4.03713	0.062792	-10.1464	38.9471	3.09717	18.1364	2.17428	6.23443	5.44127	2.89925	2.17236	-1.59065	-0.304081	8.1346	0.653656		7.18566	12.4001	14.8275	-0.440682	-3.34966	0.806011	-0.0470692	-2.69608	0.581776	-2.27367	-1.44813	4.87249	6.09086	2.07755	3.84813	-3.00645	7.57384	1.92755		-1.24811	-1.92158	-6.89247	-4.55853	4.81365	-0.43073	-0.3046	-1.66209	-0.76767	-1.56686	-0.41057
83.9	9.12739	0.298928	-2.89571	-3.89166	0.736461	-10.1305	38.966	2.56705	18.2541	2.14566	6.18749	5.66689	2.83869	2.36742	-1.69578	-0.106811	8.2532	0.664441		7.11764	12.0265	15.0154	-0.224359	-3.32716	0.890572	0.317082	-2.666	0.55831	-2.40812	-1.44211	5.27422	5.78857	2.24307	3.31234	-2.99854	7.49993	1.95363		-1.17912	-2.45049	-6.5317	-4.44592	4.61887	-0.66694	-0.74692	-1.93455	-0.30198	-1.4262	-0.35604
84	8.52079	0.336661	-2.66846	-3.85875	1.1557	-10.1559	38.401	3.29594	18.7317	2.11892	6.36771	5.61309	2.87369	2.49795	-1.32804	-0.472031	8.16868	0.579664		6.9986	11.9654	14.9683	-0.531268	-3.20911	0.424787	-0.0400775	-2.58581	0.929165	-2.43833	-1.3954	4.93548	5.84691	2.24307	3.45219	-2.93214	7.38265	1.55276		-1.19728	-2.39505	-6.7693	-4.23713	4.86514	-0.14205	-0.33545	-1.97848	-0.73434	-1.53361	-0.48226
84.1	8.34515	0.250729	-2.58445	-3.99564	1.17862	-10.385	38.0341	3.11173	19.8228	2.09151	6.17937	5.79423	2.80748	2.11991	-1.41744	-0.342125	7.76799	0.5791		6.95895	12.0986	14.4119	-0.448298	-3.40431	0.56429	-0.103918	-2.52713	0.544672	-2.46673	-1.43905	5.17213	5.45612	2.24907	3.25189	-2.98052	7.29378	1.31322		-1.09884	-2.36907	-6.5396	-4.50889	4.81044	-0.38218	0.086944	-2.14189	-0.52237	-1.59645	-0.53056
84.2	7.84605	0.314123	-2.75687	-3.81997	1.83456	-10.486	38.0377	3.76368	21.8512	2.01794	6.40875	5.80474	2.9324	2.33957	-1.44582	-0.17824	7.30919	0.593961		6.93158	12.1784	14.4046	0.0392708	-3.298	0.849776	0.130637	-2.71311	0.775578	-2.57316	-1.37347	5.20658	5.60907	2.33137	3.1015	-3.01001	7.41607	1.52913		-1.15568	-2.28069	-6.67973	-4.39101	4.85263	-0.68493	-0.24098	-2.30757	-0.92391	-1.75655	-0.49316
84.3	7.30323	0.457518	-2.47578	-3.81165	2.02919	-10.7829	38.1948	3.48749	23.0635	1.86723	6.30112	5.88226	3.28017	2.40632	-1.3153	-0.499887	7.20438	0.668768		6.83629	11.6867	14.5696	-0.145343	-3.09572	0.49224	-0.0479847	-2.63987	0.874256	-2.66583	-1.31207	4.99113	5.41832	2.13008	3.21669	-3.08384	7.32292	1.85667		-1.41207	-1.96819	-6.90609	-4.61622	4.81488	-0.40405	0.062575	-1.82583	-0.8529	-1.73546	-0.27656
84.4	7.1256	0.297374	-2.64331	-3.7125	2.19427	-11.432	37.459	3.44203	24.617	1.83767	6.51721	5.85345	3.23877	2.28267	-1.29717	-0.396266	7.23079	0.730658		6.99004	11.7122	14.4286	0.0451219	-3.05425	0.595873	-0.0929314	-2.75827	0.570907	-2.46683	-1.40346	5.26719	5.50867	2.19227	3.28768	-3.1513	7.24383	1.87704		-1.35439	-2.34912	-6.5262	-4.37861	4.84096	-0.58892	-0.44161	-1.97653	-1.10641	-1.85995	-0.20021
[truncated: 156 more rows]
[truncated: 25 more columns]

## Sheet: Fig. 6o
CBF (%)
[truncated: 1,001 more rows]
[truncated: 7 more columns]

## Sheet: Fig. 6p
Maximum blood flow (%）
[truncated: 19 more rows]
