# Supplementary material for: Synaptic-like transmission between neural axons and arteriolar smooth muscle cells drives cerebral neurovascular coupling
Source: Nat Neurosci. 2024 Jan 2;27(2):232–48. doi: 10.1038/s41593-023-01515-0 (PMC10849963; doi:10.1038/s41593-023-01515-0)
Supplement: Supplementary file 19 — Statistical source data. [file 41593_2023_1515_MOESM19_ESM.xlsx]

## Sheet: Fig. 7c
time(ms)	pA		Glu-induced current (pA)
31115.4	-24.4141		83.2
31115.4	-25.0244		86.7
31115.5	-24.4141		142
31115.6	-23.1934		67
31115.6	-23.1934		34
31115.7	-24.4141
31115.7	-25.0244
31115.8	-25.6348
31115.8	-25.6348
31115.8	-25.6348
31115.9	-25.0244
31115.9	-25.6348
31116	-25.0244
31116.1	-25.0244
31116.1	-25.6348
31116.2	-25.6348
31116.2	-26.2451
31116.2	-26.8555
31116.3	-26.2451
31116.3	-24.4141
31116.4	-24.4141
31116.4	-23.8037
31116.5	-24.4141
31116.6	-24.4141
31116.6	-23.8037
31116.7	-23.8037
31116.7	-24.4141
31116.8	-26.8555
31116.8	-27.4658
31116.8	-26.2451
31116.9	-25.6348
31116.9	-24.4141
31117	-23.8037
31117.1	-22.583
31117.1	-22.583
31117.2	-23.1934
31117.2	-23.8037
31117.2	-23.8037
31117.3	-25.6348
31117.3	-25.6348
31117.4	-25.6348
31117.4	-25.0244
31117.5	-23.8037
31117.6	-23.8037
31117.6	-25.0244
31117.7	-25.6348
31117.7	-25.6348
31117.8	-25.0244
31117.8	-24.4141
31117.8	-23.1934
31117.9	-24.4141
31117.9	-25.0244
31118	-25.0244
31118.1	-25.6348
31118.1	-25.6348
31118.2	-26.2451
31118.2	-26.8555
31118.2	-26.8555
31118.3	-25.6348
31118.3	-25.0244
31118.4	-25.0244
31118.4	-25.6348
31118.5	-25.0244
31118.6	-23.8037
31118.6	-21.9727
31118.7	-23.8037
31118.7	-25.6348
31118.8	-28.0762
31118.8	-29.9072
31118.8	-28.6865
31118.9	-27.4658
31118.9	-26.2451
31119	-25.0244
31119.1	-23.8037
31119.1	-22.583
31119.2	-21.9727
31119.2	-22.583
31119.2	-22.583
31119.3	-23.1934
31119.3	-25.0244
31119.4	-25.6348
31119.4	-26.2451
31119.5	-25.6348
31119.6	-25.6348
31119.6	-25.0244
31119.7	-24.4141
31119.7	-23.8037
31119.8	-23.8037
31119.8	-23.8037
31119.8	-23.8037
31119.9	-23.8037
31119.9	-25.0244
31120	-26.2451
31120.1	-26.8555
31120.1	-26.2451
31120.2	-25.6348
31120.2	-25.6348
31120.2	-25.6348
31120.3	-25.0244
31120.3	-24.4141
31120.4	-24.4141
31120.4	-25.6348
31120.5	-26.8555
31120.6	-27.4658
31120.6	-28.6865
31120.7	-28.6865
31120.7	-27.4658
31120.8	-25.6348
31120.8	-25.6348
31120.8	-24.4141
31120.9	-26.2451
31120.9	-25.6348
31121	-24.4141
31121.1	-23.8037
31121.1	-22.583
31121.2	-23.1934
31121.2	-23.1934
31121.2	-23.8037
31121.3	-23.8037
31121.3	-25.0244
31121.4	-26.2451
31121.4	-28.0762
31121.5	-28.0762
31121.6	-27.4658
31121.6	-26.2451
31121.7	-24.4141
31121.7	-23.8037
31121.8	-23.8037
31121.8	-23.8037
31121.8	-23.1934
31121.9	-23.1934
31121.9	-23.8037
31122	-24.4141
31122.1	-24.4141
31122.1	-25.6348
31122.2	-26.2451
31122.2	-25.0244
31122.2	-24.4141
31122.3	-25.0244
31122.3	-25.6348
31122.4	-26.2451
31122.4	-28.0762
31122.5	-28.0762
31122.6	-26.8555
31122.6	-25.6348
31122.7	-24.4141
31122.7	-25.0244
31122.8	-26.2451
31122.8	-26.2451
31122.8	-26.8555
31122.9	-26.2451
31122.9	-25.6348
31123	-24.4141
31123.1	-25.0244
31123.1	-28.0762
31123.2	-25.6348
31123.2	-26.2451
31123.2	-26.2451
31123.3	-26.2451
31123.3	-24.4141
31123.4	-25.6348
31123.4	-24.4141
31123.5	-23.1934
31123.6	-23.1934
31123.6	-24.4141
31123.7	-25.0244
31123.7	-25.0244
31123.8	-24.4141
31123.8	-23.1934
31123.8	-23.1934
31123.9	-23.1934
31123.9	-25.0244
31124	-24.4141
31124.1	-25.0244
31124.1	-25.0244
31124.2	-26.2451
31124.2	-26.2451
31124.2	-26.8555
31124.3	-25.6348
31124.3	-25.0244
31124.4	-25.6348
31124.4	-25.6348
31124.5	-25.6348
31124.6	-25.0244
31124.6	-24.4141
31124.7	-26.8555
31124.7	-27.4658
31124.8	-25.6348
31124.8	-23.8037
31124.8	-22.583
31124.9	-23.1934
31124.9	-24.4141
31125	-25.0244
31125.1	-25.0244
31125.1	-25.6348
31125.2	-26.8555
31125.2	-26.8555
31125.2	-27.4658
31125.3	-25.6348
31125.3	-26.2451
31125.4	-25.6348
31125.4	-26.8555
31125.5	-26.2451
31125.6	-25.0244
31125.6	-25.0244
31125.7	-24.4141
31125.7	-24.4141
31125.8	-25.0244
31125.8	-25.6348
31125.8	-26.2451
31125.9	-27.4658
31125.9	-26.2451
31126	-26.2451
31126.1	-26.8555
31126.1	-28.0762
31126.2	-28.0762
31126.2	-28.0762
31126.2	-26.8555
31126.3	-26.2451
31126.3	-24.4141
31126.4	-23.8037
31126.4	-24.4141
31126.5	-23.8037
31126.6	-24.4141
31126.6	-25.6348
31126.7	-25.6348
31126.7	-25.6348
31126.8	-24.4141
31126.8	-23.8037
31126.8	-24.4141
31126.9	-25.6348
31126.9	-26.8555
31127	-27.4658
31127.1	-28.0762
31127.1	-28.0762
31127.2	-26.2451
31127.2	-23.1934
31127.2	-22.583
31127.3	-23.1934
31127.3	-25.6348
31127.4	-26.2451
31127.4	-26.2451
31127.5	-27.4658
31127.6	-26.2451
31127.6	-26.2451
31127.7	-26.2451
31127.7	-25.0244
31127.8	-26.2451
31127.8	-25.0244
31127.8	-23.8037
31127.9	-23.8037
31127.9	-25.0244
31128	-26.8555
31128.1	-27.4658
31128.1	-27.4658
31128.2	-26.2451
31128.2	-26.2451
31128.2	-25.6348
31128.3	-24.4141
31128.3	-23.1934
31128.4	-24.4141
31128.4	-25.6348
31128.5	-25.0244
31128.6	-23.8037
31128.6	-23.1934
31128.7	-24.4141
31128.7	-25.6348
31128.8	-26.2451
31128.8	-25.6348
31128.8	-28.0762
31128.9	-28.6865
31128.9	-28.6865
31129	-28.6865
31129.1	-27.4658
31129.1	-26.8555
31129.2	-25.6348
31129.2	-25.6348
31129.2	-25.0244
31129.3	-26.2451
31129.3	-26.8555
31129.4	-26.2451
31129.4	-28.0762
31129.5	-27.4658
31129.6	-28.6865
31129.6	-27.4658
31129.7	-25.0244
31129.7	-24.4141
31129.8	-24.4141
31129.8	-24.4141
31129.8	-25.6348
31129.9	-28.0762
31129.9	-28.6865
31130	-27.4658
31130.1	-26.8555
31130.1	-27.4658
31130.2	-27.4658
31130.2	-27.4658
31130.2	-25.6348
31130.3	-25.0244
31130.3	-25.6348
31130.4	-26.2451
31130.4	-27.4658
31130.5	-28.0762
31130.6	-27.4658
31130.6	-27.4658
31130.7	-26.2451
31130.7	-25.0244
31130.8	-24.4141
31130.8	-25.0244
31130.8	-23.1934
31130.9	-21.3623
31130.9	-21.9727
31131	-23.1934
31131.1	-25.0244
31131.1	-25.0244
31131.2	-25.6348
31131.2	-26.2451
31131.2	-24.4141
31131.3	-23.1934
31131.3	-23.8037
31131.4	-24.4141
31131.4	-25.6348
31131.5	-26.2451
31131.6	-26.8555
31131.6	-26.2451
31131.7	-26.8555
31131.7	-28.0762
31131.8	-28.0762
31131.8	-27.4658
31131.8	-27.4658
31131.9	-26.2451
31131.9	-26.8555
31132	-26.2451
31132.1	-25.6348
31132.1	-24.4141
31132.2	-22.583
31132.2	-21.3623
31132.2	-21.3623
31132.3	-23.1934
31132.3	-25.0244
31132.4	-26.8555
31132.4	-27.4658
31132.5	-27.4658
31132.6	-26.8555
31132.6	-26.8555
31132.7	-26.8555
31132.7	-25.6348
31132.8	-25.6348
31132.8	-26.2451
31132.8	-26.2451
31132.9	-27.4658
31132.9	-26.8555
31133	-26.2451
31133.1	-25.0244
31133.1	-25.0244
31133.2	-26.8555
31133.2	-28.0762
31133.2	-29.2969
31133.3	-28.6865
31133.3	-25.6348
31133.4	-26.2451
31133.4	-26.2451
31133.5	-26.2451
31133.6	-26.2451
31133.6	-25.6348
31133.7	-25.0244
31133.7	-23.8037
31133.8	-23.8037
31133.8	-23.1934
31133.8	-22.583
31133.9	-21.9727
31133.9	-21.9727
31134	-23.8037
31134.1	-23.8037
31134.1	-23.8037
31134.2	-23.8037
31134.2	-25.0244
31134.2	-25.0244
31134.3	-24.4141
31134.3	-25.0244
31134.4	-25.6348
31134.4	-27.4658
31134.5	-27.4658
31134.6	-26.2451
31134.6	-25.6348
31134.7	-23.8037
31134.7	-23.1934
31134.8	-22.583
31134.8	-23.1934
31134.8	-25.6348
31134.9	-27.4658
31134.9	-28.0762
31135	-28.0762
31135.1	-28.6865
31135.1	-28.0762
31135.2	-27.4658
31135.2	-27.4658
31135.2	-25.6348
31135.3	-23.8037
31135.3	-22.583
31135.4	-21.3623
31135.4	-21.3623
31135.5	-21.9727
31135.6	-23.1934
31135.6	-23.1934
31135.7	-23.8037
31135.7	-23.8037
31135.8	-23.8037
31135.8	-25.0244
31135.8	-26.2451
31135.9	-28.0762
31135.9	-28.6865
31136	-28.0762
31136.1	-28.0762
31136.1	-27.4658
31136.2	-25.6348
31136.2	-25.0244
31136.2	-24.4141
31136.3	-25.0244
31136.3	-25.0244
31136.4	-25.6348
31136.4	-25.6348
31136.5	-25.6348
31136.6	-25.6348
31136.6	-26.2451
31136.7	-25.0244
31136.7	-24.4141
31136.8	-23.8037
31136.8	-23.8037
31136.8	-24.4141
31136.9	-23.8037
31136.9	-23.8037
31137	-25.0244
31137.1	-25.0244
31137.1	-25.0244
31137.2	-25.0244
31137.2	-24.4141
31137.2	-23.8037
31137.3	-24.4141
31137.3	-24.4141
31137.4	-25.6348
31137.4	-26.2451
31137.5	-26.2451
31137.6	-26.2451
31137.6	-25.6348
31137.7	-24.4141
31137.7	-25.0244
31137.8	-25.0244
31137.8	-25.0244
31137.8	-25.6348
31137.9	-25.6348
31137.9	-25.0244
31138	-25.0244
31138.1	-25.6348
31138.1	-25.6348
31138.2	-25.0244
31138.2	-23.8037
31138.2	-23.1934
31138.3	-23.1934
31138.3	-25.0244
31138.4	-25.6348
31138.4	-27.4658
31138.5	-28.0762
31138.6	-28.0762
31138.6	-26.2451
31138.7	-25.6348
31138.7	-24.4141
31138.8	-25.0244
31138.8	-24.4141
31138.8	-23.8037
31138.9	-22.583
31138.9	-22.583
31139	-23.8037
31139.1	-23.8037
31139.1	-23.1934
31139.2	-23.1934
31139.2	-23.1934
31139.2	-24.4141
31139.3	-25.6348
31139.3	-27.4658
31139.4	-27.4658
31139.4	-26.2451
31139.5	-26.2451
31139.6	-25.0244
31139.6	-24.4141
31139.7	-23.8037
31139.7	-23.1934
31139.8	-23.1934
31139.8	-23.8037
31139.8	-24.4141
31139.9	-23.8037
31139.9	-23.1934
31140	-23.1934
31140.1	-23.8037
31140.1	-25.6348
31140.2	-25.0244
31140.2	-25.0244
31140.2	-25.0244
31140.3	-25.6348
31140.3	-24.4141
31140.4	-26.2451
31140.4	-25.0244
31140.5	-25.6348
31140.6	-25.6348
31140.6	-24.4141
31140.7	-23.8037
31140.7	-23.8037
31140.8	-26.2451
31140.8	-28.0762
31140.8	-28.0762
31140.9	-27.4658
31140.9	-25.0244
31141	-24.4141
31141.1	-24.4141
31141.1	-25.6348
31141.2	-25.0244
31141.2	-24.4141
31141.2	-25.0244
31141.3	-24.4141
31141.3	-25.0244
31141.4	-25.6348
31141.4	-25.0244
31141.5	-25.6348
31141.6	-23.8037
31141.6	-23.8037
31141.7	-23.8037
31141.7	-23.1934
31141.8	-22.583
31141.8	-23.1934
31141.8	-23.1934
31141.9	-23.1934
31141.9	-23.1934
31142	-23.1934
31142.1	-23.8037
31142.1	-23.1934
31142.2	-25.0244
31142.2	-25.0244
31142.2	-26.8555
31142.3	-27.4658
31142.3	-28.0762
31142.4	-25.6348
31142.4	-24.4141
31142.5	-25.6348
31142.6	-25.6348
31142.6	-28.0762
31142.7	-27.4658
31142.7	-26.2451
31142.8	-26.2451
31142.8	-25.6348
31142.8	-26.2451
31142.9	-26.2451
31142.9	-26.8555
31143	-26.8555
31143.1	-26.2451
31143.1	-26.8555
31143.2	-28.0762
31143.2	-28.0762
31143.2	-26.2451
31143.3	-25.0244
31143.3	-25.0244
31143.4	-25.0244
31143.4	-24.4141
31143.5	-23.1934
31143.6	-22.583
31143.6	-22.583
31143.7	-23.1934
31143.7	-24.4141
31143.8	-25.6348
31143.8	-28.6865
31143.8	-27.4658
31143.9	-26.2451
31143.9	-25.0244
31144	-23.8037
31144.1	-22.583
31144.1	-22.583
31144.2	-21.9727
31144.2	-21.3623
31144.2	-21.9727
31144.3	-23.8037
31144.3	-24.4141
31144.4	-25.0244
31144.4	-25.6348
31144.5	-25.6348
31144.6	-25.6348
31144.6	-24.4141
31144.7	-23.8037
31144.7	-25.0244
31144.8	-26.8555
31144.8	-27.4658
31144.8	-27.4658
31144.9	-28.0762
31144.9	-28.0762
31145	-27.4658
31145.1	-26.2451
31145.1	-25.0244
31145.2	-24.4141
31145.2	-24.4141
31145.2	-24.4141
31145.3	-24.4141
31145.3	-25.0244
31145.4	-26.2451
31145.4	-26.2451
31145.5	-25.6348
31145.6	-27.4658
31145.6	-25.0244
31145.7	-24.4141
31145.7	-25.0244
31145.8	-25.6348
31145.8	-27.4658
31145.8	-26.2451
31145.9	-25.0244
31145.9	-24.4141
31146	-24.4141
31146.1	-24.4141
31146.1	-25.6348
31146.2	-25.6348
31146.2	-27.4658
31146.2	-26.2451
31146.3	-25.0244
31146.3	-23.8037
31146.4	-22.583
31146.4	-22.583
31146.5	-23.1934
31146.6	-25.0244
31146.6	-26.8555
31146.7	-28.0762
31146.7	-26.2451
31146.8	-24.4141
31146.8	-23.8037
31146.8	-23.8037
31146.9	-25.6348
31146.9	-26.2451
31147	-25.6348
31147.1	-25.6348
31147.1	-26.2451
31147.2	-27.4658
31147.2	-25.6348
31147.2	-25.6348
31147.3	-25.0244
31147.3	-25.6348
31147.4	-25.6348
31147.4	-25.0244
31147.5	-25.6348
31147.6	-26.2451
31147.6	-27.4658
31147.7	-29.2969
31147.7	-31.1279
31147.8	-30.5176
31147.8	-29.2969
31147.8	-28.0762
31147.9	-26.2451
31147.9	-25.0244
31148	-25.6348
31148.1	-24.4141
31148.1	-23.8037
31148.2	-24.4141
31148.2	-24.4141
31148.2	-25.0244
31148.3	-26.2451
31148.3	-26.8555
31148.4	-28.0762
31148.4	-27.4658
31148.5	-27.4658
31148.6	-26.2451
31148.6	-26.2451
31148.7	-27.4658
31148.7	-27.4658
31148.8	-26.2451
31148.8	-26.8555
31148.8	-24.4141
31148.9	-23.8037
31148.9	-24.4141
31149	-25.0244
31149.1	-25.0244
31149.1	-24.4141
31149.2	-24.4141
31149.2	-25.6348
31149.2	-26.2451
31149.3	-25.6348
31149.3	-26.2451
31149.4	-26.8555
31149.4	-26.8555
31149.5	-26.2451
31149.6	-26.2451
31149.6	-27.4658
31149.7	-28.0762
31149.7	-28.6865
31149.8	-28.6865
31149.8	-27.4658
31149.8	-26.2451
31149.9	-25.6348
31149.9	-25.6348
31150	-25.0244
31150.1	-24.4141
31150.1	-24.4141
31150.2	-25.0244
31150.2	-25.6348
31150.2	-26.8555
31150.3	-27.4658
31150.3	-26.8555
31150.4	-26.2451
31150.4	-23.8037
31150.5	-22.583
31150.6	-22.583
31150.6	-23.1934
31150.7	-23.1934
31150.7	-24.4141
31150.8	-24.4141
31150.8	-25.0244
31150.8	-25.0244
31150.9	-25.0244
31150.9	-25.0244
31151	-27.4658
31151.1	-28.0762
31151.1	-27.4658
31151.2	-26.8555
31151.2	-25.6348
31151.2	-23.8037
31151.3	-23.1934
31151.3	-24.4141
31151.4	-25.0244
31151.4	-26.8555
31151.5	-26.2451
31151.6	-25.6348
31151.6	-24.4141
31151.7	-23.1934
31151.7	-23.1934
31151.8	-23.1934
31151.8	-23.8037
31151.8	-23.8037
31151.9	-25.6348
31151.9	-26.8555
31152	-26.8555
31152.1	-25.0244
31152.1	-24.4141
31152.2	-24.4141
31152.2	-26.2451
31152.2	-27.4658
31152.3	-27.4658
31152.3	-26.8555
31152.4	-26.8555
31152.4	-26.8555
31152.5	-26.2451
31152.6	-25.0244
31152.6	-24.4141
31152.7	-24.4141
31152.7	-25.0244
31152.8	-25.0244
31152.8	-26.2451
31152.8	-25.0244
31152.9	-25.0244
31152.9	-25.0244
31153	-25.0244
31153.1	-24.4141
31153.1	-24.4141
31153.2	-23.8037
31153.2	-25.6348
31153.2	-26.8555
31153.3	-27.4658
31153.3	-26.8555
31153.4	-26.2451
31153.4	-25.6348
31153.5	-24.4141
31153.6	-24.4141
31153.6	-25.0244
31153.7	-25.0244
31153.7	-25.0244
31153.8	-26.2451
31153.8	-26.2451
31153.8	-25.6348
31153.9	-24.4141
31153.9	-23.8037
31154	-24.4141
31154.1	-25.6348
31154.1	-25.0244
31154.2	-23.8037
31154.2	-23.8037
31154.2	-25.6348
31154.3	-26.2451
31154.3	-26.8555
31154.4	-26.2451
31154.4	-25.6348
31154.5	-26.2451
31154.6	-26.2451
31154.6	-25.6348
31154.7	-24.4141
31154.7	-23.8037
31154.8	-24.4141
31154.8	-24.4141
31154.8	-25.0244
31154.9	-23.8037
31154.9	-25.6348
31155	-25.0244
31155.1	-25.0244
31155.1	-25.6348
31155.2	-25.6348
31155.2	-26.8555
31155.2	-26.2451
31155.3	-26.2451
31155.3	-26.2451
31155.4	-26.2451
31155.4	-25.6348
31155.5	-25.0244
31155.6	-24.4141
31155.6	-26.2451
31155.7	-25.6348
31155.7	-25.6348
31155.8	-25.0244
31155.8	-24.4141
31155.8	-24.4141
31155.9	-25.0244
31155.9	-25.6348
31156	-27.4658
31156.1	-28.0762
31156.1	-28.0762
31156.2	-28.6865
31156.2	-27.4658
31156.2	-26.2451
31156.3	-25.6348
31156.3	-25.6348
31156.4	-25.6348
31156.4	-25.6348
31156.5	-24.4141
31156.6	-22.583
31156.6	-23.8037
31156.7	-23.8037
31156.7	-25.6348
31156.8	-28.0762
31156.8	-28.6865
31156.8	-28.6865
31156.9	-27.4658
31156.9	-25.6348
31157	-25.0244
31157.1	-25.6348
31157.1	-26.8555
31157.2	-27.4658
31157.2	-28.6865
31157.2	-28.0762
31157.3	-26.8555
31157.3	-25.6348
31157.4	-24.4141
31157.4	-24.4141
31157.5	-24.4141
31157.6	-25.0244
31157.6	-25.0244
31157.7	-24.4141
31157.7	-24.4141
31157.8	-23.1934
31157.8	-23.8037
31157.8	-23.8037
31157.9	-25.0244
31157.9	-25.6348
31158	-24.4141
31158.1	-24.4141
31158.1	-25.6348
31158.2	-26.8555
31158.2	-28.0762
31158.2	-27.4658
31158.3	-26.2451
31158.3	-26.2451
31158.4	-26.2451
31158.4	-25.6348
31158.5	-26.2451
31158.6	-25.6348
31158.6	-25.0244
31158.7	-25.0244
31158.7	-24.4141
31158.8	-22.583
31158.8	-23.1934
31158.8	-25.0244
31158.9	-25.6348
31158.9	-24.4141
31159	-23.1934
31159.1	-22.583
31159.1	-23.1934
31159.2	-25.0244
31159.2	-25.0244
31159.2	-25.6348
31159.3	-26.2451
31159.3	-25.0244
31159.4	-23.1934
31159.4	-23.8037
31159.5	-24.4141
31159.6	-26.2451
31159.6	-26.8555
31159.7	-27.4658
31159.7	-26.8555
31159.8	-26.2451
31159.8	-25.0244
31159.8	-23.8037
31159.9	-23.1934
31159.9	-23.1934
31160	-23.8037
31160.1	-26.2451
31160.1	-25.6348
31160.2	-27.4658
31160.2	-28.0762
31160.2	-26.2451
31160.3	-26.2451
31160.3	-26.8555
31160.4	-26.8555
31160.4	-24.4141
31160.5	-21.9727
31160.6	-22.583
31160.6	-23.8037
31160.7	-25.0244
31160.7	-25.6348
31160.8	-25.6348
31160.8	-25.6348
31160.8	-25.6348
31160.9	-23.8037
31160.9	-24.4141
31161	-25.6348
31161.1	-25.6348
31161.1	-25.0244
31161.2	-25.0244
31161.2	-25.0244
31161.2	-23.8037
31161.3	-25.0244
31161.3	-24.4141
31161.4	-22.583
31161.4	-23.8037
31161.5	-24.4141
31161.6	-25.6348
31161.6	-26.2451
31161.7	-25.6348
31161.7	-25.0244
31161.8	-23.8037
31161.8	-23.1934
31161.8	-22.583
31161.9	-23.8037
31161.9	-24.4141
31162	-25.6348
31162.1	-24.4141
31162.1	-24.4141
31162.2	-23.1934
31162.2	-24.4141
31162.2	-25.6348
31162.3	-27.4658
31162.3	-25.6348
31162.4	-25.0244
31162.4	-25.0244
31162.5	-25.0244
31162.6	-25.0244
31162.6	-25.6348
31162.7	-27.4658
31162.7	-27.4658
31162.8	-27.4658
31162.8	-27.4658
31162.8	-27.4658
31162.9	-26.8555
31162.9	-25.6348
31163	-25.0244
31163.1	-23.8037
31163.1	-24.4141
31163.2	-24.4141
31163.2	-25.0244
31163.2	-25.0244
31163.3	-25.6348
31163.3	-26.2451
31163.4	-25.0244
31163.4	-25.6348
31163.5	-25.6348
31163.6	-25.6348
31163.6	-26.8555
31163.7	-26.8555
31163.7	-26.2451
31163.8	-26.2451
31163.8	-26.2451
31163.8	-26.8555
31163.9	-25.0244
31163.9	-23.8037
31164	-23.8037
31164.1	-24.4141
31164.1	-25.0244
31164.2	-25.0244
31164.2	-24.4141
31164.2	-25.6348
31164.3	-25.6348
31164.3	-25.6348
31164.4	-26.8555
31164.4	-25.6348
31164.5	-25.0244
31164.6	-24.4141
31164.6	-25.0244
31164.7	-26.2451
31164.7	-26.2451
31164.8	-25.0244
31164.8	-23.8037
31164.8	-23.1934
31164.9	-23.8037
31164.9	-25.0244
31165	-25.0244
31165.1	-24.4141
31165.1	-25.6348
31165.2	-26.2451
31165.2	-27.4658
31165.2	-26.2451
31165.3	-25.6348
31165.3	-25.0244
31165.4	-25.0244
31165.4	-24.4141
31165.5	-24.4141
31165.6	-24.4141
31165.6	-25.0244
31165.7	-25.0244
31165.7	-25.6348
31165.8	-25.0244
31165.8	-24.4141
31165.8	-23.8037
31165.9	-24.4141
31165.9	-25.0244
31166	-26.2451
31166.1	-26.8555
31166.1	-26.8555
31166.2	-26.8555
31166.2	-25.6348
31166.2	-24.4141
31166.3	-24.4141
31166.3	-23.8037
31166.4	-23.8037
31166.4	-23.8037
31166.5	-25.0244
31166.6	-26.2451
31166.6	-28.0762
31166.7	-28.0762
31166.7	-28.0762
31166.8	-25.6348
31166.8	-26.8555
31166.8	-27.4658
31166.9	-26.2451
31166.9	-25.0244
31167	-25.0244
31167.1	-25.0244
31167.1	-25.0244
31167.2	-25.0244
31167.2	-24.4141
31167.2	-25.0244
31167.3	-25.0244
31167.3	-25.0244
31167.4	-25.0244
31167.4	-25.6348
31167.5	-24.4141
31167.6	-25.6348
31167.6	-26.2451
31167.7	-26.8555
31167.7	-27.4658
31167.8	-26.2451
31167.8	-25.0244
31167.8	-25.6348
31167.9	-26.2451
31167.9	-26.2451
31168	-26.2451
31168.1	-26.2451
31168.1	-26.2451
31168.2	-26.8555
31168.2	-26.2451
31168.2	-25.6348
31168.3	-24.4141
31168.3	-25.0244
31168.4	-25.6348
31168.4	-24.4141
31168.5	-24.4141
31168.6	-24.4141
31168.6	-27.4658
31168.7	-28.6865
31168.7	-28.0762
31168.8	-27.4658
31168.8	-26.2451
31168.8	-26.8555
31168.9	-28.0762
31168.9	-28.0762
31169	-28.6865
31169.1	-28.0762
31169.1	-27.4658
31169.2	-25.6348
31169.2	-25.0244
31169.2	-25.0244
31169.3	-25.0244
31169.3	-25.6348
31169.4	-26.2451
31169.4	-27.4658
31169.5	-28.0762
31169.6	-28.6865
31169.6	-28.0762
31169.7	-27.4658
31169.7	-27.4658
31169.8	-28.0762
31169.8	-28.6865
31169.8	-28.0762
31169.9	-27.4658
31169.9	-28.0762
31170	-27.4658
31170.1	-27.4658
31170.1	-27.4658
31170.2	-27.4658
31170.2	-26.2451
31170.2	-25.0244
31170.3	-23.8037
31170.3	-23.8037
31170.4	-24.4141
31170.4	-25.0244
31170.5	-26.8555
31170.6	-27.4658
31170.6	-26.8555
31170.7	-26.8555
31170.7	-26.8555
31170.8	-25.6348
31170.8	-24.4141
31170.8	-23.8037
31170.9	-23.8037
31170.9	-24.4141
31171	-25.0244
31171.1	-26.2451
31171.1	-26.2451
31171.2	-26.8555
31171.2	-26.8555
31171.2	-26.8555
31171.3	-26.2451
31171.3	-25.6348
31171.4	-26.2451
31171.4	-26.2451
31171.5	-28.0762
31171.6	-28.0762
31171.6	-26.8555
31171.7	-25.6348
31171.7	-25.0244
31171.8	-23.8037
31171.8	-24.4141
31171.8	-25.0244
31171.9	-24.4141
31171.9	-25.0244
31172	-23.8037
31172.1	-25.6348
31172.1	-25.6348
31172.2	-26.8555
31172.2	-26.8555
31172.2	-26.2451
31172.3	-25.0244
31172.3	-25.0244
31172.4	-25.6348
31172.4	-26.2451
31172.5	-25.6348
31172.6	-23.8037
31172.6	-23.8037
31172.7	-25.0244
31172.7	-25.6348
31172.8	-25.6348
31172.8	-26.2451
31172.8	-26.2451
31172.9	-26.2451
31172.9	-25.6348
31173	-25.0244
31173.1	-25.0244
31173.1	-25.0244
31173.2	-25.0244
31173.2	-24.4141
31173.2	-25.0244
31173.3	-25.0244
31173.3	-25.6348
31173.4	-26.8555
31173.4	-26.2451
31173.5	-25.0244
31173.6	-24.4141
31173.6	-24.4141
31173.7	-25.0244
31173.7	-25.6348
31173.8	-26.8555
31173.8	-27.4658
31173.8	-27.4658
31173.9	-26.8555
31173.9	-26.2451
31174	-26.2451
31174.1	-25.6348
31174.1	-26.2451
31174.2	-26.2451
31174.2	-27.4658
31174.2	-28.0762
31174.3	-26.8555
31174.3	-26.2451
31174.4	-24.4141
31174.4	-23.8037
31174.5	-24.4141
31174.6	-25.0244
31174.6	-25.6348
31174.7	-24.4141
31174.7	-23.8037
31174.8	-23.8037
31174.8	-24.4141
31174.8	-24.4141
31174.9	-25.0244
31174.9	-25.0244
31175	-25.6348
31175.1	-26.2451
31175.1	-27.4658
31175.2	-28.0762
31175.2	-26.8555
31175.2	-26.2451
31175.3	-26.2451
31175.3	-25.6348
31175.4	-25.6348
31175.4	-25.6348
31175.5	-26.2451
31175.6	-28.6865
31175.6	-27.4658
31175.7	-26.2451
31175.7	-24.4141
31175.8	-23.1934
31175.8	-23.8037
31175.8	-24.4141
31175.9	-25.6348
31175.9	-26.2451
31176	-27.4658
31176.1	-26.2451
31176.1	-24.4141
31176.2	-24.4141
31176.2	-23.1934
31176.2	-23.1934
31176.3	-24.4141
31176.3	-24.4141
31176.4	-25.0244
31176.4	-25.6348
31176.5	-26.2451
31176.6	-26.2451
31176.6	-25.0244
31176.7	-24.4141
31176.7	-25.0244
31176.8	-25.0244
31176.8	-25.6348
31176.8	-26.2451
31176.9	-26.2451
31176.9	-26.2451
31177	-26.2451
31177.1	-24.4141
31177.1	-23.1934
31177.2	-23.1934
31177.2	-22.583
31177.2	-23.1934
31177.3	-23.8037
31177.3	-24.4141
31177.4	-25.6348
31177.4	-25.6348
31177.5	-25.0244
31177.6	-25.6348
31177.6	-26.2451
31177.7	-26.8555
31177.7	-26.2451
31177.8	-24.4141
31177.8	-23.1934
31177.8	-23.1934
31177.9	-24.4141
31177.9	-25.0244
31178	-25.0244
31178.1	-25.6348
31178.1	-24.4141
31178.2	-25.6348
31178.2	-26.2451
31178.2	-26.2451
31178.3	-25.0244
31178.3	-25.0244
31178.4	-25.6348
31178.4	-25.0244
31178.5	-25.6348
31178.6	-25.0244
31178.6	-24.4141
31178.7	-24.4141
31178.7	-25.0244
31178.8	-25.6348
31178.8	-25.6348
31178.8	-25.6348
31178.9	-23.8037
31178.9	-23.1934
31179	-23.1934
31179.1	-24.4141
31179.1	-24.4141
31179.2	-23.1934
31179.2	-22.583
31179.2	-23.8037
31179.3	-26.2451
31179.3	-26.8555
31179.4	-26.8555
31179.4	-27.4658
31179.5	-26.2451
31179.6	-26.2451
31179.6	-26.2451
31179.7	-25.6348
31179.7	-25.6348
31179.8	-25.0244
31179.8	-25.6348
31179.8	-25.0244
31179.9	-24.4141
31179.9	-24.4141
31180	-24.4141
31180.1	-24.4141
31180.1	-23.8037
31180.2	-23.8037
31180.2	-24.4141
31180.2	-24.4141
31180.3	-26.2451
31180.3	-26.2451
31180.4	-26.8555
31180.4	-25.6348
31180.5	-25.0244
31180.6	-25.0244
31180.6	-25.6348
31180.7	-24.4141
31180.7	-25.0244
31180.8	-26.8555
31180.8	-26.8555
31180.8	-26.8555
31180.9	-25.6348
31180.9	-26.2451
31181	-25.0244
31181.1	-25.0244
31181.1	-25.6348
31181.2	-26.2451
31181.2	-25.0244
31181.2	-25.0244
31181.3	-25.0244
31181.3	-24.4141
31181.4	-23.8037
31181.4	-23.1934
31181.5	-22.583
31181.6	-23.1934
31181.6	-23.8037
31181.7	-23.8037
31181.7	-24.4141
31181.8	-25.6348
31181.8	-23.8037
31181.8	-25.6348
31181.9	-24.4141
31181.9	-26.2451
31182	-26.2451
31182.1	-25.6348
31182.1	-25.6348
31182.2	-26.2451
31182.2	-25.6348
31182.2	-25.6348
31182.3	-26.2451
31182.3	-26.2451
31182.4	-27.4658
31182.4	-25.6348
31182.5	-24.4141
31182.6	-23.8037
31182.6	-23.8037
31182.7	-25.0244
31182.7	-25.6348
31182.8	-26.2451
31182.8	-25.6348
31182.8	-25.0244
31182.9	-23.8037
31182.9	-23.8037
31183	-24.4141
31183.1	-24.4141
31183.1	-26.8555
31183.2	-27.4658
31183.2	-26.2451
31183.2	-26.2451
31183.3	-26.2451
31183.3	-26.2451
31183.4	-25.6348
31183.4	-25.6348
31183.5	-25.0244
31183.6	-25.6348
31183.6	-25.0244
31183.7	-25.0244
31183.7	-25.6348
31183.8	-25.6348
31183.8	-26.2451
31183.8	-25.6348
31183.9	-23.8037
31183.9	-23.8037
31184	-23.8037
31184.1	-24.4141
31184.1	-25.0244
31184.2	-25.6348
31184.2	-27.4658
31184.2	-28.6865
31184.3	-28.0762
31184.3	-27.4658
31184.4	-26.2451
31184.4	-25.6348
31184.5	-25.6348
31184.6	-26.2451
31184.6	-28.0762
31184.7	-27.4658
31184.7	-26.2451
31184.8	-25.6348
31184.8	-25.0244
31184.8	-25.6348
31184.9	-25.6348
31184.9	-26.2451
31185	-25.0244
31185.1	-25.6348
31185.1	-25.0244
31185.2	-24.4141
31185.2	-25.0244
31185.2	-24.4141
31185.3	-23.8037
31185.3	-23.1934
31185.4	-23.1934
31185.4	-23.8037
31185.5	-25.0244
31185.6	-25.6348
31185.6	-25.0244
31185.7	-25.6348
31185.7	-27.4658
31185.8	-28.0762
31185.8	-27.4658
31185.8	-26.2451
31185.9	-25.6348
31185.9	-25.6348
31186	-26.8555
31186.1	-28.0762
31186.1	-28.0762
31186.2	-27.4658
31186.2	-27.4658
31186.2	-27.4658
31186.3	-27.4658
31186.3	-28.0762
31186.4	-28.6865
31186.4	-27.4658
31186.5	-26.2451
31186.6	-25.6348
31186.6	-25.6348
31186.7	-25.6348
31186.7	-25.6348
31186.8	-25.6348
31186.8	-26.2451
31186.8	-27.4658
31186.9	-26.8555
31186.9	-26.8555
31187	-25.6348
31187.1	-25.6348
31187.1	-25.6348
31187.2	-25.0244
31187.2	-25.0244
31187.2	-25.6348
31187.3	-26.2451
31187.3	-25.6348
31187.4	-26.8555
31187.4	-27.4658
31187.5	-26.2451
31187.6	-25.0244
31187.6	-23.8037
31187.7	-23.1934
31187.7	-24.4141
31187.8	-25.0244
31187.8	-25.6348
31187.8	-25.6348
31187.9	-26.2451
31187.9	-26.2451
31188	-25.6348
31188.1	-25.0244
31188.1	-25.0244
31188.2	-25.0244
31188.2	-23.8037
31188.2	-23.1934
31188.3	-23.8037
31188.3	-25.0244
31188.4	-26.8555
31188.4	-28.0762
31188.5	-29.2969
31188.6	-29.2969
31188.6	-29.9072
31188.7	-30.5176
31188.7	-28.6865
31188.8	-28.0762
31188.8	-26.2451
31188.8	-25.0244
31188.9	-25.6348
31188.9	-26.8555
31189	-28.0762
31189.1	-28.6865
31189.1	-27.4658
31189.2	-25.6348
31189.2	-25.0244
31189.2	-25.6348
31189.3	-25.6348
31189.3	-25.0244
31189.4	-25.0244
31189.4	-23.8037
31189.5	-23.8037
31189.6	-23.8037
31189.6	-23.8037
31189.7	-25.0244
31189.7	-25.6348
31189.8	-25.0244
31189.8	-25.0244
31189.8	-25.6348
31189.9	-25.6348
31189.9	-25.6348
31190	-25.6348
31190.1	-25.0244
31190.1	-25.0244
31190.2	-25.6348
31190.2	-25.6348
31190.2	-26.2451
31190.3	-26.8555
31190.3	-26.2451
31190.4	-25.6348
31190.4	-23.8037
31190.5	-24.4141
31190.6	-25.6348
31190.6	-26.2451
31190.7	-27.4658
31190.7	-26.8555
31190.8	-23.8037
31190.8	-23.8037
31190.8	-23.8037
31190.9	-25.6348
31190.9	-26.2451
31191	-26.8555
31191.1	-25.6348
31191.1	-24.4141
31191.2	-23.1934
31191.2	-23.8037
31191.2	-23.8037
31191.3	-23.1934
31191.3	-23.8037
31191.4	-25.0244
31191.4	-25.6348
31191.5	-25.6348
31191.6	-24.4141
31191.6	-25.0244
31191.7	-25.0244
31191.7	-27.4658
31191.8	-26.8555
31191.8	-28.0762
31191.8	-28.0762
31191.9	-28.6865
31191.9	-28.0762
31192	-27.4658
31192.1	-25.6348
31192.1	-25.6348
31192.2	-25.0244
31192.2	-26.8555
31192.2	-25.6348
31192.3	-26.2451
31192.3	-26.2451
31192.4	-25.6348
31192.4	-25.6348
31192.5	-26.2451
31192.6	-27.4658
31192.6	-28.0762
31192.7	-26.8555
31192.7	-26.2451
31192.8	-24.4141
31192.8	-23.8037
31192.8	-25.6348
31192.9	-26.2451
31192.9	-27.4658
31193	-27.4658
31193.1	-27.4658
31193.1	-26.2451
31193.2	-25.6348
31193.2	-24.4141
31193.2	-24.4141
31193.3	-24.4141
31193.3	-23.8037
31193.4	-23.8037
31193.4	-24.4141
31193.5	-24.4141
31193.6	-24.4141
31193.6	-24.4141
31193.7	-23.8037
31193.7	-23.8037
31193.8	-23.8037
31193.8	-25.0244
31193.8	-24.4141
31193.9	-23.1934
31193.9	-22.583
31194	-23.8037
31194.1	-26.2451
31194.1	-28.0762
31194.2	-28.0762
31194.2	-27.4658
31194.2	-25.6348
31194.3	-25.6348
31194.3	-25.6348
31194.4	-27.4658
31194.4	-27.4658
31194.5	-26.2451
31194.6	-25.0244
31194.6	-23.1934
31194.7	-23.1934
31194.7	-23.8037
31194.8	-25.6348
31194.8	-25.6348
31194.8	-26.8555
31194.9	-25.6348
31194.9	-24.4141
31195	-24.4141
31195.1	-23.8037
31195.1	-23.1934
31195.2	-23.1934
31195.2	-23.8037
31195.2	-24.4141
31195.3	-25.6348
31195.3	-25.0244
31195.4	-25.0244
31195.4	-24.4141
31195.5	-24.4141
31195.6	-23.1934
31195.6	-23.1934
31195.7	-24.4141
31195.7	-25.0244
31195.8	-24.4141
31195.8	-25.0244
31195.8	-25.6348
31195.9	-26.2451
31195.9	-25.6348
31196	-25.0244
31196.1	-24.4141
31196.1	-23.1934
31196.2	-23.1934
31196.2	-24.4141
31196.2	-25.6348
31196.3	-25.0244
31196.3	-25.0244
31196.4	-23.8037
31196.4	-22.583
31196.5	-22.583
31196.6	-23.1934
31196.6	-24.4141
31196.7	-25.6348
31196.7	-25.0244
31196.8	-25.6348
31196.8	-25.6348
31196.8	-25.6348
31196.9	-25.6348
31196.9	-24.4141
31197	-24.4141
31197.1	-25.0244
31197.1	-25.0244
31197.2	-25.6348
31197.2	-25.0244
31197.2	-25.6348
31197.3	-26.8555
31197.3	-26.8555
31197.4	-25.6348
31197.4	-25.0244
31197.5	-25.6348
31197.6	-25.0244
31197.6	-24.4141
31197.7	-24.4141
31197.7	-24.4141
31197.8	-24.4141
31197.8	-25.0244
31197.8	-25.6348
31197.9	-26.2451
31197.9	-26.2451
31198	-26.2451
31198.1	-26.2451
31198.1	-26.2451
31198.2	-26.2451
31198.2	-26.2451
31198.2	-26.2451
31198.3	-26.8555
31198.3	-25.0244
31198.4	-25.0244
31198.4	-25.0244
31198.5	-26.8555
31198.6	-27.4658
31198.6	-27.4658
31198.7	-25.0244
31198.7	-23.8037
31198.8	-23.1934
31198.8	-23.1934
31198.8	-24.4141
31198.9	-25.0244
31198.9	-25.0244
31199	-22.583
31199.1	-20.752
31199.1	-20.752
31199.2	-21.3623
31199.2	-21.3623
31199.2	-23.1934
31199.3	-25.0244
31199.3	-26.2451
31199.4	-26.2451
31199.4	-25.0244
31199.5	-24.4141
31199.6	-23.8037
31199.6	-24.4141
31199.7	-23.8037
31199.7	-24.4141
31199.8	-25.0244
31199.8	-26.2451
31199.8	-26.8555
31199.9	-26.8555
31199.9	-26.2451
31200	-26.2451
31200.1	-25.0244
31200.1	-24.4141
31200.2	-25.6348
31200.2	-25.0244
31200.2	-25.0244
31200.3	-25.0244
31200.3	-26.8555
31200.4	-26.8555
31200.4	-26.8555
31200.5	-27.4658
31200.6	-26.2451
31200.6	-24.4141
31200.7	-23.8037
31200.7	-23.1934
31200.8	-23.8037
31200.8	-24.4141
31200.8	-25.0244
31200.9	-25.6348
31200.9	-28.0762
31201	-27.4658
31201.1	-28.0762
31201.1	-26.8555
31201.2	-25.0244
31201.2	-24.4141
31201.2	-23.8037
31201.3	-23.8037
31201.3	-24.4141
31201.4	-25.6348
31201.4	-26.2451
31201.5	-26.8555
31201.6	-25.0244
31201.6	-24.4141
31201.7	-23.8037
31201.7	-25.0244
31201.8	-26.2451
31201.8	-25.6348
31201.8	-26.2451
31201.9	-28.0762
31201.9	-27.4658
31202	-27.4658
31202.1	-25.0244
31202.1	-25.6348
31202.2	-24.4141
31202.2	-23.8037
31202.2	-22.583
31202.3	-22.583
31202.3	-23.1934
31202.4	-23.8037
31202.4	-25.6348
31202.5	-26.2451
31202.6	-25.6348
31202.6	-24.4141
31202.7	-25.6348
31202.7	-26.2451
31202.8	-26.2451
31202.8	-25.6348
31202.8	-25.0244
31202.9	-23.8037
31202.9	-23.1934
31203	-21.3623
31203.1	-23.8037
31203.1	-25.6348
31203.2	-26.8555
31203.2	-26.2451
31203.2	-26.2451
31203.3	-28.0762
31203.3	-28.6865
31203.4	-28.0762
31203.4	-28.0762
31203.5	-26.2451
31203.6	-25.6348
31203.6	-26.2451
31203.7	-27.4658
31203.7	-26.2451
31203.8	-26.2451
31203.8	-25.0244
31203.8	-25.0244
31203.9	-24.4141
31203.9	-24.4141
31204	-24.4141
31204.1	-24.4141
31204.1	-25.0244
31204.2	-25.6348
31204.2	-25.0244
31204.2	-26.2451
31204.3	-25.0244
31204.3	-25.6348
31204.4	-25.6348
31204.4	-25.0244
31204.5	-24.4141
31204.6	-23.8037
31204.6	-23.1934
31204.7	-24.4141
31204.7	-26.2451
31204.8	-26.2451
31204.8	-26.2451
31204.8	-26.2451
31204.9	-26.2451
31204.9	-26.2451
31205	-25.0244
31205.1	-25.6348
31205.1	-26.2451
31205.2	-26.2451
31205.2	-25.0244
31205.2	-26.2451
31205.3	-26.2451
31205.3	-27.4658
31205.4	-26.2451
31205.4	-26.8555
31205.5	-26.2451
31205.6	-25.6348
31205.6	-24.4141
31205.7	-24.4141
31205.7	-25.0244
31205.8	-26.2451
31205.8	-26.8555
31205.8	-26.2451
31205.9	-26.2451
31205.9	-27.4658
31206	-26.8555
31206.1	-25.6348
31206.1	-23.8037
31206.2	-23.1934
31206.2	-24.4141
31206.2	-25.0244
31206.3	-25.0244
31206.3	-25.0244
31206.4	-25.0244
31206.4	-26.2451
31206.5	-26.2451
31206.6	-25.6348
31206.6	-25.0244
31206.7	-25.6348
31206.7	-27.4658
31206.8	-28.0762
31206.8	-28.0762
31206.8	-26.8555
31206.9	-24.4141
31206.9	-23.8037
31207	-23.1934
31207.1	-23.1934
31207.1	-25.6348
31207.2	-26.2451
31207.2	-27.4658
31207.2	-25.6348
31207.3	-26.2451
31207.3	-26.2451
31207.4	-26.2451
31207.4	-25.6348
31207.5	-25.0244
31207.6	-25.0244
31207.6	-25.6348
31207.7	-25.6348
31207.7	-25.6348
31207.8	-25.6348
31207.8	-26.2451
31207.8	-25.6348
31207.9	-24.4141
31207.9	-23.1934
31208	-23.1934
31208.1	-23.8037
31208.1	-25.6348
31208.2	-26.2451
31208.2	-26.8555
31208.2	-26.8555
31208.3	-26.2451
31208.3	-25.6348
31208.4	-23.8037
31208.4	-24.4141
31208.5	-23.8037
31208.6	-23.8037
31208.6	-24.4141
31208.7	-25.0244
31208.7	-25.0244
31208.8	-25.6348
31208.8	-26.8555
31208.8	-28.0762
31208.9	-27.4658
31208.9	-26.2451
31209	-25.0244
31209.1	-25.0244
31209.1	-25.6348
31209.2	-25.6348
31209.2	-25.0244
31209.2	-25.6348
31209.3	-27.4658
31209.3	-28.6865
31209.4	-28.0762
31209.4	-26.8555
31209.5	-26.2451
31209.6	-26.8555
31209.6	-26.8555
31209.7	-26.8555
31209.7	-27.4658
31209.8	-27.4658
31209.8	-26.8555
31209.8	-25.6348
31209.9	-24.4141
31209.9	-24.4141
31210	-24.4141
31210.1	-24.4141
31210.1	-23.8037
31210.2	-25.0244
31210.2	-25.0244
31210.2	-26.2451
31210.3	-26.8555
31210.3	-26.2451
31210.4	-25.0244
31210.4	-23.8037
31210.5	-23.1934
31210.6	-23.1934
31210.6	-23.8037
31210.7	-25.6348
31210.7	-27.4658
31210.8	-28.0762
31210.8	-28.0762
31210.8	-26.8555
31210.9	-26.8555
31210.9	-26.2451
31211	-26.8555
31211.1	-26.2451
31211.1	-26.8555
31211.2	-27.4658
31211.2	-26.2451
31211.2	-25.6348
31211.3	-24.4141
31211.3	-25.0244
31211.4	-25.0244
31211.4	-26.2451
31211.5	-25.0244
31211.6	-23.8037
31211.6	-24.4141
31211.7	-25.6348
31211.7	-26.2451
31211.8	-26.8555
31211.8	-26.8555
31211.8	-27.4658
31211.9	-28.6865
31211.9	-27.4658
31212	-25.6348
31212.1	-23.8037
31212.1	-23.1934
31212.2	-23.8037
31212.2	-25.0244
31212.2	-26.2451
31212.3	-25.6348
31212.3	-25.6348
31212.4	-26.2451
31212.4	-25.0244
31212.5	-24.4141
31212.6	-22.583
31212.6	-21.9727
31212.7	-21.9727
31212.7	-23.1934
31212.8	-23.1934
31212.8	-25.6348
31212.8	-26.2451
31212.9	-28.0762
31212.9	-29.2969
31213	-28.0762
31213.1	-27.4658
31213.1	-27.4658
31213.2	-26.2451
31213.2	-25.6348
31213.2	-25.0244
31213.3	-25.0244
31213.3	-25.0244
31213.4	-25.0244
31213.4	-25.6348
31213.5	-25.0244
31213.6	-23.8037
31213.6	-23.8037
31213.7	-24.4141
31213.7	-26.2451
31213.8	-25.6348
31213.8	-25.6348
31213.8	-25.0244
31213.9	-24.4141
31213.9	-24.4141
31214	-24.4141
31214.1	-24.4141
31214.1	-25.0244
31214.2	-25.0244
31214.2	-26.2451
31214.2	-26.2451
31214.3	-25.6348
31214.3	-25.6348
31214.4	-24.4141
31214.4	-23.8037
31214.5	-23.8037
31214.6	-23.1934
31214.6	-23.8037
31214.7	-25.0244
31214.7	-25.0244
31214.8	-25.6348
31214.8	-25.6348
31214.8	-26.2451
31214.9	-26.2451
31214.9	-26.2451
31215	-25.0244
31215.1	-25.6348
31215.1	-25.0244
31215.2	-26.2451
31215.2	-27.4658
31215.2	-26.2451
31215.3	-25.0244
[truncated: 945,164+ more rows]

## Sheet: Fig. 7e
Arteriolar constriction by OG (▵D/D0, %)
Control (Grin1f/f)	cKO (SMACreER:Grin1f/f)
-51.0989	-21.8751
-41.1796	-12.4825
-37.8327	-41.2562
-50.0028	-34.487
-64.6468	-25.4864
-95.2352	-9.48535
