# Supplementary material for: Synaptic-like transmission between neural axons and arteriolar smooth muscle cells drives cerebral neurovascular coupling
Source: Nat Neurosci. 2024 Jan 2;27(2):232–48. doi: 10.1038/s41593-023-01515-0 (PMC10849963; doi:10.1038/s41593-023-01515-0)
Supplement: Supplementary file 20 — Statistical source data. [file 41593_2023_1515_MOESM20_ESM.xlsx]

## Sheet: Fig. 8c
Arteriolar constriction by Isc. (▵D/D0, %)
Control (Grin1f/f)	cKO (SMACreER:Grin1f/f)
-73.38	-25
-69.96	-34.09
-90.8343	-39.15
-43.47	-31.27
-64.91	-39.43
-68.56	-23.48
-80.0923	-37.78
-85.82	-45.22
-75.5561	-36.13
-54.45	-59.53
-33.95	-68.61
-67.46	-75.13
-79.6438	-44.45
-87.42	-51.23
-29.3	-30.53
-26.33	-26.76
-49.4	-48.96
-94.5	-18.79
-41.05	-29.4
-59.7157	-50.12
-38.07	-61.27

## Sheet: Fig. 8d
Time [s]	Arteriolar constriction of Grin1f/f diameter (▵D/D0)											Spreading depolarization of Grin1f/f SD (▵F/F0)											Arteriolar constriction of SMACreER:Grin1f/f diameter (▵D/D0)											Spreading depolarization of SMACreER:Grin1f/f SD (▵F/F0)
1.58	0.028829	0.007578	0.013979	-0.01706	0.022407	0.004727	-0.04059	-0.06973	0.056922	-0.0209		-0.00846	-0.0116	-0.00996	0.00318	-0.00941	-0.00392	-0.01118	-0.00404	0.008937	-0.01083		-0.025	0.012597	-0.02275	-0.01795	-0.0099	-0.00499	0.006696	0.024923	-0.02214	-0.00228		-0.01	-0.01348	0.010003	0.005604	0.017611	0.001167	0.018789	-0.01018	-0.01018	0.010476
3.16	-0.05914	0.067433	0.001912	0.029681	0.016205	0.022622	0.011419	0.110233	0.017158	0.052257		-0.00198	0.000151	-0.01467	-0.01933	0.005328	0.003115	0.001098	0.002217	0.009945	-0.02356		-0.025	-0.00581	-0.02275	-0.00158	0.003873	-0.00499	0.029481	0.048315	-0.04162	-0.00804		0.008496	0.00624	0.024944	0.006203	0.002592	0.001808	0.01794	-0.00513	-0.00513	0.007148
4.74	-0.0758	-0.04957	0.013979	0.012104	0.023115	0.047486	0.209049	-0.1233	-0.18714	-0.14737		0.018862	0.008336	0.019464	-0.01476	0.002607	0.002597	-0.00182	-0.0122	-0.02158	0.014836		0.0125	-0.00581	-0.00396	-0.00158	-0.0076	-0.00499	0.029481	0.024923	-0.02214	-0.00804		0.032012	-0.00302	-0.00699	0.000282	0.013152	0.002432	-0.00812	-0.00204	-0.00204	0.012558
6.32	0.020961	0.093336	-0.00369	0.024659	-0.00792	0.042719	0.070693	0.024636	-0.04233	-0.1738		0.015052	0.012239	-0.00839	-0.00116	0.007398	-0.00191	-0.00914	-0.00703	0.003141	0.000928		0.0125	-0.00581	-0.00396	-0.00158	0.001578	-0.00499	-0.02142	0.024923	-0.01435	-0.00228		0.009134	0.012359	-0.01927	-0.01183	0.034589	0.001327	-0.0037	0.003259	0.003259	-0.0068
7.9	-0.03727	-0.00625	-0.02206	-0.04604	0.076951	0.016518	0.027053	0.046774	0.096686	0.003434		0.011285	-0.00911	-0.01874	0.002884	-0.00414	-0.00368	0.002269	0.001665	-0.00459	-0.00126		0.0125	-0.00581	-0.00396	-0.00158	-0.0099	-0.00499	0.006696	0.032503	-0.01435	-0.00228		0.011694	-0.01381	-0.00385	0.006897	-0.02141	0.004447	-0.00971	-0.0074	-0.0074	-0.00582
9.48	-0.0618	-0.09936	0.032051	-0.01089	0.078148	-0.02624	-0.0438	0.024636	0.06056	-0.04518		-0.00781	-0.00824	0.003521	0.019354	0.009677	-0.00602	-0.00523	-0.00572	-0.00786	-0.00907		0	-0.00581	-0.00396	0.009332	-0.00072	-0.00499	0.029481	-0.01639	-0.01435	-0.00228		-0.00527	0.022875	-0.00815	0.001245	0.007937	0.033772	0.019716	0.007888	0.007888	-0.00087
11.06	-0.05914	-0.05669	0.032051	0.012104	0.010438	0.037284	-0.00436	0.144965	0.168886	0.139137		0.009789	0.002076	0.010918	0.014909	-0.01074	0.003914	0.002691	0.006069	-0.00063	0.011317		0.0125	-0.00581	0.014837	0.009332	-0.0076	-0.00499	-0.02142	-0.01639	0.01097	-0.00228		0.008076	-0.00081	-0.00864	-0.00638	-0.0342	-0.00129	-0.0195	0.023843	0.023843	-0.01239
12.64	0.036081	-0.08215	-0.03919	-0.05755	-0.1168	-0.01359	-0.06999	-0.0829	-0.06324	-0.02784		-0.0032	0.006192	0.006918	-0.00401	-0.00533	0.000827	0.00091	-0.00478	0.009054	-0.01504		0.0125	-0.00581	-0.00396	0.020244	-0.00531	-0.00499	0.006696	-0.01639	0.030449	-0.00228		-0.00502	0.013075	0.02189	0.013045	0.003123	0.007069	0.004117	-0.01098	-0.01098	-0.01325
14.22	0.006718	0.010674	0.031462	0.029995	-0.07422	-0.09378	-0.10665	-0.05117	-0.00088	0.034962		-0.00506	-0.00104	-3.1e-05	-0.00017	0.000853	-0.00578	0.007194	-0.00087	0.004884	-0.0013		0.04375	-0.00581	0.014837	0.009332	0.001578	-0.00499	0.029481	-0.01639	0.059668	-0.00228		-0.0037	0.018816	-0.00486	0.00819	-0.01697	0.004852	-0.01323	-0.00231	-0.00231	-0.01171
15.8	-0.03727	0.010674	-0.01627	-0.02847	-0.044	0.001075	-0.0852	-0.00201	0.168886	0.181276		0.0262	0.012672	0.017301	0.012203	0.013292	-0.01531	0.015234	0.023343	0.017003	0.004876		0.0125	-0.00581	0.014837	0.009332	0.003873	-0.00499	-0.02142	-0.01639	0.059668	-0.00228		0.027697	-0.00404	-0.00328	-0.00562	-0.00468	-0.00284	-0.01945	0.013512	0.013512	0.003729
17.38	0.065682	-0.01623	0.019663	-0.0316	0.060874	-0.07552	0.039453	0.055591	0.007883	0.076693		0.005895	-0.00762	0.017694	0.005505	0.003072	0.001015	0.009822	-0.00731	-0.00973	0.005316		0.0125	-0.00581	0.014837	-0.00158	-0.00531	-0.00499	0.006696	-0.01639	0.051876	0.003491		0.011569	-0.00979	-0.01527	-0.00311	-0.01049	-0.01712	0.016927	0.00058	0.00058	0.007475
18.96	0.020961	0.02249	-0.04606	-0.03344	0.053338	0.052698	0.011419	0.023232	-0.07646	-0.06942		-0.01194	0.009843	0.015979	0.017718	0.00178	0.0131	0.003181	-0.00626	0.014988	0.001672		0.025	-0.00581	0.014837	-0.00158	0.001578	-0.00499	-0.02142	-0.01639	-0.01435	0.003491		-0.01232	-0.02843	-0.01727	0.001568	0.002461	0.001774	0.025233	0.012907	0.012907	0.040927
20.54	-0.03727	0.002909	0.075249	0.030727	0.08212	-0.01359	-0.00285	0.056414	0.095815	0.115159		-0.00095	-0.0116	0.015579	0.024027	0.026123	-0.00141	0.002317	0.004724	0.01312	0.011992		-0.00625	-0.00581	-0.00396	-0.00158	-0.00531	0.023441	-0.10095	0.000664	-0.01435	0.003491		-0.0038	-0.00576	0.023258	-0.01925	0.00344	-0.01407	0.004031	0.013256	0.013256	-0.00512
22.12	-0.05355	0.064724	0.061842	0.019427	-0.05034	-0.09378	-0.03069	0.06896	0.112827	0.187551		0.000437	-0.00272	0.017945	0.008883	-0.00162	-0.00083	0.010795	0.010399	0.016144	-0.01048		-0.05455	-0.00581	-0.00396	0.009332	-0.00301	0.004489	0.010848	0.000664	-0.01435	0.003491		-0.00757	0.019941	0.01438	0.005687	-0.00633	-0.01194	-0.01016	0.009592	0.009592	0.01414
23.7	-0.02352	0.007578	-0.04606	-0.11596	-0.15785	-0.16561	-0.18604	0.006374	-0.05325	0.122914		0.002212	0.001779	0.007535	0.006898	0.01214	0.007133	0.000569	-0.00055	0.007444	0.000326		-0.03415	-0.01809	-0.00396	0.009332	0.015281	-0.00499	0.023979	0.000664	-0.01435	-0.00228		0.007678	0.015714	0.00104	0.000929	-0.01606	-0.00393	0.020986	0.015972	0.015972	-0.00369
25.28	-0.04153	0.027625	0.037468	0.060415	0.030052	-0.06407	-0.08463	0.066538	0.037399	0.131229		0.019189	0.000546	-0.00379	0.00042	0.004142	0.005633	0.017803	-0.00607	-0.00205	-0.01009		0.0125	0.012597	-0.00396	0.009332	0.015281	-0.00499	-0.01528	0.000664	-0.00656	-0.00228		0.019491	0.003758	-0.0047	-0.01289	-0.01458	0.010863	0.010981	0.004359	0.004359	-0.01516
26.86	-0.0153	0.019498	0.064523	0.024659	-0.03219	-0.05721	0.066693	0.105001	0.079674	0.125771		-0.00264	0.012188	0.030711	0.004694	0.012656	0.002785	0.001492	-0.01254	0.023615	-0.00719		0.0125	-0.00581	-0.00396	0.009332	0.003873	-0.00499	-0.03192	0.000664	-0.00656	-0.00228		-0.00336	-0.00091	-0.01032	-0.0292	-0.01329	-0.03483	0.017979	-0.00251	-0.00251	0.039726
28.44	-0.00129	-0.00163	-0.05429	0.006401	0.044878	-0.02624	-0.00436	0.19578	0.004962	0.16842		0.000102	0.007517	0.013928	-0.00464	-0.00033	0.009946	0.010273	0.015358	0.02483	0.011935		0.025	-0.00581	-0.00396	0.020244	0.003873	-0.00499	0.020165	-0.01639	-0.00656	0.029443		-0.00363	0.009647	-0.02102	0.007227	-0.01702	0.038384	-0.02092	-0.00897	-0.00897	0.009866
30.02	-0.04566	-0.03293	-0.06327	0.050475	0.016205	-0.13743	-0.05311	0.082476	0.026997	-0.02917		-0.00663	0.004902	0.018528	0.010088	0.0033	-0.00816	0.008083	0.003121	0.039663	0.004478		-0.00625	-0.00581	-0.00396	0.020244	0.003873	0.05187	0.034139	-0.02776	-0.00656	-0.00228		-0.00669	0.011634	-0.00788	-0.00029	0.032667	0.006816	-0.00124	-0.00745	-0.00745	0.014758
31.6	0.039897	-0.0297	-0.00431	-0.06945	-0.09218	-0.03884	-0.03069	-0.01959	0.037399	0.021188		-0.0095	0.005456	0.013379	-0.00155	0.01219	-0.00707	0.011409	0.002927	0.014092	0.021768		-0.04352	-0.00581	0.027366	0.020244	0.003873	0.05187	0.013177	-0.01639	-0.065	-0.00228		-0.00982	0.024336	0.016577	0.011449	0.008972	0.028148	0.006945	-0.00729	-0.00729	-0.00896
33.18	-0.00883	0.055566	0.008723	0.01778	0.016477	-0.02192	-0.00067	-0.03272	-0.05325	-0.1239		-0.01539	0.01266	0.019579	0.001988	0.010162	-0.00589	0.008025	0.007255	0.031897	0.019281		-0.0058	-0.00581	-0.00396	0.020244	0.015281	0.05187	0.033802	-0.01639	-0.065	-0.00228		-0.01933	0.026092	0.015231	0.003047	0.009224	0.015265	0.022077	-0.01916	-0.01916	0.017004
34.76	-0.06092	0.01488	-0.06898	0.089449	-0.03173	-0.05721	-0.13482	0.002595	-0.08143	-0.01503		-0.00149	0.004736	0.006796	-0.02724	0.012513	0.014402	0.009693	0.009538	0.025006	0.010175		-0.04352	-0.00581	0.014837	0.020244	0.015281	-0.00499	0.043456	-0.01639	-0.065	-0.00228		-0.00975	-0.00405	0.003144	-0.00178	-0.01238	0.013604	0.001429	-0.00364	-0.00364	0.034453
36.34	-0.06774	0.064724	-0.02107	-0.05138	0.034486	-0.00093	-0.0274	-0.02913	-0.12929	-0.03748		-0.02195	0.007224	0.004057	-0.01441	0.002603	-0.00392	0.004775	0.000528	0.038742	0.006102		-0.0058	-0.00581	0.014837	0.020244	0.015281	-0.00499	0.015338	0.037052	-0.065	-0.00228		-0.02663	0.028953	0.029638	-0.00401	-0.00704	0.013561	0.006454	0.009451	0.009451	-0.00285
37.92	-0.10265	0.022387	0.015293	-0.05781	-0.06195	-0.10646	-0.09746	0.056414	0.073986	0.089498		-0.01931	-0.00195	0.022105	0.00059	0.009994	-0.01237	0.000432	-0.00531	0.020526	0.000169		-0.04352	-0.00581	0.014837	0.020244	0.015281	-0.00499	0.043456	0.068891	-0.00656	0.025118		-0.01913	0.023453	-0.0002	0.014901	0.000399	0.000906	0.014558	0.010077	0.010077	0.003029
39.5	-0.08095	0.022387	0.020629	-0.02873	-0.06832	-0.01916	0.045298	0.03757	0.075164	-0.00947		-0.00156	0.003137	0.01281	0.009976	0.008357	-0.01128	0.004766	-0.01282	0.024457	0.013301		0.012726	-0.00581	0.014837	-0.02613	0.015281	-0.00499	0.024823	0.020374	-0.00656	-0.00228		-2.7e-05	0.046461	0.015277	-0.02282	-0.00855	0.015222	0.006634	0.029003	0.029003	0.010166
41.08	-0.08095	0.022387	0.020629	-0.02873	-0.06832	-0.01916	0.045298	0.03757	0.075164	-0.00947		-0.00328	0.016884	0.028888	0.004918	0.010709	0.009977	0.006418	-0.01309	0.033183	0.011149		-0.025	-0.00581	0.014837	0.009332	0.015281	-0.00499	-0.06368	0.020374	-0.00656	-0.00228		-0.0116	0.021687	-0.00013	0.007502	0.014971	0.005012	0.012976	-0.00429	-0.00429	0.005493
42.66	-0.0153	-0.01131	0.010117	-0.05567	-0.10836	-0.09155	-0.03191	-0.07816	0.064557	-0.00529		-0.02161	-0.00596	0.031542	0.000662	0.005493	-0.00193	0.013005	0.007773	0.039649	0.021093		-0.025	-0.00581	0.014837	0.020244	0.079924	-0.00499	-0.02243	0.063206	-0.065	-0.00228		-0.02069	0.029152	0.000112	-0.00043	0.00025	-0.00186	0.010078	0.019157	0.019157	-0.00104
44.24	-0.09801	0.004302	0.010117	-0.05781	-0.10836	-0.09654	0.009943	0.03757	0.064557	-0.03748		-0.01483	0.013252	0.024728	-0.00489	0.026987	-0.01086	0.021183	0.007662	0.050136	0.016904		-0.025	-0.00581	0.014837	0.022972	0.026688	-0.00499	0.047946	0.029471	-0.02951	0.003491		-0.02526	0.023874	0.025114	-0.01867	-0.00363	0.034952	0.020986	-0.00482	-0.00482	0.016822
45.82	-0.09801	-0.00625	-0.08778	-0.05781	-0.06753	-0.03934	-0.02833	0.03757	-0.01656	-0.02784		0.002109	0.008365	0.017386	0.004094	0.022768	-0.00925	0.025489	0.005401	0.039615	0.008673		-0.00625	-0.00581	0.014837	0.009332	0.026688	-0.00499	0.024823	0.029471	-0.05303	0.003491		-0.00245	0.048848	0.042886	0.170456	0.008926	0.045188	-0.02545	0.000361	0.000361	0.003556
47.4	-0.11166	-0.04482	-0.06365	-0.05781	-0.00534	-0.1199	-0.05691	0.03757	0.031711	0.003434		-0.00197	0.012112	0.002928	-0.00274	0.015602	0.000888	0.015655	0.003506	0.046961	0.012595		0.0125	-0.00581	0.014837	-0.00158	0.026688	-0.00499	-0.06368	-0.02397	-0.02951	0.003491		-0.00065	0.09216	0.054447	0.0726	0.024598	0.060187	0.021321	0.017411	0.017411	0.070141
48.98	-0.12014	-0.05174	-0.1176	-0.05567	-0.13331	-0.1199	-0.2429	-0.00816	0.026997	-0.04518		-0.01901	0.015635	0.01301	-0.01369	0.014403	0.006182	0.018625	0.000217	0.049945	0.012207		0.0125	-0.02422	-0.00396	-0.00158	0.026688	-0.00499	-0.06368	-0.02397	-0.006	-0.04841		-0.02353	0.185778	0.009215	0.058173	0.044095	0.105911	0.079021	0.073013	0.073013	0.114804
50.56	-0.12014	-0.03489	-0.1176	-0.04612	-0.13331	-0.11338	-0.02833	-0.09501	-0.16198	-0.27812		-0.00823	0.016744	0.025681	0.010859	0.016318	0.050147	0.031035	0.008392	0.068746	0.02268		0.0125	-0.06718	-0.01022	-0.00158	0.079924	-0.00499	-0.16151	-0.01584	-0.05303	-0.10897		-0.01191	0.120751	0.026468	0.134809	0.081026	0.102437	0.109324	0.059001	0.059001	0.063976
52.14	-0.13349	-0.087	-0.1442	-0.0808	-0.13331	-0.157	-0.20885	-0.10499	-0.17761	-0.1939		0.066438	0.105989	0.107311	0.055416	0.031478	0.055386	0.235233	0.118103	0.224351	0.114591		0.043524	-0.01809	-0.00293	-0.07032	-0.03035	-0.06185	-0.18838	0.045188	-0.0191	-0.05706		0.060185	0.661931	0.024658	0.749237	0.061548	0.762122	0.066663	0.051568	0.051568	0.232052
53.72	-0.19157	-0.13257	-0.1472	-0.07816	-0.15785	-0.20026	-0.1386	-0.1233	-0.19032	-0.23303		3.78056	3.69325	3.63054	3.46266	0.497988	3.71354	3.13298	2.65256	1.60858	1.78644		-0.1375	-0.27093	-0.1543	-0.16525	-0.04936	-0.16135	-0.23823	-0.03035	-0.04275	-0.17126		3.60413	6.89838	0.619301	6.63187	2.55279	7.59876	3.4554	0.839024	0.839024	5.6366
55.3	-0.23058	-0.036	-0.1173	-0.07521	-0.16217	-0.17545	-0.08032	-0.14646	-0.14359	-0.25057		4.75597	5.65894	4.18854	3.21662	1.97437	4.01246	4.44414	3.81387	4.62277	3.84118		-0.15625	-0.41822	-0.21068	-0.14616	-0.03346	-0.17452	-0.25808	0.012847	-0.17205	-0.04322		4.70882	7.32784	1.65821	5.75825	4.02904	6.20138	3.54905	4.15031	4.15031	5.49701
56.88	-0.23058	-0.12201	-0.3024	-0.09854	-0.24985	-0.18186	-0.13482	-0.22179	-0.25724	-0.16028		5.66082	5.0973	3.79423	3.03764	1.77217	3.56042	4.38461	3.62625	4.6561	4.58261		-0.2875	-0.35869	-0.23574	-0.17695	-0.13707	-0.20926	-0.28846	-0.23813	-0.29875	-0.39445		5.33161	7.11789	1.20435	5.16448	3.50497	4.97039	3.00438	3.77257	3.77257	5.16105
58.46	-0.25144	-0.25991	-0.44503	-0.34072	-0.33394	-0.21885	-0.22191	-0.26751	-0.37075	-0.40622		5.3167	4.60957	3.2039	2.63433	1.58184	3.06089	4.14991	3.23672	4.46389	5.50233		-0.325	-0.31266	-0.28586	-0.22527	-0.41441	-0.25206	-0.2966	-0.349	-0.439	-0.4031		4.95452	6.12687	1.0102	4.21511	2.86455	3.99613	2.35038	3.36758	3.36758	4.43245
60.04	-0.29933	-0.38522	-0.48557	-0.39505	-0.49664	-0.57782	-0.40683	-0.52193	-0.42747	-0.58014		4.8391	4.19774	2.65669	2.32746	1.38061	2.58374	3.8783	2.85058	4.24938	5.94177		-0.30625	-0.34997	-0.44268	-0.44896	-0.33075	-0.31202	-0.2966	-0.37231	-0.45069	-0.51556		4.4625	5.403	0.836176	3.58435	2.29271	3.418	1.9198	2.93128	2.93128	4.16374
61.62	-0.50793	-0.4564	-0.55185	-0.56284	-0.55203	-0.68338	-0.51417	-0.67244	-0.48727	-0.56657		4.39113	3.86565	2.32563	2.09235	1.24637	2.28181	3.62561	2.54867	4.02566	5.83705		-0.34863	-0.35918	-0.39647	-0.45555	-0.44483	-0.35173	-0.29593	-0.35867	-0.38446	-0.41751		4.02871	4.77253	0.783419	3.14836	1.91927	3.09913	1.63249	2.68832	2.68832	3.9806
63.2	-0.52284	-0.50903	-0.59454	-0.56946	-0.65864	-0.72109	-0.68456	-0.71914	-0.63521	-0.53438		4.04018	3.57442	2.14701	1.94795	1.18018	2.02523	3.35359	2.27342	3.82924	5.49132		-0.32545	-0.30105	-0.37652	-0.43794	-0.41441	-0.32244	-0.34784	-0.38596	-0.42342	-0.38147		3.75027	4.35149	0.753746	2.93655	1.71962	2.8215	1.39838	2.49315	2.49315	3.8692
64.78	-0.65205	-0.65462	-0.57652	-0.63355	-0.66107	-0.75758	-0.81074	-0.51529	-0.3875	-0.48642		3.65372	3.29921	1.97596	1.80539	1.0818	1.8139	3.07704	2.0269	3.621	5.20356		-0.33318	-0.35673	-0.33307	-0.37942	-0.47753	-0.27269	-0.4247	-0.38141	-0.38446	-0.38147		3.402	4.02681	0.760026	2.73216	1.60436	2.65027	1.28787	2.33739	2.33739	3.86337
66.36	-0.64968	-0.61561	-0.67756	-0.62557	-0.6785	-0.76441	-0.7034	-0.69821	-0.51663	-0.591		3.39635	3.03666	1.79551	1.70637	1.02604	1.68405	2.82836	1.8579	3.40998	4.81079		-0.37386	-0.35037	-0.34895	-0.36325	-0.45624	-0.29638	-0.38578	-0.41552	-0.39225	-0.38147		3.20285	3.59285	0.68901	2.52767	1.50284	2.53522	1.21541	2.21642	2.21642	3.85152
67.94	-0.68383	-0.65916	-0.72548	-0.73828	-0.82366	-0.85731	-0.84805	-0.74854	-0.57981	-0.72681		3.23038	2.82413	1.67121	1.65674	0.982909	1.61899	2.6205	1.68647	3.162	4.57609		-0.33505	-0.31969	-0.29269	-0.42911	-0.32505	-0.29875	-0.36482	-0.41552	-0.39225	-0.39012		3.04683	3.37165	0.635611	2.4672	1.46009	2.43662	1.17367	2.21004	2.21004	3.81894
69.52	-0.72417	-0.70694	-0.6601	-0.71479	-0.83052	-0.90704	-0.8474	-0.69535	-0.70182	-0.8019		2.95725	2.64987	1.55706	1.55782	0.960823	1.61564	2.43928	1.56181	3.00804	4.25296		-0.32122	-0.30128	-0.26393	-0.39618	-0.36878	-0.29875	-0.34602	-0.44281	-0.39225	-0.39012		2.81963	3.23196	0.647915	2.40003	1.42259	2.38372	1.09525	2.12767	2.12767	3.82982
71.1	-0.78922	-0.6951	-0.68992	-0.64984	-0.8753	-0.82252	-0.92404	-0.75203	-0.64515	-0.67028		2.81428	2.45289	1.47468	1.48891	0.903238	1.54292	2.30641	1.44633	2.82678	4.03839		-0.38216	-0.32013	-0.24895	-0.37981	-0.27219	-0.26597	-0.3179	-0.41552	-0.38446	-0.38363		2.69238	3.04581	0.628844	2.37203	1.33802	2.25466	1.04551	2.01944	2.01944	3.68195
72.68	-0.74618	-0.6951	-0.75489	-0.72659	-0.84578	-0.85073	-0.85004	-0.52498	-0.61112	-0.68217		2.61279	2.33119	1.37407	1.43912	0.869666	1.44341	2.20969	1.3946	2.66678	3.83497		-0.2875	-0.33854	-0.25669	-0.36344	-0.26788	-0.25283	-0.28978	-0.41552	-0.35761	-0.38085		2.5147	2.94153	0.661889	2.38453	1.36586	2.23985	1.00056	1.962	1.962	3.68639
74.26	-0.75737	-0.6845	-0.77337	-0.70317	-0.86074	-0.81985	-0.84226	-0.61164	-0.57828	-0.58014		2.44761	2.16307	1.32088	1.37119	0.886339	1.34319	2.09332	1.30564	2.40638	3.65248		-0.32523	-0.35562	-0.27737	-0.33051	-0.28322	-0.21588	-0.24935	-0.27528	-0.32658	-0.362		2.34673	3.01402	0.696921	2.38689	1.37398	2.16116	1.01136	1.94049	1.94049	3.61162
75.84	-0.79865	-0.73032	-0.8389	-0.66263	-0.85623	-0.84198	-0.87864	-0.64197	-0.68486	-0.74135		2.33681	2.05473	1.29821	1.34638	0.857613	1.32573	2.04498	1.26653	2.37149	3.53996		-0.2875	-0.39725	-0.23955	-0.30303	-0.22428	-0.18165	-0.22672	-0.26315	-0.37277	-0.41103		2.24907	2.94026	0.678864	2.32366	1.24935	2.22505	1.01881	1.84794	1.84794	3.5243
77.42	-0.76791	-0.75663	-0.77932	-0.70775	-0.86474	-0.88159	-0.88029	-0.70998	-0.64515	-0.73518		2.14933	1.98655	1.23419	1.26241	0.823588	1.25987	2.03228	1.21848	2.24879	3.39849		-0.2375	-0.31143	-0.23955	-0.30224	-0.2308	-0.16608	-0.21741	-0.27948	-0.29291	-0.36417		2.06371	2.9451	0.652887	2.29616	1.37412	2.14762	1.0589	1.83363	1.83363	3.32797
79	-0.82053	-0.75227	-0.80589	-0.77777	-0.93237	-0.89176	-0.89257	-0.67689	-0.67774	-0.67518		2.03661	1.94071	1.17787	1.24865	0.848931	1.26883	1.97564	1.16572	2.08158	3.31603		-0.25	-0.33107	-0.22076	-0.28003	-0.19386	-0.16676	-0.29427	-0.2514	-0.23564	-0.38291		1.94906	2.86896	0.693333	2.22268	1.33527	2.11813	0.995353	1.77995	1.77995	3.25131
80.58	-0.79865	-0.78767	-0.75095	-0.77777	-0.8417	-0.83312	-0.86692	-0.57323	-0.62383	-0.62294		1.96295	1.89327	1.15152	1.2169	0.85259	1.27109	1.94191	1.15152	2.05293	3.27196		-0.25	-0.30039	-0.27218	-0.24709	-0.14388	-0.00025	-0.18946	-0.28362	-0.25784	-0.29929		1.90523	2.63803	0.674363	2.20546	1.3061	1.99655	0.963812	1.73013	1.73013	3.14276
82.16	-0.82053	-0.74734	-0.81147	-0.74748	-0.91774	-0.87222	-0.91774	-0.65267	-0.66785	-0.77313		1.8807	1.83367	1.13951	1.19328	0.898395	1.28483	1.96262	1.14449	1.97138	3.21397		-0.25	-0.25743	-0.17378	-0.19799	-0.23683	0.01836	-0.20343	-0.22297	-0.21304	-0.29929		1.80553	2.67089	0.669475	2.19465	1.32004	2.02209	0.952233	1.63227	1.63227	3.11339
83.74	-0.76791	-0.73555	-0.71751	-0.72567	-0.82679	-0.84505	-0.82952	-0.46147	-0.53231	-0.60626		1.78717	1.7766	1.12395	1.1729	0.892739	1.30486	1.96606	1.14545	1.89315	3.12452		-0.25	-0.2697	-0.18317	-0.14889	-0.12731	-0.10212	-0.20343	-0.25178	-0.252	-0.34419		1.70795	2.72431	0.680225	2.17722	1.24985	1.97335	0.946965	1.60979	1.60979	2.8749
85.32	-0.74618	-0.6951	-0.75489	-0.76736	-0.86474	-0.80304	-0.87864	-0.41749	-0.56465	-0.54274		1.79113	1.73001	1.09741	1.1751	0.916828	1.34241	1.93649	1.13582	1.70677	3.04143		-0.25	-0.26357	-0.1928	-0.14889	-0.17104	-0.04052	-0.21741	-0.10168	-0.25437	-0.19259		1.70907	2.62999	0.681338	2.15071	1.30101	1.89726	0.954142	1.58652	1.58652	2.66486
86.9	-0.74618	-0.70387	-0.75489	-0.78201	-0.79398	-0.85073	-0.79655	-0.60791	-0.56167	-0.55631		1.72318	1.67544	1.06717	1.19603	0.904184	1.39066	1.97361	1.11688	1.78173	2.95033		-0.23125	-0.30039	-0.22076	-0.08996	-0.11781	-0.03342	-0.14753	-0.03724	-0.23486	-0.18971		1.63713	2.55335	0.662871	2.08939	1.34529	1.81292	0.937467	1.48589	1.48589	2.44266
88.48	-0.76791	-0.6783	-0.73006	-0.74385	-0.84877	-0.8378	-0.86616	-0.49364	-0.46437	-0.52616		1.70642	1.61951	1.01767	1.18315	0.912957	1.37949	2.01025	1.12329	1.69839	2.82341		-0.19375	-0.26357	-0.17355	-0.09978	-0.11401	-0.03342	-0.17269	-0.02397	-0.25827	-0.20759		1.65483	2.50985	0.668455	2.04823	1.25568	1.84776	0.931109	1.50967	1.50967	2.45687
90.06	-0.77645	-0.70165	-0.7317	-0.70289	-0.77611	-0.79822	-0.81607	-0.48289	-0.57295	-0.59896		1.71739	1.56519	0.98525	1.17951	0.896464	1.39091	2.02445	1.08799	1.57077	2.73728		-0.2125	-0.26357	-0.22121	-0.09978	-0.06457	-0.03531	-0.12238	-0.06377	-0.23475	-0.23132		1.64698	2.43008	0.673845	1.9682	1.28764	1.85814	0.942166	1.52083	1.52083	2.36896
91.64	-0.76791	-0.64964	-0.66565	-0.69669	-0.79894	-0.79398	-0.79028	-0.37195	-0.62127	-0.55703		1.66925	1.54969	0.993541	1.1752	0.928612	1.42671	2.08096	1.10851	1.58388	2.67807		-0.175	-0.26357	-0.19189	-0.06705	-0.07028	0.006858	-0.12424	-0.02858	-0.25674	-0.09455		1.61645	2.39511	0.695344	1.95097	1.30421	1.79419	0.914691	1.50518	1.50518	2.23241
93.22	-0.70191	-0.59234	-0.74253	-0.66263	-0.67483	-0.81408	-0.79028	-0.56582	-0.47477	-0.54626		1.64268	1.544	0.992836	1.18713	0.963187	1.52973	2.11124	1.11521	1.57077	2.53145		-0.175	-0.24516	-0.1731	-0.08342	-0.05545	0.013965	-0.10095	-0.01753	-0.26843	-0.13665		1.56913	2.3806	0.656839	1.90664	1.29316	1.74122	0.884451	1.48167	1.48167	2.13728
94.8	-0.65205	-0.60214	-0.65337	-0.64984	-0.65331	-0.73963	-0.82952	-0.48967	-0.31402	-0.57483		1.63571	1.57033	1.06675	1.22878	0.966824	1.48693	2.15661	1.17285	1.57217	2.4596		-0.15625	-0.24516	-0.13528	-0.08342	-0.06457	0.05187	-0.10095	-0.00995	-0.25784	-0.16087		1.5668	2.39337	0.620392	1.89236	1.28513	1.69844	0.901523	1.45594	1.45594	2.09204
96.38	-0.67177	-0.60653	-0.62058	-0.64479	-0.64061	-0.78308	-0.75322	-0.38266	-0.47477	-0.55631		1.52424	1.44464	1.05261	1.25117	0.931961	1.50359	2.15752	1.16844	1.45184	2.36003		-0.15625	-0.24516	-0.1731	-0.08342	-0.06457	0.066085	-0.07766	-0.06431	-0.22473	-0.16952		1.444	2.28527	0.620206	1.86212	1.3188	1.67598	0.897315	1.40027	1.40027	1.9279
97.96	-0.59939	-0.62603	-0.61825	-0.62761	-0.63057	-0.71429	-0.76018	-0.45876	-0.53159	-0.58167		1.39518	1.38329	1.07438	1.26124	0.978437	1.55817	2.22849	1.18002	1.51422	2.24936		-0.15625	-0.22674	-0.09747	-0.08342	-0.06457	0.042394	-0.07766	-0.00843	-0.26425	-0.17385		1.2946	2.17961	0.635302	1.78174	1.28472	1.61182	0.896037	1.39929	1.39929	1.84769
99.54	-0.63115	-0.621	-0.61615	-0.62086	-0.60037	-0.67058	-0.68771	-0.53486	-0.44356	-0.55631		1.24816	1.28425	1.06195	1.28965	0.972885	1.57997	2.25667	1.21749	1.47422	2.13141		-0.1375	-0.22674	-0.1731	-0.08342	-0.06457	0.05187	-0.06368	-0.00843	-0.25242	-0.05447		1.15708	2.08581	0.585243	1.72974	1.23334	1.53428	0.881957	1.34353	1.34353	1.78664
101.12	-0.66259	-0.56881	-0.6061	-0.56946	-0.60568	-0.67058	-0.68456	-0.54751	-0.44069	-0.56881		1.19027	1.24833	1.1287	1.29169	0.968201	1.61032	2.25451	1.22028	1.38049	2.06443		-0.11875	-0.22674	-0.13528	-0.06159	-0.05887	0.042394	-0.0567	-0.00843	-0.22891	-0.10609		1.0938	2.09141	0.581276	1.65948	1.19583	1.46843	0.919335	1.35341	1.35341	1.67309
102.7	-0.61927	-0.58553	-0.59894	-0.51134	-0.60037	-0.68856	-0.65156	-0.44975	-0.41184	-0.50168		1.12899	1.18544	1.12227	1.29682	0.991119	1.66573	2.323	1.19309	1.44499	1.88445		-0.1	-0.20833	-0.11649	-0.06159	-0.05887	0.032918	-0.05437	-0.00843	-0.20539	-0.0761		1.04064	2.00579	0.555717	1.64744	1.17004	1.38102	0.849745	1.29486	1.29486	1.5785
104.28	-0.5973	-0.51801	-0.58266	-0.47577	-0.49956	-0.60558	-0.70541	-0.47126	-0.37336	-0.43852		1.02938	1.1111	1.08961	1.34339	1.03496	1.72036	2.36564	1.18007	1.42478	1.61351		-0.1	-0.17765	-0.0789	-0.06159	-0.06457	-0.01067	-0.0008	-0.07325	-0.25242	-0.10464		0.954354	1.90521	0.565748	1.54347	1.16554	1.36924	0.808822	1.20419	1.20419	1.4558
105.86	-0.48317	-0.49466	-0.53625	-0.44443	-0.39678	-0.54688	-0.55724	-0.35374	-0.31638	-0.38653		0.965379	1.07202	1.08366	1.42138	1.00339	1.76538	2.38353	1.12662	1.40161	1.39521		-0.1	-0.20833	-0.11672	-0.05887	-0.07788	-0.02631	0.05976	-0.07325	-0.22891	-0.10464		0.8944	1.93587	0.561154	1.51014	1.13621	1.31825	0.797757	1.11574	1.11574	1.42129
107.44	-0.57517	-0.47113	-0.37984	-0.37768	-0.43484	-0.40795	-0.4419	-0.23457	-0.36157	-0.42158		0.951099	1.00475	1.04239	1.42191	1.02214	1.80436	2.32	1.05783	1.31118	1.23781		-0.1	-0.20833	-0.0789	-0.08342	-0.08359	-0.00025	0.0006	-0.07325	-0.20539	-0.10464		0.875402	1.80741	0.528565	1.50031	1.11008	1.21937	0.771553	1.08626	1.08626	1.39768
109.02	-0.47042	-0.37831	-0.37582	-0.29474	-0.30915	-0.41514	-0.45126	-0.24606	-0.23357	-0.29664		0.906867	0.936351	1.01957	1.46041	1.032	1.82688	2.17469	1.00103	1.33937	1.13364		-0.08125	-0.20833	-0.11672	-0.08342	-0.11591	0.009227	-0.12797	-0.08083	-0.25242	-0.07148		0.851913	1.75841	0.519541	1.46305	1.01361	1.19761	0.754419	1.08975	1.08975	1.33108
110.6	-0.3764	-0.37529	-0.39183	-0.24967	-0.34629	-0.5032	-0.53295	-0.40761	-0.42747	-0.52346		0.880426	0.891005	0.968975	1.44091	1.04293	1.86528	1.951	0.981525	1.24437	1.02914		-0.08125	-0.20833	-0.06011	-0.12434	-0.09195	-0.02631	-0.10281	-0.0433	-0.22891	-0.07148		0.826439	1.69396	0.516803	1.42363	1.03553	1.19243	0.725464	1.08746	1.08746	1.19635
112.18	-0.39595	-0.36716	-0.33809	-0.32513	-0.31032	-0.42978	-0.43676	-0.35374	-0.30044	-0.34786		0.874054	0.878309	0.94667	1.41931	1.05208	1.89566	1.72152	0.915959	1.11284	1.02393		-0.08125	-0.18992	-0.09792	-0.07251	-0.06457	0.018703	-0.03673	-0.08652	-0.20539	-0.15222		0.819786	1.61207	0.525	1.4147	1.04063	1.18292	0.769605	1.05461	1.05461	1.19226
113.76	-0.36548	-0.44828	-0.34622	-0.37891	-0.3924	-0.485	-0.4287	-0.42098	-0.52406	-0.43		0.832694	0.858304	0.905029	1.38671	1.05793	1.88409	1.53056	0.8653	1.0442	0.98654		-0.08125	-0.18992	-0.0223	-0.07032	-0.10868	0.036708	-0.05437	-0.08652	-0.25242	-0.15222		0.779515	1.64329	0.57628	1.40537	1.02928	1.15949	0.777311	1.05248	1.05248	1.16533
115.34	-0.43051	-0.39944	-0.35386	-0.26136	-0.33671	-0.39212	-0.51786	-0.31034	-0.42747	-0.3725		0.833365	0.825294	0.860284	1.31813	1.09045	1.90771	1.36244	0.842981	0.950521	0.97855		-0.08125	-0.18992	-0.09792	-0.07523	-0.06647	0.04808	-0.05087	-0.08652	-0.22891	-0.07148		0.770734	1.58008	0.568114	1.35879	1.03764	1.16673	0.766855	1.05335	1.05335	1.16937
116.92	-0.36548	-0.35891	-0.29937	-0.25114	-0.31606	-0.45403	-0.66467	-0.39647	-0.46985	-0.45362		0.843882	0.762206	0.829487	1.25266	1.074	1.90831	1.22637	0.760917	0.840725	0.959553		-0.08125	-0.18992	-0.06011	-0.07523	-0.06647	0.011596	-0.0567	-0.08652	-0.20539	-0.07148		0.772323	1.56077	0.572754	1.37507	1.05112	1.17869	0.799277	1.06679	1.06679	1.14516
118.5	-0.43051	-0.43999	-0.32415	-0.3424	-0.38881	-0.42091	-0.62755	-0.43982	-0.3298	-0.34006		0.81604	0.753072	0.789382	1.27457	1.08889	1.88574	1.11752	0.707205	0.74032	0.981503		-0.08125	-0.17151	-0.07913	-0.07523	-0.07408	0.02818	-0.09629	-0.06756	-0.16629	-0.11618		0.754336	1.48981	0.596349	1.34959	1.04429	1.12084	0.821796	1.08447	1.08447	1.09392
120.08	-0.35635	-0.41585	-0.36761	-0.2678	-0.38405	-0.46955	-0.53105	-0.41352	-0.38432	-0.21864		0.813575	0.72305	0.77404	1.30344	1.09285	1.881	1.03903	0.684319	0.644497	0.96769		-0.08125	-0.18992	-0.04132	-0.07523	-0.14823	0.02818	0.034139	-0.07514	-0.18187	-0.11618		0.75004	1.49736	0.633392	1.34768	1.03198	1.12746	0.840863	1.10528	1.10528	1.1369
121.66	-0.41797	-0.3902	-0.41524	-0.24337	-0.33932	-0.50417	-0.46372	-0.35868	-0.41794	-0.46494		0.794702	0.733966	0.796948	1.19902	1.10963	1.88206	0.981853	0.632552	0.501295	1.00367		-0.08125	-0.18992	-0.07913	-0.07523	-0.14062	0.035287	0.034139	-0.08272	-0.14292	-0.11618		0.761259	1.54853	0.60583	1.35732	1.03683	1.12586	0.884692	1.09156	1.09156	1.13176
123.24	-0.37384	-0.35749	-0.40963	-0.27873	-0.32251	-0.55716	-0.52013	-0.19219	-0.29352	-0.30215		0.790186	0.72572	0.774006	1.1997	1.13342	1.95512	0.911166	0.611841	0.494528	0.99539		-0.08125	-0.18992	-0.09792	-0.07523	-0.14823	0.035287	0.027152	-0.07514	-0.19356	-0.12195		0.730423	1.53678	0.600958	1.43573	1.03107	1.08191	0.828458	1.13298	1.13298	1.11048
124.82	-0.46158	-0.39495	-0.36777	-0.20766	-0.36487	-0.46075	-0.50926	-0.36004	-0.26647	-0.25399		0.725358	0.712435	0.730969	1.2195	1.15108	1.87756	0.900563	0.564991	0.46745	0.921648		-0.08125	-0.18992	-0.09792	-0.07523	-0.14823	0.02818	-0.02176	-0.07514	-0.17019	-0.12195		0.678671	1.44384	0.636771	1.50106	1.00264	1.08782	0.797298	1.1593	1.1593	1.04645
126.4	-0.39595	-0.48932	-0.44294	-0.20884	-0.32684	-0.4467	-0.46003	-0.19941	-0.23998	-0.27368		0.720115	0.676038	0.734504	1.20375	1.16213	1.90387	0.88491	0.534523	0.379104	0.952149		-0.0625	-0.18992	-0.09792	-0.06705	-0.15583	0.029127	-0.02176	-0.02208	-0.17019	-0.12771		0.666083	1.43703	0.622402	1.5811	1.05045	1.14291	0.809905	1.13873	1.13873	1.11088
127.98	-0.25478	-0.37343	-0.42164	-0.25862	-0.41919	-0.56505	-0.43676	-0.20779	-0.37075	-0.29343		0.700592	0.68278	0.701809	1.19564	1.23072	1.95963	0.879526	0.526148	0.387798	0.946289		-0.0125	-0.2022	-0.09792	-0.06705	-0.14823	-0.00499	0.039729	-0.05051	-0.17019	-0.12339		0.638518	1.48084	0.603881	1.63449	0.995388	1.12475	0.833047	1.20757	1.20757	1.04576
129.56	-0.36548	-0.40207	-0.32586	-0.26573	-0.29226	-0.46685	-0.40529	-0.16501	-0.30413	-0.31705		0.713611	0.704779	0.709525	1.17673	1.17462	1.92822	0.86845	0.534512	0.350197	0.910756		-0.025	-0.17151	-0.07913	-0.06705	-0.14062	-0.00499	0.052773	-0.09031	-0.17019	-0.10955		0.656391	1.44553	0.636469	1.68543	0.982944	1.12142	0.814962	1.25073	1.25073	1.02787
131.14	-0.43051	-0.4425	-0.40963	-0.20065	-0.42219	-0.42356	-0.48647	-0.1762	-0.37075	-0.41607		0.684385	0.722152	0.747277	1.15799	1.17865	1.95517	0.844742	0.497889	0.320129	0.932497		-0.025	-0.17151	-0.07913	-0.04413	-0.14062	0.080299	0.034139	-0.05998	-0.17019	-0.08302		0.632879	1.48026	0.645796	1.71817	0.983224	1.10151	0.815149	1.27979	1.27979	1.02703
132.72	-0.41797	-0.37462	-0.42057	-0.17332	-0.2415	-0.4467	-0.35274	-0.27706	-0.25724	-0.26052		0.749118	0.737317	0.718569	1.13531	1.21222	1.89199	0.819205	0.484906	0.325867	0.916506		-0.025	-0.17151	-0.07913	-0.05068	-0.13302	0.066085	0.034139	0.027738	-0.17019	-0.1205		0.693055	1.49139	0.615319	1.70883	0.994045	1.13061	0.82051	1.26582	1.26582	1.06164
134.3	-0.45189	-0.49975	-0.40963	-0.21486	-0.34058	-0.42309	-0.53596	-0.28878	-0.30695	-0.4777		0.733333	0.7348	0.690162	1.08891	1.20846	1.92943	0.781086	0.482192	0.293357	0.91637		-0.04375	-0.17151	-0.06034	-0.05068	-0.13302	0.058978	0.024823	-0.04293	-0.17019	-0.12108		0.656981	1.50793	0.614746	1.81949	0.960658	1.1088	0.831403	1.32342	1.32342	1.02836
135.88	-0.43051	-0.47113	-0.40829	-0.23793	-0.33394	-0.40296	-0.2883	-0.11148	-0.20979	-0.26052		0.743137	0.726536	0.683101	1.09	1.25157	1.92758	0.784355	0.485954	0.310008	0.923391		-0.04375	-0.1531	-0.04781	-0.05068	-0.13302	0.061347	0.034139	-0.04293	-0.17019	-0.08734		0.685896	1.46788	0.61419	1.83636	1.02996	1.13946	0.799308	1.27256	1.27256	1.06074
137.46	-0.32519	-0.45503	-0.3977	-0.30149	-0.22539	-0.39878	-0.36594	-0.11802	-0.2594	-0.34985		0.778244	0.722041	0.662189	1.11736	1.21057	1.84836	0.793823	0.495801	0.285643	0.875668		-0.04375	-0.1531	-0.06034	-0.05068	-0.12541	0.070823	0.08771	-0.04293	-0.17019	-0.11906		0.679667	1.46748	0.636941	1.84521	1.04238	1.07918	0.786179	1.3027	1.3027	1.08537
139.04	-0.40897	-0.35137	-0.46774	-0.26573	-0.33394	-0.39006	-0.3812	-0.17795	-0.33124	-0.35832		0.774625	0.741402	0.662525	1.13822	1.24866	1.84927	0.791097	0.496262	0.306745	0.903577		-0.04375	-0.1531	-0.06034	-0.05068	-0.12541	0.070823	-0.03108	-0.04861	-0.1585	-0.11906		0.697794	1.42832	0.622634	1.83612	1.00119	1.08638	0.779906	1.30018	1.30018	1.08755
140.62	-0.38728	-0.37343	-0.50512	-0.22613	-0.29825	-0.42861	-0.38798	-0.34265	-0.30413	-0.35832		0.751575	0.740917	0.671758	1.08009	1.22509	1.79364	0.767873	0.49888	0.292435	0.873076		-0.04375	-0.13469	-0.06034	-0.0425	-0.12541	0.063716	-0.00779	-0.04293	-0.1585	-0.11329		0.674883	1.42956	0.621003	1.82873	1.03434	1.04194	0.753437	1.34357	1.34357	1.07743
142.2	-0.43985	-0.33471	-0.40304	-0.21865	-0.33671	-0.43569	-0.43676	-0.32133	-0.2264	-0.28572		0.778998	0.744244	0.643314	1.0303	1.22831	1.77147	0.763248	0.464142	0.262643	0.891974		-0.04375	-0.13469	-0.06034	-0.0425	-0.11781	0.070823	-0.01058	-0.01753	-0.1585	-0.11329		0.7104	1.41875	0.606495	1.84035	0.947831	1.10823	0.749884	1.31383	1.31383	1.0278
143.78	-0.35635	-0.34972	-0.39081	-0.19707	-0.34936	-0.49782	-0.5756	-0.3099	-0.20979	-0.38286		0.750486	0.745193	0.623725	1.04135	1.28109	1.79116	0.778088	0.457883	0.276789	0.942949		-0.04375	-0.13469	-0.06034	-0.0425	-0.11781	0.070823	0.00619	-0.05619	-0.14681	-0.10753		0.708829	1.29719	0.620624	1.83692	0.981806	1.09016	0.720321	1.38141	1.38141	1.0309
145.36	-0.41797	-0.39549	-0.37968	-0.28273	-0.26204	-0.41269	-0.37082	-0.15876	-0.3875	-0.29848		0.806417	0.727992	0.598664	1.03027	1.26869	1.73082	0.74138	0.450131	0.265435	0.955814		-0.04375	-0.13469	-0.06034	-0.0425	-0.11781	0.080299	-0.04505	-0.05619	-0.10006	-0.10753		0.745293	1.30947	0.645494	1.83426	0.981134	1.06083	0.687533	1.37155	1.37155	1.04824
146.94	-0.40382	-0.40207	-0.4336	-0.26573	-0.37083	-0.5032	-0.54416	-0.16952	-0.28256	-0.36587		0.775379	0.668934	0.575535	1.02209	1.31481	1.72714	0.72412	0.433525	0.262293	0.973733		-0.025	-0.13469	-0.06034	-0.0425	-0.11781	0.080299	-0.05903	-0.05619	-0.10785	-0.10753		0.721767	1.27623	0.643221	1.82237	0.984474	1.00916	0.651066	1.39482	1.39482	1.03342
148.52	-0.41086	-0.40911	-0.50458	-0.27209	-0.42219	-0.57219	-0.53295	-0.25652	-0.2594	-0.5004		0.849292	0.698388	0.580823	1.01916	1.31389	1.70561	0.722999	0.426949	0.25163	0.941624		-0.025	-0.13469	-0.06034	-0.0425	-0.12541	0.080299	0.052773	-0.05051	-0.07669	-0.10753		0.796798	1.28	0.63841	1.78035	0.941562	1.01896	0.658905	1.40092	1.40092	1.02511
150.1	-0.32149	-0.39944	-0.49887	-0.34072	-0.42681	-0.49553	-0.46003	-0.33214	-0.37336	-0.27368		0.864175	0.696779	0.593453	1.00619	1.30155	1.68521	0.74287	0.426404	0.19845	0.999579		-0.04375	-0.13469	-0.06034	-0.05887	-0.12541	0.080299	0.052773	-0.08121	-0.08837	-0.12339		0.81051	1.24603	0.609248	1.72281	0.91756	0.977462	0.629849	1.3691	1.3691	1.01698
151.68	-0.29106	-0.38522	-0.39757	-0.27769	-0.34936	-0.44221	-0.41051	-0.21253	-0.27046	-0.26792		0.807143	0.749274	0.591596	0.997766	1.33468	1.75475	0.733299	0.429291	0.253282	0.991656		-0.025	-0.13469	-0.06034	-0.05887	-0.11781	0.080299	0.052773	-0.04482	-0.05331	-0.12339		0.763881	1.21119	0.627259	1.71944	0.930526	0.973549	0.578118	1.4327	1.4327	1.04186
153.26	-0.39595	-0.33298	-0.43283	-0.26573	-0.22137	-0.50033	-0.48647	-0.20483	-0.30044	-0.37613		0.758542	0.680441	0.626318	1.02527	1.32259	1.67349	0.735194	0.422901	0.237733	0.966438		-0.04375	-0.1531	-0.06034	-0.04086	-0.15393	0.080299	0.062089	-0.03914	-0.08837	-0.12627		0.712432	1.16535	0.637923	1.66546	0.906067	0.969519	0.563625	1.44495	1.44495	0.941946
154.84	-0.42615	-0.40207	-0.37984	-0.32513	-0.2665	-0.5032	-0.50724	-0.2244	-0.23357	-0.25399		0.788706	0.673878	0.586101	1.02188	1.33463	1.62441	0.724739	0.4097	0.233129	0.943357		-0.04375	-0.07946	-0.06034	-0.05068	-0.15393	0.032918	0.062089	-0.05998	-0.13512	-0.11618		0.754233	1.11412	0.623199	1.65464	0.833444	0.921468	0.51057	1.46151	1.46151	0.948629
156.42	-0.47042	-0.33298	-0.4336	-0.25862	-0.37461	-0.53536	-0.52262	-0.31034	-0.26647	-0.42107		0.753395	0.665996	0.599636	0.988953	1.26913	1.65609	0.715677	0.404467	0.24999	0.926203		-0.04375	-0.09787	-0.06034	-0.07796	-0.11781	0.023441	0.062089	-0.04482	-0.12344	-0.11041		0.685811	1.09022	0.608652	1.62674	0.794739	0.866765	0.473706	1.49106	1.49106	0.945974
158	-0.43985	-0.36832	-0.41569	-0.1933	-0.30178	-0.485	-0.50463	-0.33083	-0.26514	-0.29526		0.746468	0.652752	0.578077	1.00621	1.3103	1.65323	0.727018	0.407743	0.262685	0.898189		-0.03125	-0.07946	-0.07287	-0.06705	-0.11781	0.023441	0.045785	-0.03724	-0.12344	-0.10897		0.680755	1.06395	0.569552	1.57563	0.742061	0.863839	0.471883	1.4932	1.4932	0.948638
159.58	-0.39595	-0.36301	-0.40963	-0.29474	-0.33464	-0.52881	-0.57024	-0.44554	-0.40743	-0.3725		0.702164	0.649273	0.573267	1.02261	1.30047	1.67458	0.731978	0.380213	0.278705	0.877119		-0.09375	-0.07946	-0.04154	-0.08868	-0.12541	0.023441	0.020165	-0.04482	-0.12344	-0.10897		0.634546	1.07216	0.628287	1.55161	0.741753	0.84067	0.420775	1.49084	1.49084	0.916041
161.16	-0.28327	-0.38042	-0.37397	-0.26055	-0.31432	-0.56505	-0.54416	-0.20231	-0.32739	-0.38235		0.751954	0.637867	0.573274	0.987407	1.30328	1.62648	0.715245	0.430942	0.278886	0.873066		-0.08125	-0.07946	-0.04154	-0.13252	-0.12541	0.023441	0.069077	-0.05051	-0.16239	-0.12915		0.683204	0.997242	0.569398	1.48905	0.676816	0.766928	0.384239	1.51443	1.51443	0.941373
162.74	-0.34649	-0.37462	-0.42164	-0.27769	-0.34936	-0.51594	-0.55165	-0.26122	-0.36306	-0.38286		0.751236	0.65518	0.565196	0.952743	1.31963	1.6656	0.706885	0.407688	0.234138	0.905106		-0.08125	-0.06105	-0.04154	-0.08302	-0.12541	0.023441	0.090039	-0.04482	-0.04552	-0.09744		0.681784	0.972963	0.586025	1.42875	0.662161	0.740597	0.349845	1.4887	1.4887	0.918841
164.32	-0.37384	-0.33783	-0.45731	-0.35275	-0.35176	-0.41121	-0.52013	-0.1622	-0.08533	-0.25358		0.758294	0.656167	0.569026	0.971704	1.30335	1.63705	0.699668	0.411064	0.281127	0.85032		-0.05	-0.06105	-0.04154	-0.13232	-0.12541	0.032918	0.017835	-0.04482	-0.03383	-0.08186		0.696027	0.970271	0.577626	1.42447	0.669335	0.686492	0.333864	1.49522	1.49522	0.876434
165.9	-0.35872	-0.34482	-0.35606	-0.2707	-0.36201	-0.49782	-0.52013	-0.22329	-0.37961	-0.40301		0.7464	0.639463	0.55902	0.958702	1.29876	1.65468	0.708732	0.399933	0.264532	0.847513		-0.0625	-0.09787	-0.02275	-0.09939	-0.11781	0.032918	-0.05553	-0.04482	-0.04162	-0.10176		0.700796	0.941606	0.546267	1.32287	0.616889	0.625946	0.338267	1.52096	1.52096	0.831471
167.48	-0.38728	-0.30924	-0.40829	-0.20766	-0.36416	-0.55978	-0.50784	-0.21365	-0.25812	-0.51014		0.693223	0.62778	0.544494	0.97385	1.32206	1.6185	0.724283	0.431427	0.260852	0.871772		-0.0625	-0.09787	-0.02275	-0.08302	-0.11781	0.032918	-0.04971	-0.04482	-0.04162	-0.10176		0.64741	0.900186	0.58976	1.29018	0.595685	0.591419	0.318763	1.55495	1.55495	0.82326
169.06	-0.31294	-0.33298	-0.2647	-0.16103	-0.33394	-0.4467	-0.45708	-0.23496	-0.38381	-0.18043		0.697225	0.628784	0.573572	0.974249	1.31824	1.57149	0.701116	0.398806	0.243616	0.924805		-0.0625	-0.09787	-0.02275	-0.05574	-0.11781	0.023441	-0.08511	-0.01753	-0.00267	-0.10176		0.656874	0.842794	0.562654	1.27572	0.574761	0.520958	0.274824	1.54626	1.54626	0.7904
170.64	-0.33472	-0.27382	-0.38545	-0.2707	-0.41732	-0.53104	-0.54047	-0.36779	-0.40743	-0.28527		0.664288	0.684564	0.568735	0.945113	1.3528	1.54614	0.714082	0.413911	0.286864	0.91516		-0.0625	-0.09787	-0.02275	-0.06665	-0.11781	0.023441	-0.17548	-0.05051	-0.02994	-0.09599		0.626551	0.767263	0.48648	1.22076	0.545404	0.506278	0.254737	1.54141	1.54141	0.725606
172.22	-0.32149	-0.26572	-0.33648	-0.1933	-0.28584	-0.47925	-0.50724	-0.2663	-0.3875	-0.28394		0.67935	0.66945	0.596338	0.873396	1.28724	1.56487	0.716344	0.390221	0.231956	0.895367		-0.0625	-0.07946	-0.02275	-0.05009	-0.11781	0.016334	-0.04971	-0.04482	-0.03383	-0.09599		0.627307	0.71742	0.500037	1.15511	0.486606	0.499601	0.224387	1.56939	1.56939	0.706139
173.8	-0.34649	-0.29358	-0.24869	-0.2367	-0.36201	-0.39767	-0.4209	-0.33388	-0.26467	-0.16915		0.673656	0.677122	0.613575	0.878844	1.33604	1.54572	0.729802	0.406844	0.262383	0.84978		-0.0625	-0.07946	-0.02275	-0.08302	-0.13302	0.013965	-0.00779	-0.08121	-0.10785	-0.12339		0.630515	0.705517	0.432347	1.05984	0.456158	0.436904	0.194108	1.52037	1.52037	0.671242
175.38	-0.29106	-0.33298	-0.34418	-0.15671	-0.28584	-0.44341	-0.37082	-0.22329	-0.23357	-0.17186		0.699818	0.68026	0.602806	0.827579	1.29835	1.54742	0.735466	0.390253	0.250046	0.844062		-0.0625	-0.07946	-0.02275	-0.05009	-0.14823	0.013965	-0.03108	-0.06301	-0.10006	-0.13492		0.640104	0.663203	0.454209	1.04452	0.3829	0.427891	0.166594	1.47389	1.47389	0.648065
176.96	-0.34649	-0.27609	-0.3914	-0.20544	-0.29811	-0.5522	-0.52702	-0.12728	-0.23357	-0.29343		0.670121	0.671196	0.595487	0.842141	1.31476	1.51309	0.737947	0.386177	0.274119	0.830626		-0.0625	-0.07946	-0.02275	-0.08302	-0.16344	0.013965	-0.02176	-0.05619	-0.10006	-0.14646		0.618876	0.611552	0.421489	1.00287	0.387928	0.343535	0.112401	1.4264	1.4264	0.589536
178.54	-0.34353	-0.30568	-0.34418	-0.13767	-0.22539	-0.46665	-0.41835	-0.07065	-0.2903	-0.22195		0.636857	0.660338	0.592284	0.794761	1.30212	1.47791	0.719121	0.410118	0.260343	0.829506		-0.0625	-0.07946	-0.00396	-0.05009	-0.15583	0.023441	-0.0171	-0.05619	-0.09227	-0.14646		0.586523	0.540995	0.416547	0.930846	0.300333	0.313982	0.127588	1.43087	1.43087	0.554484
180.12	-0.29933	-0.28605	-0.33222	-0.21431	-0.34335	-0.51652	-0.41273	-0.28839	-0.15312	-0.23695		0.638716	0.663489	0.564389	0.78684	1.30408	1.45987	0.719901	0.385908	0.245017	0.822028		-0.0625	-0.09173	-0.00396	-0.08302	-0.15583	0.032918	0.045319	-0.06188	-0.11954	-0.14646		0.593793	0.482929	0.403169	0.916	0.309726	0.313493	0.112362	1.40557	1.40557	0.502911
181.7	-0.37384	-0.22346	-0.39287	-0.17866	-0.29226	-0.47228	-0.47291	-0.23496	-0.26647	-0.41005		0.639638	0.663043	0.575796	0.79766	1.34294	1.46629	0.733621	0.402929	0.272007	0.826736		-0.0625	-0.06105	-0.02275	-0.06665	-0.15583	0.032918	-0.11958	0.000664	-0.06889	-0.15222		0.58725	0.43806	0.439492	0.833691	0.284474	0.274338	0.083049	1.42243	1.42243	0.483371
183.28	-0.2771	-0.24482	-0.2647	-0.17332	-0.23633	-0.40472	-0.38798	-0.23496	-0.27046	-0.23695		0.644394	0.655798	0.550725	0.796051	1.29325	1.44235	0.731442	0.388873	0.267592	0.813781		-0.0625	-0.06105	-0.02275	-0.09959	-0.16724	0.032918	-0.11493	0.00635	-0.0611	-0.14646		0.59629	0.442666	0.381971	0.796828	0.246059	0.232391	0.043747	1.42711	1.42711	0.471105
184.86	-0.31294	-0.25679	-0.33128	-0.14962	-0.19571	-0.29921	-0.36594	-0.22891	-0.22517	-0.26267		0.69845	0.66268	0.548789	0.765795	1.31518	1.42781	0.726134	0.364302	0.27206	0.826222		-0.0625	-0.06105	-0.02275	-0.06665	-0.16724	0.032918	-0.06089	0.017721	-0.04162	-0.14646		0.636132	0.365452	0.376372	0.73061	0.243223	0.17241	0.039921	1.43241	1.43241	0.449528
186.44	-0.38728	-0.30013	-0.35606	-0.20766	-0.30915	-0.5032	-0.49428	-0.3752	-0.23357	-0.45245		0.656703	0.631314	0.551481	0.739513	1.29624	1.41848	0.72271	0.382809	0.273785	0.812723		-0.0625	-0.06105	-0.00396	-0.09959	-0.16724	0.032918	-0.02176	0.023406	-0.09617	-0.14646		0.584373	0.343496	0.382389	0.702039	0.22992	0.171482	0.059432	1.41767	1.41767	0.398192
188.02	-0.32476	-0.27144	-0.24939	-0.2707	-0.22137	-0.37944	-0.43676	-0.18076	-0.22517	-0.40786		0.685989	0.636109	0.54404	0.712049	1.28913	1.43379	0.718993	0.372694	0.277419	0.826788		-0.08125	-0.06105	-0.00396	-0.06665	-0.16724	0.032918	-0.03573	0.02072	-0.13512	-0.09167		0.616397	0.341383	0.370062	0.659915	0.193688	0.145648	0.02122	1.3957	1.3957	0.360385
189.6	-0.31294	-0.24276	-0.33809	-0.29045	-0.26117	-0.47318	-0.37019	-0.20265	-0.44125	-0.46673		0.719684	0.650729	0.487562	0.713259	1.28098	1.3962	0.718243	0.375125	0.265244	0.768844		-0.08125	-0.06105	-0.00396	-0.09959	-0.15583	0.032918	-0.02176	0.008317	-0.14681	-0.14069		0.649679	0.28479	0.354309	0.636487	0.145403	0.114798	0.028677	1.37298	1.37298	0.315595
191.18	-0.29933	-0.24843	-0.34348	-0.35432	-0.30178	-0.39767	-0.54047	-0.33083	-0.36972	-0.18124		0.710284	0.679272	0.49166	0.700355	1.2816	1.4245	0.702741	0.357376	0.279621	0.786924		-0.08125	-0.06105	-0.00396	-0.06665	-0.13302	0.032918	0.010848	0.047286	-0.14681	-0.13492		0.654138	0.240836	0.32394	0.548904	0.126578	0.134426	0.017823	1.39254	1.39254	0.275097
192.76	-0.29933	-0.21587	-0.31179	-0.22964	-0.23764	-0.42356	-0.54921	-0.23457	-0.34497	-0.25358		0.639921	0.651787	0.519064	0.749993	1.27568	1.36624	0.712228	0.369992	0.273419	0.795564		-0.08125	-0.07946	-0.00396	-0.09959	-0.16724	0.032918	-0.01477	-0.00388	-0.13512	-0.13492		0.572398	0.197208	0.305658	0.534629	0.129545	0.108904	-0.00493	1.36617	1.36617	0.307193
194.34	-0.29933	-0.28754	-0.35386	-0.1886	-0.21857	-0.52274	-0.48242	-0.28515	-0.38432	-0.39709		0.679888	0.607967	0.522186	0.75321	1.25807	1.37285	0.720714	0.348873	0.235412	0.784689		-0.08125	-0.07946	-0.00396	-0.06665	-0.16724	0.032918	-0.02176	-0.00388	-0.13512	-0.14069		0.617452	0.190583	0.262406	0.477274	0.085896	0.056359	0.007896	1.35482	1.35482	0.240963
195.92	-0.29884	-0.22503	-0.34418	-0.3137	-0.20845	-0.43028	-0.4419	-0.35151	-0.39442	-0.43		0.683679	0.636631	0.476267	0.765285	1.27207	1.36109	0.717351	0.346542	0.274246	0.787506		-0.08125	-0.07946	-0.00396	-0.09959	-0.16724	0.032918	-0.01617	-0.05051	-0.13512	-0.14069		0.608471	0.162034	0.300222	0.473706	0.060242	0.05867	0.015579	1.34699	1.34699	0.199037
197.5	-0.2771	-0.30189	-0.39757	-0.22613	-0.29849	-0.30484	-0.3942	-0.09114	-0.19437	-0.14436		0.629232	0.60762	0.472948	0.755325	1.24602	1.322	0.689061	0.326738	0.269083	0.72588		-0.08125	-0.07946	-0.00396	-0.06665	-0.16724	0.032918	0.02296	-0.05809	-0.12344	-0.14934		0.551888	0.118396	0.278445	0.439544	0.075355	0.016445	0.006127	1.29637	1.29637	0.220259
199.08	-0.23238	-0.26391	-0.35606	-0.23228	-0.27414	-0.3054	-0.43818	-0.32177	-0.41794	-0.22195		0.607691	0.601853	0.459443	0.744684	1.23353	1.27084	0.669816	0.347971	0.294992	0.741861		-0.0625	-0.07946	-0.00396	-0.09959	-0.16724	0.032918	-0.04272	-0.00957	-0.13442	-0.14069		0.553743	0.115252	0.299456	0.411434	0.044421	0.013907	-0.00837	1.25038	1.25038	0.188417
200.66	-0.2771	-0.29732	-0.40304	-0.21271	-0.29811	-0.41121	-0.47575	-0.24606	-0.26647	-0.42158		0.641789	0.621772	0.483657	0.741758	1.21749	1.2988	0.662187	0.333111	0.258414	0.741338		-0.0625	-0.07946	-0.00396	-0.06665	-0.16724	0.032918	-0.02875	-0.01071	-0.05721	-0.14069		0.578233	0.08787	0.284484	0.38254	0.000129	-0.02138	-0.01191	1.20218	1.20218	0.189163
202.24	-0.30372	-0.32795	-0.24856	-0.26136	-0.19367	-0.35577	-0.29957	-0.01605	-0.35701	-0.30215		0.666714	0.667707	0.472755	0.73226	1.21984	1.35515	0.696878	0.341611	0.297987	0.753166		-0.0625	-0.09787	-0.00396	-0.10524	-0.16724	0.032918	0.048114	-0.00502	-0.11175	-0.10955		0.585801	0.056766	0.252205	0.362599	-0.01508	-0.03785	-0.00676	1.18619	1.18619	0.136335
203.82	-0.32149	-0.32271	-0.23496	-0.21755	-0.25121	-0.29921	-0.23028	-0.24567	-0.36972	-0.38235		0.651911	0.681534	0.491511	0.768067	1.22272	1.31045	0.702964	0.36089	0.301328	0.745097		-0.0625	-0.09787	-0.01649	-0.09959	-0.16724	0.042394	-0.03108	0.000664	-0.08058	-0.13348		0.57332	0.021287	0.252685	0.317787	-0.01969	-0.03333	-0.01091	1.17078	1.17078	0.122605
205.4	-0.2771	-0.29252	-0.34348	-0.21962	-0.29811	-0.23563	-0.29492	-0.17688	-0.20042	-0.34985		0.664826	0.704355	0.462128	0.721924	1.18447	1.32762	0.710437	0.356193	0.282951	0.769331		-0.08125	-0.09787	-0.01649	-0.06665	-0.16724	0.042394	-0.03108	0.004454	-0.10006	-0.14069		0.600144	0.000319	0.26669	0.316996	-0.05537	-0.07571	0.004086	1.13122	1.13122	0.097564
206.98	-0.26909	-0.31835	-0.31436	-0.1915	-0.29136	-0.39259	-0.27678	-0.36416	-0.53508	-0.44316		0.624516	0.675137	0.446698	0.695382	1.15969	1.32252	0.688969	0.352094	0.280488	0.72909		-0.08125	-0.09787	-0.00396	-0.10524	-0.16724	0.042394	-0.02176	0.023406	-0.11564	-0.14213		0.550314	0.001318	0.223731	0.292399	-0.04294	-0.07797	-0.01719	1.11342	1.11342	0.084225
208.56	-0.23857	-0.28754	-0.25414	-0.10165	-0.35842	-0.35457	-0.4419	-0.1622	-0.41794	-0.40622		0.668657	0.68493	0.470904	0.662236	1.14924	1.36908	0.694774	0.349849	0.269347	0.739317		-0.08125	-0.09787	-0.00396	-0.09959	-0.16724	0.042394	0.039729	0.017721	-0.1585	-0.14069		0.57318	0.01502	0.236483	0.262735	-0.0356	-0.08006	-0.02683	1.10395	1.10395	0.070805
210.14	-0.24701	-0.21409	-0.37813	-0.1508	-0.28622	-0.39148	-0.38169	-0.27706	-0.24725	-0.40622		0.621177	0.715401	0.503911	0.689486	1.15506	1.38206	0.682911	0.366584	0.310094	0.76942		-0.0625	-0.09787	0.014837	-0.06665	-0.16724	0.042394	-0.00313	-0.0073	-0.14681	-0.14069		0.562768	-0.01145	0.255894	0.251266	-0.07424	-0.10042	-0.00113	1.05568	1.05568	0.070414
211.72	-0.27251	-0.27064	-0.25414	-0.16244	-0.29708	-0.49782	-0.4419	-0.34265	-0.27897	-0.40622		0.653431	0.657706	0.497342	0.661152	1.13737	1.30048	0.695804	0.353516	0.279757	0.764529		-0.0625	-0.09787	0.014837	-0.10524	-0.15583	0.042394	0.041127	-0.00275	-0.14681	-0.14069		0.603762	-0.02044	0.242276	0.234515	-0.06902	-0.10035	-0.01769	1.05988	1.05988	0.074996
213.3	-0.19461	-0.26391	-0.31905	-0.14753	-0.23094	-0.485	-0.3812	-0.12728	-0.33759	-0.26792		0.602735	0.657337	0.466386	0.669463	1.13359	1.31178	0.699767	0.343555	0.281962	0.78826		-0.0625	-0.07946	0.03363	-0.09959	-0.15583	0.042394	-0.03108	0.022757	-0.14681	-0.14069		0.551103	-0.06819	0.216044	0.214175	-0.08604	-0.12635	-0.01297	1.02289	1.02289	0.0455
214.88	-0.26909	-0.24833	-0.36104	-0.19665	-0.20154	-0.49553	-0.37082	-0.24606	-0.33759	-0.35832		0.597133	0.64401	0.477525	0.684127	1.13142	1.29386	0.704842	0.341306	0.293868	0.780034		-0.0625	-0.07946	0.03363	-0.06665	-0.15583	0.042394	0.029481	0.039001	-0.1585	-0.13492		0.547219	-0.03857	0.18883	0.219112	-0.08262	-0.11724	-0.01684	0.996046	0.996046	0.037062
216.46	-0.2604	-0.22103	-0.1184	-0.05415	-0.18119	-0.26811	-0.39224	-0.28878	-0.35045	-0.40622		0.562772	0.648585	0.479013	0.671753	1.11723	1.29476	0.697515	0.347893	0.282723	0.780594		-0.0625	-0.06105	0.03363	-0.10524	-0.15583	0.042394	0.050443	-0.03572	-0.1585	-0.1306		0.506897	-0.06679	0.211891	0.183548	-0.10304	-0.12609	-0.02188	0.970801	0.970801	0.029324
218.04	-0.21665	-0.20803	-0.33796	-0.20884	-0.29226	-0.36115	-0.46281	-0.31034	-0.28256	-0.48642		0.569052	0.618462	0.50707	0.714952	1.11123	1.23479	0.69618	0.351104	0.288868	0.786003		-0.0625	-0.06105	0.06182	-0.11615	-0.15583	0.042394	0.029947	-0.03572	-0.17019	-0.1306		0.516759	-0.07725	0.195419	0.149373	-0.09945	-0.14487	-0.00763	0.963639	0.963639	0.011458
219.62	-0.29106	-0.28295	-0.22435	-0.19139	-0.26851	-0.39496	-0.43818	-0.24412	-0.25069	-0.35781		0.587486	0.633827	0.499379	0.67867	1.10079	1.2124	0.683554	0.330192	0.263694	0.769603		-0.0625	-0.06105	0.052423	-0.09959	-0.15583	0.042394	0.007587	0.000664	-0.1585	-0.12915		0.5254	-0.05459	0.164911	0.152055	-0.09041	-0.14621	-0.01754	0.929831	0.929831	0.032425
221.2	-0.35635	-0.23122	-0.3914	-0.21002	-0.18622	-0.41729	-0.26087	-0.38455	-0.31402	-0.26267		0.582897	0.658936	0.516613	0.659924	1.12887	1.22824	0.688583	0.317256	0.280435	0.750266		-0.0625	-0.06105	0.052423	-0.06665	-0.15583	0.042394	0.029947	0.00635	-0.14681	-0.12915		0.52346	-0.0908	0.134186	0.136301	-0.10705	-0.16676	-0.02897	0.843642	0.843642	0.012721
222.78	-0.2771	-0.27779	-0.29028	-0.12781	-0.27896	-0.41531	-0.3812	-0.2244	-0.19032	-0.32317		0.596296	0.628029	0.500596	0.70113	1.06909	1.19386	0.681496	0.306624	0.2863	0.733908		-0.08125	-0.06105	0.052423	-0.10524	-0.15583	0.042394	-0.01244	0.00635	-0.14681	-0.16952		0.547131	-0.0841	0.156095	0.105633	-0.12807	-0.16264	-0.00759	0.893651	0.893651	-0.04593
224.36	-0.21665	-0.26572	-0.26663	-0.23793	-0.26789	-0.33018	-0.40683	-0.29987	-0.27046	-0.23695		0.602145	0.626369	0.510826	0.71536	1.08744	1.18559	0.705524	0.317305	0.313282	0.732054		-0.08125	-0.07946	0.052423	-0.11615	-0.15583	0.042394	0.120318	0.00635	-0.08837	-0.12915		0.553146	-0.11872	0.13714	0.087487	-0.13761	-0.15448	-0.04723	0.910248	0.910248	-0.04794
225.94	-0.23857	-0.29252	-0.27261	-0.22059	-0.10447	-0.15563	-0.31815	-0.06193	-0.20206	-0.13875		0.619497	0.625203	0.511047	0.731417	1.03742	1.13795	0.70767	0.31182	0.310536	0.707648		-0.08125	-0.07946	0.064952	-0.11615	-0.15583	0.05187	0.129634	0.00635	-0.12344	-0.12915		0.564587	-0.11504	0.116724	0.085266	-0.14847	-0.1702	-0.0539	0.909956	0.909956	-0.05093

## Sheet: Fig. 8f
Time [s]	Calcium in aSMCs-SMACreER:Ai96 (▵F/F0, %)											Calcium in aSMCs-SMACreER:Ai96:Grin1f/f (▵F/F0, %)
1.2	1.25056	-0.3153	0.213984	0.20433	-0.00336	0.184364	3.10817	0.144058	1.0614	0.14034		0.013369	-0.0932	-0.07669	0.030052	0.915775	0.498171	1.44549	0.430657	0.202712	-1.12964
2.4	1.36482	-1.08892	0.001276	-0.23693	0.737083	0.190219	6.21821	1.38945	0.507304	0.115461		-0.03586	0.125823	0.094361	-0.37356	1.01365	0.214596	0.408227	-0.30805	0.145643	-0.47936
3.6	1.72636	-0.97479	0.287527	-0.87412	0.532552	0.805579	4.58863	0.256448	0.938878	-0.47636		-0.12348	0.221315	-0.58653	-1.22488	1.58606	-0.88925	0.441587	0.551527	-0.58605	-1.07966
4.8	0.576598	-0.63517	0.840795	-0.60817	-0.19895	-0.43978	2.04882	0.42413	0.144355	0.106231		-0.22311	-1.08073	-0.46694	-0.90366	1.02841	0.703328	0.528965	0.201757	1.35322	-1.11452
6	1.69711	0.002926	0.225864	0.130516	0.719759	0.194903	1.43563	0.372874	1.4671	-0.66188		-0.43032	-0.81909	-0.97642	-0.04893	1.34125	-0.3743	0.206739	-0.06727	0.655864	-0.50144
7.2	1.06123	-0.32408	-0.04398	-0.05565	0.253138	0.240572	0.4586	0.112497	1.03611	0.190096		0.25296	-1.21853	0.178558	-0.45302	1.48732	0.837096	0.34482	-0.66424	0.285403	-1.06329
8.4	0.428669	-0.85354	-0.58424	-0.00951	-0.11289	1.02924	1.46606	0.664812	0.6252	-0.67215		-0.62028	-0.44418	-1.48728	-0.39053	0.817324	-1.1104	0.929842	0.359815	0.750155	-0.80427
9.6	1.04081	0.37931	0.632047	-0.74603	0.287227	0.248183	1.11771	-0.10319	0.51051	0.091622		-0.34076	0.02962	0.011238	-0.42107	1.76946	0.056183	1.1073	-0.22533	0.450322	-0.76207
10.8	1.58506	-0.69168	-0.64534	-0.65593	0.377198	-0.50009	0.435337	0.106534	-0.3378	0.356176		0.435615	0.093772	-0.65421	-0.73213	1.29852	0.251106	1.01457	-0.09451	-0.57347	-0.8887
12	1.13354	-0.76905	-0.81844	-0.01386	0.119019	-0.41577	0.840944	0.371549	0.086653	0.267971		0.369845	-0.44418	-0.00559	-0.01311	0.957312	0.020335	0.375529	-1.34596	0.375364	-1.40789
13.2	-0.09626	-0.82556	-0.24651	-0.73897	-0.10339	0.615292	-0.06929	0.301199	-0.57887	0.043516		-0.05965	-0.81843	-1.05954	-0.92786	1.52977	1.00737	0.050652	-0.17327	-0.41438	-0.07776
14.4	1.4708	-0.09309	-0.2482	-0.70044	0.345903	0.252867	0.710314	0.837734	0.192321	0.318278		-0.64106	-0.3395	-0.28867	-0.74664	0.790207	-0.24847	1.98782	-0.95901	0.546572	-0.5453
15.6	1.42719	-0.32956	0.189658	-0.6136	1.05394	-0.60431	1.30441	0.297224	0.166379	0.111671		-0.04239	-0.83992	-0.88711	-0.34742	2.01518	0.498171	0.395523	0.386568	-0.1445	-0.90881
16.8	0.377887	0.10004	-0.31383	0.021965	-0.10563	1.35888	0.298147	1.04089	0.319359	0.638518		-0.34653	-0.61475	-0.47451	-0.26357	1.13045	0.467109	0.321512	0.144773	0.585288	-1.05139
18	0.942558	-0.16826	-0.56387	-0.04425	0.589552	-0.28287	0.705543	0.501768	0.375101	0.068394		-0.39346	-0.75601	0.020854	-0.66771	1.25272	0.288888	0.041318	-0.59142	1.33245	-0.59492
19.2	0.79794	-0.78605	0.425561	-0.67221	-0.41634	-0.67339	0.160956	0.24133	0.767792	-0.08907		-1.01368	0.116934	-0.56592	-0.71369	1.23073	-0.03084	1.18734	-0.26492	-0.93568	-1.22146
20.4	1.0375	-1.23925	-0.07114	-1.09339	0.157578	0.873498	0.41625	0.141407	0.933713	0.44108		0.031088	0.080464	-1.40651	-0.68997	1.95251	0.004041	0.432253	0.308288	1.25553	-0.617
21.6	0.615788	-0.33889	-0.4298	-0.61957	-0.07434	0.41388	0.813505	0.519476	1.02703	0.632589		0.165283	-0.07441	-0.81462	-0.63858	1.86762	0.999073	0.606345	-0.87928	1.42674	-1.21533
22.8	1.18267	-0.498	-0.57915	-0.587	0.067048	0.754055	1.09326	0.812076	0.349159	-0.1442		0.197556	0.170166	-0.80434	-0.28829	1.53911	-0.28819	0.903827	-0.55231	0.67762	-1.09441
24	1.69049	-0.05743	-0.29855	0.360099	0.870084	0.57255	0.452038	0.299212	0.708844	0.031596		0.727444	-0.27021	0.114975	0.234948	3.34584	0.014887	0.287489	-0.4096	-0.54012	-0.99403
25.2	1.39407	-0.04645	0.56303	-1.1786	-0.50016	0.531565	0.08401	0.646382	0.849476	0.164118		-0.03044	0.738851	0.091956	-0.46857	0.779045	-0.33748	0.047338	-0.15101	0.598331	-0.35517
26.4	1.8776	-1.44226	0.150058	0.108806	-0.07936	-0.02349	0.683473	-0.05784	0.831964	-0.01113		0.117998	0.58393	-0.78301	0.56979	1.78632	0.961596	0.629654	-0.58002	0.47017	-0.83788
27.6	2.51569	-0.22148	0.254716	-0.31237	0.578935	0.550301	0.471126	0.868633	0.700414	-0.03546		-0.15387	-0.65741	-1.06507	-0.73113	0.900732	-0.95102	0.120024	-0.43438	-0.455	-0.43467
28.8	0.665466	-0.30762	-0.68946	-0.67167	0.329697	-0.36952	0.336321	0.424793	0.436661	0.561682		-0.45075	-0.10854	-0.8112	-0.06831	1.32769	-0.01424	0.142062	-0.25256	0.75794	-0.15232
30	2.02333	-0.21105	0.118944	-0.89583	-0.2336	-0.12244	-0.47072	1.06523	0.837128	0.292299		-0.90292	0.175956	0.218048	-0.45935	1.47827	0.82625	0.809766	-0.68457	0.618179	-0.8383
31.2	0.99886	-1.06862	-0.10451	-0.31291	-0.02069	-0.36542	0.246253	0.728596	0.104166	0.12787		-0.31885	-0.47628	0.319381	-0.10707	1.65864	0.535648	1.21467	-0.16535	0.201784	-0.4355
32.4	1.64191	-0.69717	0.624693	-0.99135	-0.3096	-0.10077	0.082221	0.351191	0.986843	0.508136		-0.5107	0.57814	-0.0128	0.60661	1.9414	0.32825	0.162056	-0.45369	0.744845	-0.88787
33.6	1.20419	-0.45301	0.821561	-0.83178	0.999173	-0.19094	-0.09016	0.735824	0.776874	1.0307		-0.53148	-0.03418	-0.46182	0.310055	0.638434	-0.08237	0.352166	-0.44476	0.83527	0.172227
34.8	1.30521	-0.83598	-0.25047	-0.34114	-0.59963	0.379335	0.228955	0.955425	-0.00079	0.004517		0.226049	-0.34559	0.405267	0.373064	1.19221	0.04274	0.266777	0.408826	0.299426	0.325874
36	1.65074	-1.48231	0.128561	-0.35416	-0.18498	0.49058	1.06045	0.681918	0.419149	0.13221		0.309845	-0.73757	0.201577	0.533912	0.327364	0.134295	1.31542	0.049158	-0.7205	-0.51989
37.2	1.53924	-0.15015	-0.00947	-0.86815	0.244756	0.285655	0.852277	0.647707	0.766486	0.491937		0.490968	0.404883	-0.71979	-0.81205	1.51832	1.19303	0.746415	-0.15593	0.340565	-0.79034
38.4	1.32177	-0.57592	0.576041	-0.35525	0.563846	0.239986	0.677508	0.541821	1.01795	0.094862		0.029913	-0.173	-0.81636	-1.00637	1.38221	-0.14897	1.03456	-0.2699	1.57135	0.087791
39.6	1.17494	-0.56439	0.446493	-0.67221	-0.3856	0.693163	0.969187	0.793706	-0.42138	-0.00251		0.137607	0.291969	-0.2502	0.33331	1.12236	0.133022	1.21269	-0.03009	0.095378	-0.02569
40.8	2.05148	-0.93364	0.062938	-0.04751	0.814201	0.37348	0.765191	0.726609	1.00762	0.245782		0.195258	0.513683	-0.10176	-0.0935	1.35663	-0.25204	-0.61771	-0.4111	-0.09423	0.221381
42	1.5972	-0.91664	-0.48298	-0.36827	-0.57225	0.035647	1.16603	1.26055	-0.30087	0.021327		-0.27305	-0.24568	0.091292	-0.54415	0.991375	-0.17713	0.15471	-0.53989	0.010728	0.253752
43.2	1.01873	-0.45466	-1.17258	-0.97181	-0.17995	0.090684	-0.26076	0.199289	0.977108	0.539555		-0.20886	-0.50285	0.156204	0.06682	1.07268	0.642835	0.537636	-0.32688	-0.34473	-0.09495
44.4	1.70594	-1.12952	0.425561	-1.482	0.501816	0.834269	1.19585	0.293972	0.979067	-0.02519		-0.16811	0.193683	-0.20038	0.376469	1.60566	0.691158	0.336149	0.403904	0.472593	-0.45145
45.6	1.30134	-1.25516	0.597538	-0.93599	0.711377	0.272189	0.856452	0.336675	0.447644	0.658017		-0.85099	-0.07578	0.455089	0.442358	1.64782	0.360228	-0.05871	0.516374	0.177606	-0.19207
46.8	0.940902	-1.1992	0.151756	-0.82581	0.154225	1.25934	1.04017	0.76606	0.458032	0.147919		-0.40265	-0.35382	-0.0327	0.763582	1.58999	0.582698	0.522945	0.06949	0.568327	0.018164
48	1.87871	-0.41735	-0.0106	0.050731	-0.1956	-0.32619	1.12308	0.339326	0.588276	0.14034		-0.54108	-0.63456	-0.29655	-0.0262	1.09524	0.786532	-0.53034	-0.81684	0.179513	-0.46538
49.2	1.41008	-0.16442	-0.23406	-1.14278	0.14752	0.295609	0.245656	0.142733	1.30052	0.272861		0.466355	-0.04611	0.169248	0.187966	2.00703	-0.38193	0.308146	0.475227	0.084707	-0.50269
50.4	0.973469	-0.92871	0.23435	-0.59894	-0.24478	0.927949	0.316041	0.66415	0.244145	-0.17935		-0.56222	-0.8389	-0.73835	0.177334	0.586357	-0.38423	1.12194	0.19234	-0.65905	-0.09251
51.6	1.43713	-0.53915	-0.69682	-0.53978	0.449845	-0.32092	1.09683	0.716129	0.139843	-0.35845		0.052228	-0.9252	-0.41609	-0.18946	0.778182	-0.28789	1.16668	0.101701	0.514196	-0.64776
52.8	1.49895	-0.48209	0.28187	-0.42255	0.284432	-0.32268	1.00915	0.027029	0.368571	-0.01981		-0.05046	-0.61815	-0.17562	-0.20302	0.876634	0.674864	0.435567	0.092284	-0.15904	-0.13715
54	1.8053	-0.0075	-0.00212	-0.879	-0.22745	1.18206	1.55374	0.624699	0.205262	-0.19347		-0.86564	-0.68403	0.388796	-0.26069	2.07842	0.514822	0.523607	0.080887	-0.67648	-0.14863
55.2	0.753782	-0.41186	-0.77602	-0.68035	0.201167	0.744687	0.508108	-0.14987	1.41266	0.198715		-0.42843	0.132985	-0.62602	0.364841	1.4328	0.07538	1.35077	0.447993	-0.39793	0.018943
56.4	1.303	-0.79319	-0.61988	-1.44238	-0.34648	0.506974	0.700771	0.77925	0.792428	-0.1983		0.137198	-0.58747	-0.77339	-0.07947	0.926603	-0.26579	1.16198	-0.3348	-0.65034	-0.06586
57.6	0.956357	-0.79483	0.026733	-0.17288	0.111755	0.450766	0.789646	0.135505	0.819675	0.001828		0.242951	0.140858	0.164133	0.244166	0.655585	0.56345	0.492235	-0.25551	0.91992	-0.02569
58.8	0.85093	-1.18822	0.471384	-0.7927	-0.24701	0.523368	0.549861	1.03963	0.354324	0.276651		0.292943	0.312083	-0.5164	0.686065	1.38101	0.712596	1.3881	-0.31747	-0.46372	0.680763
60	1.22462	-0.90676	-0.28271	-1.4592	-0.64322	-0.26706	1.58237	0.348541	0.734785	0.368585		0.081845	0.016312	0.382964	-0.2796	1.01907	1.19267	1.22401	-0.46659	1.16609	-0.64366
61.2	-0.09736	-0.74161	-0.00042	-0.1642	0.232461	0.877596	0.997818	0.952173	0.813205	0.266871		0.497095	-1.08992	0.320762	-0.0935	1.27921	0.680618	0.088045	-0.17032	0.584309	-1.01985
62.4	1.3306	-0.40912	-0.20578	-0.80682	-0.23416	1.38171	2.21822	0.906096	0.861764	0.102992		0.299836	-0.62501	-0.31031	0.190428	1.19067	1.35114	0.668371	-0.55429	0.846405	-0.2724
63.6	0.394446	-0.86835	-0.4117	-0.25809	-0.08495	0.364112	2.10966	0.86008	0.703026	0.470849		0.054935	-0.23882	-0.05301	0.046969	1.86551	-0.06541	0.012653	-0.19462	0.443105	-0.55761
64.8	1.4018	-0.15619	0.795538	-0.72812	1.0137	0.337765	1.05926	0.657584	0.690025	0.348046		0.03839	0.545429	-0.7559	0.27423	1.79868	1.12291	1.03992	-0.10392	0.308138	-0.11137
66	1.03529	0.16588	0.144401	-0.05836	0.021224	0.999966	1.39269	0.715466	0.575335	0.093273		0.141028	0.855473	0.302245	0.087666	1.22775	0.344901	2.51877	-0.31945	0.800935	0.516828
67.2	3.36794	2.40114	1.15307	0.266203	1.51777	0.800895	1.67721	0.351793	1.07369	0.627698		0.277164	-0.84332	0.089552	0.693817	1.0871	0.754198	0.881127	0.241887	0.556728	-0.78587
68.4	7.38522	5.38697	3.48211	0.073527	0.603523	0.908042	1.45651	1.46961	0.835882	0.574702		1.85943	-0.0069	0.813414	0.141927	1.22684	0.309053	0.977894	-1.00165	-0.42454	-0.33018
69.6	18.8553	17.2782	8.34273	2.36339	2.4471	0.814947	0.636947	1.73728	2.37761	0.147369		0.782797	1.89969	2.04154	0.443301	1.88568	0.134295	1.07461	-0.53395	-0.78386	0.363181
70.8	30.4457	25.5268	11.8055	9.5429	6.97248	0.734734	1.53167	2.38885	4.47155	2.04118		6.64282	1.63805	4.44393	1.45935	1.77635	0.824009	1.35613	-0.59094	1.24104	3.06034
72	36.481	35.6563	12.4741	18.2285	15.6421	2.29216	2.31365	5.97903	8.19733	4.92279		10.8344	3.77042	9.2778	2.33246	1.52254	0.849928	-0.68907	-0.28873	0.50935	4.14793
73.2	51.8529	45.1487	15.7174	27.1166	24.057	4.94272	8.1693	14.2818	14.7746	10.2953		13.1815	4.84323	13.3975	4.44736	1.95132	1.06242	1.58689	-0.84905	-0.7819	7.22866
74.4	69.6232	65.7758	20.7658	37.31	28.8601	9.98739	13.8311	27.7568	22.1841	19.6829		15.0257	6.04709	13.604	5.43482	3.8255	1.11492	0.806452	-1.02391	0.921363	8.25192
75.6	98.9823	82.1764	25.8069	45.6418	38.848	20.0685	37.9056	36.5192	26.8742	28.1042		13.6075	6.09687	14.9929	6.23282	6.70786	1.98932	3.9336	-0.11034	0.812071	9.34683
76.8	117.518	93.164	30.6375	57.4374	50.5851	31.5455	78.5939	34.2204	33.9467	31.663		15.1091	6.75967	15.77	7.83077	10.8742	3.081	8.02533	0.297854	4.73078	8.98295
78	126.522	93.4751	35.9292	69.3714	57.0166	39.294	104.972	36.4692	37.8603	31.0296		14.082	6.69658	20.4905	9.37975	11.976	3.83217	10.7109	0.881982	4.95086	10.4369
79.2	124.445	88.6238	43.7751	72.5493	58.8105	48.5684	119.925	35.7834	36.2933	32.2651		16.4396	8.33844	21.146	9.49896	15.6234	4.99203	14.6639	0.471749	7.48883	11.3462
80.4	131.166	81.0358	51.6063	73.9213	58.2511	58.9581	133.701	34.3762	37.7216	29.066		18.9985	8.97976	24.1465	11.1017	18.2468	4.87553	17.3795	0.644146	8.08756	12.1645
81.6	128.469	79.3843	51.0711	71.4257	58.8764	70.2828	139.495	34.2257	36.7865	29.4781		18.1014	9.34237	23.5937	9.33664	20.196	6.55198	19.8677	1.88126	11.2973	12.6693
82.8	118.824	76.2328	58.3711	65.3138	59.053	75.8134	129.041	34.3775	35.0315	30.2961		16.7225	10.3224	23.3889	10.2374	21.2885	8.54143	24.5103	2.2999	11.984	12.0699
84	113.901	69.8743	58.9979	61.2497	55.5816	74.3333	128.924	33.9594	37.0775	29.0746		18.3814	9.31982	22.8589	10.2354	19.8915	9.25543	26.22	3.50876	12.8933	12.3522
85.2	113.405	63.0851	59.5755	54.2097	55.9755	72.1418	129.878	32.6048	40.6678	28.1718		19.9894	10.6714	25.3547	10.5072	21.2322	9.42922	27.0492	4.50457	11.499	12.2379
86.4	105.861	57.6028	54.4286	46.9585	50.9824	73.2524	133.005	35.5315	43.0365	29.1682		22.5406	11.8643	23.8084	11.2553	20.3438	10.7882	25.9158	7.26062	12.207	12.8833
87.6	105.149	53.9273	49.4091	40.1204	46.5492	72.3584	127.765	37.4476	47.3495	25.6342		20.7123	9.04046	22.1516	10.3812	19.753	12.022	25.8384	8.94505	14.0723	13.1103
88.8	103.819	46.9703	47.3708	35.0424	47.169	72.9691	125.845	36.8118	51.0202	26.6804		17.6592	9.7343	22.1313	11.4317	21.505	11.5611	24.2829	10.3011	13.964	14.1208
90	98.0803	42.9584	46.4617	34.6652	47.7066	67.8337	126.908	36.0379	50.1051	25.0652		17.613	9.63266	19.4111	10.6807	17.8536	12.9882	22.682	11.3018	13.2555	14.3212
91.2	80.7566	37.5607	43.7298	31.8402	44.4352	61.5483	124.68	36.001	46.5206	24.6054		21.7239	10.1593	18.4777	11.6526	18.4916	10.3567	21.666	12.0895	12.7109	15.8694
92.4	73.4175	34.3246	40.7655	26.0154	43.151	59.6021	123.587	36.6066	45.006	22.8089		20.5288	8.7812	17.2427	12.4603	19.588	10.6006	21.037	13.9959	10.7687	15.603
93.6	72.7734	31.4343	37.0284	30.5202	39.3102	48.9302	124.63	33.9923	40.2401	23.2379		17.5931	6.24767	16.0905	10.6753	18.0337	10.8074	18.8324	16.2799	10.1221	15.7714
94.8	70.0146	36.9517	34.4561	27.4705	35.3134	44.0934	114.494	33.3202	38.7923	21.5437		16.0504	6.74403	16.5629	9.95389	15.9315	9.37993	19.2019	15.4144	10.4156	15.0633
96	67.0571	30.7863	35.1468	25.509	34.8161	40.2665	110.985	27.545	42.0119	21.6794		18.6747	5.40643	15.0963	9.51153	13.5984	8.22389	19.9043	15.343	9.73572	13.6033
97.2	63.2932	29.8256	30.0294	26.7888	31.7442	34.3869	115.161	27.2024	36.7016	22.0099		15.6986	4.35749	12.3322	9.68646	14.1874	8.91809	19.6228	15.0953	8.23361	11.8113
98.4	59.1567	27.6293	28.7316	23.5806	33.5978	31.1122	111.934	24.5473	33.7606	21.1509		15.4356	4.35271	9.55919	9.7291	13.8899	9.67502	16.7438	15.9341	8.85555	10.2554
99.6	52.4993	25.3084	27.9108	30.0556	37.352	29.8224	108.7	25.4133	34.8248	21.4155		20.5996	3.60224	11.4555	8.59965	13.6252	9.69808	15.2016	15.8033	8.29986	11.5547
100.8	48.3341	33.2992	27.3654	31.4733	32.4886	29.7252	109.495	27.522	33.3322	19.4221		21.0341	5.85539	12.5057	8.72033	13.0001	8.89701	12.1958	11.9092	7.53625	10.7016
102	47.2401	37.1014	25.9155	32.7819	29.1976	29.912	103.273	25.9584	33.5915	20.5489		25.06	5.76975	12.215	7.39563	11.1392	7.92112	11.939	11.2592	6.9419	13.6578
103.2	46.1919	34.8481	27.4407	28.333	35.1961	28.0987	100.104	23.9266	34.3465	18.7438		26.4504	3.82604	13.4006	7.2605	9.66424	7.5051	10.0152	11.7547	7.22626	12.612
104.4	40.6898	33.5115	26.1531	33.6199	32.635	26.9698	99.4791	30.2337	32.3666	19.3091		25.7994	3.8335	10.2534	6.44018	10.5851	6.63676	13.5259	12.1594	6.37074	12.4026
105.6	44.76	35.1323	24.3377	30.3628	31.0395	26.3311	104.088	33.0881	31.7944	18.0741		21.6739	2.99881	9.83092	7.0754	11.3975	6.47773	13.9768	11.5907	6.09122	10.8811
106.8	47.8357	33.2465	27.6109	31.4304	32.2371	24.5892	109.703	28.3288	29.2545	19.2484		22.2434	0.300502	10.361	8.42477	8.83739	6.6752	12.7228	11.4648	6.08591	10.4889
108	47.6287	26.7174	27.4859	29.273	30.8244	23.4164	100.71	21.1031	30.1858	18.9201		18.5648	3.15571	9.0779	9.10891	9.34445	5.81424	14.1656	10.7965	4.80816	9.90946
109.2	46.5744	25.0599	23.6266	26.3525	26.1129	22.8034	85.1976	22.5839	32.4081	18.271		15.985	3.63023	9.64779	7.57056	11.7522	6.27991	11.7589	11.3152	6.44714	9.56278
110.4	41.6463	29.5233	20.4575	32.4253	31.9465	18.7318	63.5089	19.9439	29.6933	19.2782		16.5249	2.323	9.41177	7.04099	10.8206	5.60236	12.5987	10.8431	5.42381	9.44436
111.6	39.3297	25.208	19.0506	33.3387	29.9543	21.3209	51.058	20.8263	27.7258	17.8182		13.0585	3.61722	9.34103	6.66597	10.0334	5.04708	12.9962	8.40008	5.59935	8.29453
112.8	34.9194	19.2912	22.0822	33.7127	32.6562	26.6941	45.3932	21.8357	29.8041	18.8968		10.0354	3.7728	8.96347	5.56466	11.3216	4.81891	14.1783	8.76029	6.55303	7.43479
114	31.4983	17.5174	22.5376	31.2269	30.7137	19.1446	39.463	17.0612	28.9636	18.2808		16.0554	3.27614	7.65734	6.47071	11.5252	5.12804	15.996	9.21359	6.23969	8.28757
115.2	31.6054	18.2927	21.3134	26.9104	28.5069	21.003	37.9378	18.0429	23.9955	18.0395		15.008	3.05814	7.5914	5.29429	8.89818	6.22904	14.5792	9.12739	6.33785	7.90685
116.4	30.2453	23.9576	19.3108	27.7142	29.947	19.5679	35.5811	19.6513	26.1497	16.6444		13.2538	3.55617	6.95343	6.04531	8.98159	6.53278	12.552	8.16428	5.83103	6.30995
117.6	33.0929	20.5888	18.1596	26.0045	33.5744	19.3648	31.8305	26.6265	21.4984	14.9318		9.6828	2.78522	7.72639	4.3214	9.06591	8.00498	11.3286	7.70648	5.60471	6.51566
118.8	26.6155	14.0136	16.2141	23.8889	31.476	20.9837	31.1982	22.0592	24.4257	14.4406		9.51863	2.33087	8.32038	5.47504	9.66213	7.10853	9.27606	7.5846	5.49779	7.07174
120	23.0337	12.1257	14.255	24.3291	27.0528	25.4042	29.5692	20.823	27.3616	14.1544		7.41261	2.01738	8.49558	3.77972	9.95212	5.50699	13.5739	8.69736	5.92821	6.73982
121.2	21.6378	17.1021	13.7657	27.7186	33.8873	21.5493	27.837	16.1893	22.9222	14.2962		5.20476	0.831244	6.36942	4.1242	10.1707	6.01105	11.6355	8.54081	4.55426	5.52441
122.4	22.5679	19.0679	20.0457	24.4979	33.1089	18.3179	25.3933	16.0184	21.4881	14.4006		5.03901	2.05862	6.92391	2.94197	11.1991	5.71118	9.44148	5.98637	4.49627	5.4961
123.6	22.7307	21.5435	18.3417	25.3353	31.2787	19.7407	23.6867	14.4403	22.105	13.3154		3.50904	3.10898	5.33915	4.74779	12.3819	4.94784	10.3227	6.12115	5.19167	6.51322
124.8	33.1266	15.2108	16.2452	23.5931	34.1052	17.0011	24.6262	13.4481	24.5567	13.6795		1.9471	3.16186	5.63497	2.92358	8.2782	5.88945	10.9137	6.03147	5.20863	5.03635
126	43.2509	21.6801	15.1997	23.4335	35.4286	16.0971	23.03	15.7514	24.1192	11.8868		2.53158	2.54477	6.12792	2.64934	10.2526	4.69695	9.43552	4.5516	4.57267	3.55579
127.2	48.1056	22.9124	14.0117	26.8225	32.7439	15.0005	25.9927	16.38	17.4648	12.1275		3.49403	0.777048	6.422	3.01079	9.01714	5.74927	8.78444	4.62742	3.36653	4.82939
128.4	39.9987	17.3385	16.743	27.7929	30.3488	16.5831	26.9167	20.224	19.201	13.4215		3.52941	1.53331	7.02969	3.17164	7.97317	4.77186	10.5281	4.29348	2.61014	4.80029
129.6	27.4468	17.8806	19.2203	23.4428	28.3555	22.1892	26.2653	20.3424	20.919	12.4197		6.07566	2.94797	7.44024	2.2375	7.65908	4.30298	8.84514	5.71241	3.1465	3.89961
130.8	25.0711	18.9417	16.8912	22.678	30.1934	15.0081	23.4577	19.5546	23.1296	11.6607		4.84058	2.19099	7.30658	2.06791	10.4947	3.40648	8.59902	4.42029	4.45368	5.12733
132	26.361	15.4895	14.147	19.0253	32.317	14.4641	21.781	15.4529	19.7894	10.8888		2.87187	1.81131	5.06538	3.23464	11.5095	3.72045	7.81986	4.51099	4.41502	4.10984
133.2	25.2173	14.2441	16.2141	18.5157	27.6614	17.1586	27.2632	13.2607	19.9035	10.2186		4.45571	2.17839	3.0715	2.44727	11.608	4.45437	8.68972	3.7817	4.73418	4.54298
134.4	30.6212	18.8298	17.0921	14.5709	23.4942	16.6545	28.013	14.6191	15.0203	11.1906		3.65248	2.26058	5.96475	1.65073	9.58117	4.06289	7.18618	5.65891	5.1878	3.24231
135.6	30.3242	15.2004	14.5181	14.1226	19.4696	14.9852	21.4386	18.5539	12.8622	11.9647		5.38895	5.3249	4.7799	1.30431	7.40526	3.74897	7.60445	5.73863	5.15733	2.51045
136.8	35.3798	12.6255	14.0282	19.0193	18.4676	17.6364	17.9605	21.8146	19.8458	11.6775		10.1185	4.39401	3.97015	2.05529	9.5483	4.51517	9.18603	4.65369	4.5838	4.88021
138	32.8291	14.5941	9.4272	19.0264	22.7605	18.8167	19.0109	20.4785	17.448	10.8206		11.5066	1.75879	3.55622	2.1018	8.97167	3.20774	10.4227	3.9145	4.45899	3.70949
139.2	27.6107	13.7311	12.0623	13.562	23.2109	13.1836	15.7607	22.5478	14.7656	11.6142		10.7668	1.68884	7.17057	1.35423	7.64945	3.16547	12.2498	1.29419	5.22987	3.39928
140.4	23.0591	16.3833	14.2092	12.318	19.3203	13.5402	15.3927	22.4261	15.4739	12.0009		11.006	1.35594	5.06916	1.37555	8.03521	3.97236	11.0811	2.81067	3.67219	2.87147
141.6	22.3509	16.4898	13.3516	9.77683	21.274	14.9103	18.6584	16.551	20.212	12.4613		8.74808	2.63787	2.75093	2.28401	9.19091	4.00693	10.5188	3.84462	3.10345	4.57
142.8	19.59	18.7662	12.7078	11.5712	25.0684	14.9015	18.1484	14.1556	16.352	11.7819		9.25064	2.94146	2.55649	1.88428	7.89489	3.29033	12.4679	3.49191	4.42224	3.89467
144	22.6082	29.2468	11.6374	14.2008	22.6079	16.1182	16.6137	19.8163	13.7818	10.126		6.8001	3.0588	4.02376	1.45694	8.11316	4.96036	12.9028	2.31375	3.16485	3.20422
145.2	26.3401	25.8615	13.2395	15.9756	19.3365	14.3289	18.0894	17.3302	11.1072	12.1762		3.59283	3.46748	2.62765	2.78353	7.40646	4.28954	12.1571	2.73736	3.14552	1.72491
146.4	26.7127	17.8976	14.9259	16.0646	16.0752	14.9472	13.781	13.0266	16.201	12.4532		2.10055	1.87988	1.97831	0.979215	6.40642	4.15766	7.64378	2.23301	4.00826	3.56031
147.6	22.6744	11.5852	13.7657	8.73149	15.969	16.2523	18.6477	11.3623	21.6099	11.6245		2.715	1.64552	3.30506	1.5398	8.12882	5.82799	7.06677	1.09697	3.86948	3.53817
148.8	22.8323	9.47343	11.4717	7.27583	17.8707	17.0708	20.2605	14.6612	17.5627	12.3526		3.18065	2.02693	4.33154	2.23216	8.53355	3.98707	7.94861	2.20626	3.17934	2.18507
150	23.9577	7.61071	11.595	7.22916	20.8688	15.9659	19.4726	15.7409	16.6191	12.2206		2.73154	3.4395	4.21031	1.9332	7.58774	3.09638	9.32141	2.35886	3.31477	4.40118
151.2	32.7159	8.22851	12.4413	5.37403	22.7789	12.169	18.8272	12.4703	13.4947	12.2152		0.229113	3.73461	1.84404	1.58584	6.5386	3.3329	9.23674	2.7433	2.93173	2.26046
152.4	36.1155	10.2833	13.1439	6.42534	24.741	12.6561	17.6372	13.5112	11.4403	11.843		3.89508	3.88399	2.87359	1.6401	7.11977	3.59178	9.10932	2.98408	3.22821	2.98495
153.6	35.1689	21.4486	14.1277	5.48096	21.8121	10.5823	14.7222	19.8538	10.5317	12.0859		1.25386	1.90583	1.18616	2.21566	5.97309	2.87075	10.5135	2.19684	2.90998	3.15341
154.8	27.7945	20.7419	13.5699	4.88936	19.3181	10.1689	14.6429	17.1106	10.6082	13.7265		1.62836	2.41169	2.70422	2.14249	6.59312	2.77217	8.29083	0.975136	3.77133	3.82707
156	26.212	16.1337	15.215	4.24348	17.6986	10.389	12.7288	12.8753	16.8077	12.959		0.089147	3.06256	2.73205	1.87312	5.95292	1.61964	8.22748	2.07298	2.95013	2.84689
157.2	29.8423	19.7318	16.2644	6.12086	16.2066	16.0426	14.823	8.71049	18.9645	11.7088		5.83841	2.94726	0.904773	1.57562	4.71774	2.07955	8.06338	2.25334	4.17463	2.52396
158.4	34.9145	16.8952	17.6606	8.16649	11.9287	16.9115	16.4413	7.42631	14.8946	13.7428		3.44827	2.35439	1.49876	0.980158	4.54819	2.61564	8.55302	1.13961	3.45118	3.01654
159.6	32.9273	12.0247	14.2171	7.06199	9.82083	14.9794	19.3038	9.81578	19.2263	12.9173		2.2878	1.6991	0.921295	1.73941	6.6199	2.28247	8.22615	1.01377	3.5266	2.24857
160.8	28.1677	10.8621	13.3397	7.49456	9.85436	11.0624	21.4481	17.0606	16.7169	13.3013		1.83062	2.61776	0.979353	1.9201	5.72679	2.32758	7.47234	2.23499	1.90551	3.82666
162	18.3778	9.28469	11.6063	6.53009	11.0178	9.02952	20.2856	22.3794	13.7695	12.7756		1.83486	1.94439	1.35517	1.6081	5.15826	1.22149	7.0861	2.18545	2.92255	3.99018
163.2	14.9241	6.40036	10.605	5.70457	15.6337	9.47977	18.356	13.6848	14.8155	11.4741		1.50647	2.04328	1.17445	0.69963	5.13148	2.49817	6.05088	3.82038	2.85002	1.94413
164.4	13.5392	6.62805	8.17867	4.94635	19.5237	8.66709	19.4535	8.5369	16.2516	12.1367		1.31422	2.44684	0.590081	0.904107	5.17666	2.49368	6.9447	1.59886	2.90178	2.45267
165.6	11.4213	10.6273	8.89883	3.73221	20.7699	10.714	18.1592	7.27176	14.4558	11.8376		-0.47301	1.4941	0.009856	1.04364	7.11767	1.8056	6.07419	2.23055	2.11637	2.75591
166.8	8.9854	8.74645	12.1907	5.92058	15.1453	9.72743	16.3053	10.6443	12.0948	11.0051		2.8857	2.02896	1.02022	1.74422	6.49586	2.54073	7.28692	1.9764	2.88435	1.7511
168	11.5957	7.95747	16.3476	7.14015	9.60791	9.58867	22.0661	10.2037	9.7339	10.0779		3.93853	3.31261	3.19447	2.06403	6.2384	2.33497	5.15899	1.48938	2.3016	2.46784
169.2	12.5837	7.17672	12.0102	6.2598	8.75738	11.4143	27.9754	9.70273	15.5731	11.909		1.19616	3.84376	0.162036	0.581888	5.25887	3.02275	5.88275	2.02295	2.38042	3.8504
170.4	15.5285	15.4923	7.92919	4.12082	11.1687	14.4536	26.5146	12.2079	17.2658	12.8307		0.296006	3.60463	0.984469	1.22434	7.18996	3.08003	5.58925	2.11958	3.09278	2.50759
171.6	19.8008	14.7423	7.9422	2.8535	10.9083	16.4712	21.4762	12.8786	16.9574	11.5611		0.997724	2.44481	0.902727	1.3227	6.40881	1.95922	7.21153	0.594118	3.0899	2.87968
172.8	19.0573	13.432	9.04082	3.12216	8.78141	14.1702	18.8463	9.01489	13.7876	9.97621		0.399462	1.50502	0.81858	1.41719	5.16281	1.25128	5.50584	2.49161	1.77302	3.77215
174	11.7193	10.4863	8.77493	3.1265	6.62322	8.96453	16.7592	9.20956	9.67495	8.67312		2.23628	0.887219	0.658114	0.214154	6.02943	2.73729	4.77744	2.99002	2.87951	2.14984
175.2	12.0456	8.11109	7.69159	3.85107	7.32343	9.21161	14.0357	18.588	7.76118	8.44971		1.4238	0.689683	2.37408	0.538783	4.40217	2.61279	4.44527	3.17777	1.86247	2.5715
176.4	11.8993	4.87726	7.57053	5.36861	9.58109	10.6379	11.5024	18.78	4.99454	9.57107		3.29294	1.22357	1.54239	0.960779	6.25647	2.63774	5.61857	1.78859	2.39156	2.68337
177.6	15.6014	5.15708	9.00235	4.59898	11.4912	8.5213	11.549	18.1094	5.73855	11.2004		3.11105	3.19528	1.0501	1.14441	6.60514	1.87857	4.99423	1.57858	3.15759	3.15091
178.8	17.9092	4.36207	8.26806	2.77751	10.6596	10.4031	11.2555	14.7474	9.82787	10.0606		1.61223	2.91007	0.781444	1.12356	5.10618	1.57386	3.81352	1.65038	3.26595	1.6929
180	14.0492	5.09234	7.2543	1.8011	8.11193	12.7533	17.243	12.4354	13.0306	10.112		1.58143	2.57032	1.46096	1.47679	5.8593	1.73996	5.45448	1.66424	3.06958	2.35924
181.2	11.0559	6.54795	8.56619	1.00217	9.60344	13.022	22.0715	14.3772	9.67495	10.0833		0.423257	2.47345	1.4517	0.013082	6.21579	2.67196	5.29972	1.52555	1.8204	2.79399
182.4	9.18797	8.83917	7.76627	3.1265	8.25611	12.385	22.5576	17.1651	10.2634	9.65597		0.202968	1.73664	-0.00114	1.24518	5.19472	1.50283	4.77678	2.41135	1.31358	2.53586
183.6	15.974	9.73295	11.1888	2.76557	6.14654	11.0782	21.7446	16.0775	9.73004	9.20969		0.364432	0.869797	0.344139	0.923487	5.90807	1.97104	3.40597	1.26198	2.58596	3.47629
184.8	23.345	7.96954	14.5746	7.91519	8.42655	10.1455	17.2328	16.7495	8.15524	8.59629		0.780142	1.62235	-0.07634	0.997599	4.34406	2.28343	5.65994	2.32713	2.42156	3.87831
186	22.4911	8.98512	13.119	8.49702	14.1003	13.573	14.622	18.3986	9.54209	8.7829		0.506695	1.25395	0.083056	1.52571	5.62623	1.49417	5.40913	2.8325	3.09814	2.20149
187.2	17.4312	8.59776	10.5366	5.86794	16.3273	16.8922	12.0047	17.2835	15.0125	7.34675		0.050288	0.543346	0.448235	1.10225	5.0818	1.91217	4.56999	1.29318	2.32964	2.10396
188.4	15.4463	14.824	9.44814	2.61089	17.1202	14.1363	10.3572	14.9801	15.0915	8.37501		-0.28459	1.2348	0.320762	0.969997	4.58432	1.88335	4.38054	1.26744	2.97235	2.10188
189.6	16.2428	16.2489	12.5788	1.87058	13.8343	12.388	8.87971	9.85198	17.1025	9.02741		0.144143	1.42619	0.117379	1.63523	5.35703	2.62654	5.92075	0.307271	1.94469	1.00079
190.8	11.2375	17.3095	13.6186	2.23476	14.9559	12.9407	8.27667	8.32778	13.0942	10.6259		-0.66185	1.25837	-0.04851	0.953027	4.40787	1.43979	5.72468	1.34074	2.52554	2.04982
192	8.84575	13.8238	11.8717	2.65485	14.1847	15.2657	9.92355	9.08723	10.0042	11.0359		0.048756	1.57049	0.155181	1.95839	4.61354	2.14004	7.58308	1.6826	2.50229	2.492
193.2	7.64961	7.46861	8.46153	3.82611	10.3657	16.3325	11.1028	7.15997	12.7164	11.0505		1.9425	0.622178	0.977614	1.76894	5.15524	1.81298	6.23165	2.94887	1.49252	3.66438
194.4	19.7291	6.15785	11.4332	2.85567	7.54137	13.0267	11.8776	7.31585	11.0048	11.0391		0.704006	1.08917	0.711006	1.8077	4.55332	2.1074	5.2504	1.39275	2.93225	2.76448
195.6	21.3458	9.49483	10.187	2.60058	7.29046	10.8586	14.625	7.12052	9.41119	12.3569		0.104517	1.70931	1.00063	0.28151	8.7112	1.77169	4.93353	1.25952	1.71405	3.69104
196.8	24.2989	9.37577	9.24617	6.3575	8.78867	10.9863	12.4467	5.46881	6.78904	10.6313		0.453283	1.53875	0.170629	1.3823	8.3893	1.41896	5.06426	1.87083	2.46796	2.89849
198	21.2729	4.73681	7.53828	10.2051	9.84933	12.7445	9.14395	5.99155	6.98934	10.3809		0.357896	2.34179	0.222498	1.75444	6.60787	2.14035	5.07895	1.92038	1.93454	2.7477
199.2	21.6124	4.53709	9.8481	13.3986	9.148	11.9254	8.61904	6.58597	10.3483	9.49857		-1.19133	1.10893	0.214979	1.39828	5.21369	2.11667	4.03567	1.29762	1.87943	2.72229
200.4	17.6155	4.84818	7.2492	14.6355	13.6488	12.0249	16.056	5.27945	13.0572	9.02203		0.319853	1.46134	0.05349	1.20836	4.84211	2.04594	3.47937	1.25604	1.47752	2.36335
201.6	13.9333	5.72495	8.53168	15.1929	14.2613	9.4786	19.1314	9.61064	15.5984	9.28542		-0.47802	0.237365	-0.31235	1.4516	7.18273	1.70508	3.41066	1.85253	2.13235	1.97281
202.8	15.178	4.33518	9.90014	8.70055	12.421	8.36907	14.8958	10.8705	12.0955	9.03065		-1.03364	1.25735	-0.97473	1.21659	7.27998	0.670383	4.9702	1.71973	2.50374	1.48724
204	12.0858	4.15193	9.40175	4.78081	13.6225	6.75368	15.9164	8.81372	11.5148	9.97676		-0.30843	1.67762	-0.59958	2.73026	7.70455	1.63853	3.96232	1.4354	2.16282	2.31866
205.2	14.8628	5.89449	11.6448	3.37725	11.974	8.91827	14.9602	6.63988	13.0288	9.60835		-0.57529	1.88806	-0.62019	1.57369	6.70695	1.32776	4.49796	1.22431	2.33645	2.14205
206.4	18.6648	10.3919	11.1905	3.91349	12.8961	11.5114	14.6387	5.48128	7.60304	9.76147		-0.6499	0.963968	-0.63497	1.98264	4.59155	1.66093	5.45785	1.9635	3.53722	3.03863
207.6	16.8825	16.2741	9.74344	4.41065	12.5792	8.49495	14.8797	6.37884	5.58497	10.6172		-1.11785	0.84694	-0.12345	1.75198	4.87704	2.30105	5.22035	2.29096	1.38905	2.80137
208.8	12.4678	10.9307	8.754	7.29212	9.34582	6.28235	13.4297	9.19703	7.00489	11.2945		-0.68835	1.47841	-1.61572	0.777619	4.39431	1.5787	6.42905	1.30307	2.97091	2.0519
210	9.20398	6.55343	5.8666	8.86121	8.33938	6.89771	10.9811	12.3519	12.8181	12.1097		0.201436	1.53773	-1.0843	2.11442	5.02459	2.0213	4.9702	2.15623	1.67631	2.1023
211.2	6.45238	3.78652	4.80362	9.99556	8.08567	8.16415	9.11174	12.7511	16.9716	10.6486		0.784737	2.14019	-1.52094	1.65702	5.03389	1.97297	5.10431	1.82278	2.0545	2.4084
212.4	9.86524	4.73571	4.33634	7.52007	8.74788	7.97445	9.5764	11.2893	18.6786	10.0325		0.40753	0.854101	-1.18804	1.28975	4.61086	1.87154	4.93618	1.22282	2.5671	2.70592
213.6	15.2189	2.82142	7.14738	6.53498	6.13312	8.12433	9.89611	10.5726	13.6749	7.85684		0.949316	1.61245	-1.18563	1.16913	5.10288	1.31432	6.89201	1.8322	2.05064	2.7133
214.8	25.0275	3.27297	11.9922	2.38185	6.88586	7.62724	8.17884	9.78229	13.7986	7.44302		-0.98018	1.38596	-0.99054	1.34208	4.35215	1.18916	5.89341	1.64343	3.2727	1.28231
216	23.5255	4.89592	12.7564	2.34548	6.66904	6.10963	6.65901	12.373	8.21353	7.52199		-0.31038	0.952692	-1.31034	1.455	5.67141	2.2428	5.43448	1.99074	1.97712	3.16525
217.2	17.8998	6.10024	10.5207	4.01444	6.35163	7.00544	5.43444	15.3141	6.92065	8.83211		-0.3861	0.106369	-1.04686	0.943809	4.11007	1.71822	4.14508	1.16241	2.22133	3.45005
218.4	10.935	8.76291	6.56582	3.7333	8.02252	7.23671	6.27965	12.8023	6.56999	8.33448		-0.6645	0.256819	-0.74352	2.80437	5.80359	2.95395	4.23114	1.63005	2.50085	2.42357
219.6	12.6881	8.64549	7.88903	5.24866	8.24605	6.39652	5.37061	15.6212	9.52072	8.35667		-0.72026	1.47465	-0.55149	2.0456	6.73013	0.366338	4.53464	1.77227	1.71307	1.58555
220.8	17.0023	5.32552	10.6288	7.35779	7.40557	8.88256	4.93578	12.2717	12.5362	7.45653		-0.0189	0.800209	-1.36907	1.93032	6.47507	3.12423	5.06492	2.03483	3.08361	2.44815
222	19.9609	2.69797	10.7289	6.46876	10.9893	10.1999	4.11502	8.45469	14.9392	8.18136		-0.40765	0.965339	-0.32816	2.73895	4.13565	1.22567	5.60593	2.79579	2.34176	3.87664
223.2	12.4082	3.83096	6.30786	2.87684	12.7558	8.65714	3.16244	10.307	12.1959	7.36997		-0.86329	0.955079	-1.21484	2.22729	5.778	1.47497	6.18228	1.41159	2.09559	3.14026
224.4	8.07077	3.57199	4.99653	2.59081	14.5709	9.69933	3.19108	8.21798	11.638	9.59539		0.171053	0.929174	-0.71119	3.93282	4.56899	2.54557	6.24966	3.55034	2.3166	2.88456
225.6	7.25716	8.11274	5.79023	2.01983	15.9266	8.10033	2.67572	7.57225	6.50778	11.42		0.030322	1.37194	-1.31858	4.29573	5.33806	1.45354	4.89083	4.32618	1.23914	1.63065
226.8	6.24208	13.9088	5.28165	2.07736	12.0846	8.283	2.23909	6.66945	5.77939	10.813		0.039922	2.41753	-1.39142	2.79322	5.53736	1.26437	5.90142	3.32491	1.86154	2.93704
228	13.8008	13.9708	11.7116	6.43403	9.66547	6.98612	2.79442	6.48406	5.6219	9.47534		-0.5253	1.7663	-1.14681	2.77043	4.47264	1.76782	4.4946	2.3945	3.03814	2.59197
229.2	17.2987	13.8452	13.6701	6.93064	6.2108	7.19456	2.08341	5.7693	4.43652	9.69925		-0.31844	1.37606	-0.00457	2.56019	4.09953	2.53819	4.2645	1.38981	2.52889	2.19655
230.4	10.4388	11.9484	9.43399	7.21613	6.55616	6.74314	2.19197	9.9151	2.93563	9.69711		0.589368	1.04824	-0.87509	1.78057	4.90593	1.81838	4.95021	1.67366	1.04226	2.16912
231.6	6.63012	11.0261	6.98445	2.9653	7.30051	7.93405	2.24685	7.08305	2.35559	9.3655		1.00314	1.16354	0.108479	2.39542	4.46421	1.73136	4.38319	2.04028	3.25048	1.55074
232.8	9.46727	8.02056	10.1281	1.94276	8.12087	9.55647	2.57253	4.94077	4.99389	9.55053		2.09748	1.92082	0.045612	2.62556	4.96466	1.94003	5.65127	1.62015	2.72088	1.29338
234	9.00637	5.12471	8.12889	0.190761	6.46395	8.86792	2.42281	7.90695	14.365	8.29983		0.087615	1.58655	-0.91427	1.98798	5.34889	1.75534	4.33315	1.94515	3.01494	1.28439
235.2	5.83748	4.66109	5.60807	1.05862	6.17168	7.36201	2.51526	10.7843	12.1817	8.6969		-0.77026	1.29931	-0.7428	0.972406	5.11524	1.81166	4.95556	1.74156	2.37996	0.674632
236.4	5.92635	1.38611	5.4921	-0.12838	5.43794	6.55344	2.07864	15.783	5.93492	7.94988		-1.53121	0.601708	-0.24949	0.639555	4.11788	1.34345	4.93286	1.59838	2.61159	1.01435
237.6	11.2358	2.16357	9.71798	0.20433	7.68666	6.71913	3.08729	11.1236	2.85264	7.89578		-1.12903	1.20275	-1.22753	2.56548	3.9514	1.25607	5.50789	1.67666	2.18266	1.91628
238.8	17.1883	6.68402	12.6297	0.407861	6.94678	7.16294	1.83528	8.36392	3.25709	8.837		-0.91752	1.26213	-1.84934	1.87653	3.67554	1.22053	5.47851	1.27038	3.1281	1.78924
240	15.491	9.22872	10.3403	-0.01603	7.54863	6.86726	1.60802	9.18914	3.08143	8.76506		-0.73987	0.522876	-1.50994	0.776676	4.39254	1.06756	4.67471	1.00087	1.34745	1.14872
241.2	11.3528	9.3401	8.24769	-0.10395	7.45922	7.10615	5.12725	7.01927	2.66731	9.9259		-1.00249	1.3501	-1.26605	1.75638	4.90382	1.90255	4.97225	1.89464	1.0771	0.485288
242.4	8.64317	4.83392	6.3814	0.482761	6.11803	6.62838	6.24505	9.1109	11.822	9.24001		-0.52607	0.706089	-0.70674	1.17254	4.31181	1.71471	5.01356	1.58152	2.38671	-0.32077
243.6	11.4803	2.4988	9.07533	3.80223	6.19292	6.03585	5.407	8.99387	15.483	9.05229		-0.72103	1.71749	-1.78617	1.69384	3.69514	2.34138	5.0536	0.857208	1.85716	1.0131
244.8	8.19828	1.56278	6.2988	3.89341	5.19485	6.94631	3.85794	11.1907	14.1603	7.98771		-0.29883	2.95173	-1.06747	1.80917	4.08626	1.74287	5.16164	2.08239	2.50714	0.964312
246	6.85643	1.04923	4.17455	3.53139	5.80677	5.13067	2.59758	8.93732	7.14808	8.21602		-0.38651	1.15602	-1.29454	1.67158	4.50996	2.38135	5.26238	1.9734	2.11446	0.614358
247.2	4.89305	0.582316	2.88698	1.21548	4.83106	6.44161	1.4082	6.44985	2.99589	7.33428		-0.87871	1.51863	-1.05202	1.57662	4.07907	1.86609	4.64472	1.96249	1.70724	0.31439
248.4	4.23896	1.82778	3.56923	0.222241	4.916	4.62363	1.56269	5.32613	4.71654	7.12761		-0.34653	1.64689	-1.03381	2.30434	5.18811	2.6054	4.27317	1.21886	2.46894	1.2901
249.6	7.2119	0.434725	4.68199	0.591311	4.97579	4.55161	3.22806	3.42976	8.45396	6.64239		-0.22806	0.375169	-1.21177	1.77382	4.32839	2.54588	4.76275	1.92038	1.52201	0.595133
250.8	9.33259	2.0692	4.2034	-1.16503	8.15273	3.76001	3.04017	3.35218	7.1403	6.35516		-1.5431	1.30987	-0.75692	1.1696	3.33678	1.63054	3.93559	1.83717	3.05314	0.202935
252	8.6222	1.04429	4.25488	-0.46054	8.11584	5.5616	2.28681	3.2036	4.91743	7.53819		-0.49303	1.69702	-0.62945	1.59066	5.18475	1.50216	3.96895	1.75986	1.43643	-0.07079
253.2	7.91291	1.95507	7.63332	-0.36773	8.11417	5.24953	3.56805	4.30624	4.26484	7.47872		-1.03941	1.5323	-1.48145	2.01993	4.00347	1.55721	4.90817	2.08881	1.64197	0.160743
254.4	4.34218	0.977903	3.64504	-0.53707	7.80178	4.9035	2.35123	3.85385	4.27517	6.97186		-0.62529	1.2031	-1.88714	1.1948	4.51327	2.09299	4.88818	0.640722	1.97805	-0.09454
255.6	4.69655	1.7411	4.86132	1.29852	6.09959	5.29227	2.23194	4.5936	9.26403	6.82363		0.04799	0.951676	-1.30999	1.63329	3.50571	2.33527	4.44456	1.57012	1.86056	-0.70102
256.8	4.59112	6.49418	3.50644	1.02551	5.39994	5.94861	1.75654	3.74212	7.04443	6.99674		-0.14156	0.757594	-1.80059	1.22339	4.23353	2.82945	4.49526	1.28922	1.84752	0.114446
258	6.15045	5.23993	3.72141	0.160367	4.47899	4.70969	2.72701	5.68251	6.4689	7.00322		-0.7387	1.36442	-0.43088	0.765048	3.73548	1.43337	4.98423	2.70815	2.58406	0.296776
259.2	7.50169	4.07402	3.80287	-0.65593	5.47427	4.94682	1.70882	3.76115	3.49555	6.92204		-1.01521	0.720413	-1.63501	1.37749	4.23923	1.61455	4.92552	1.32983	2.40027	-0.53381
260.4	8.29819	1.9666	7.09646	-0.98809	4.96182	4.64412	5.60086	2.66441	2.10478	6.44764		0.023377	0.69654	-0.81529	1.79414	4.32144	2.10195	4.06235	1.22929	0.90832	0.84631
261.6	9.9657	1.24071	7.34594	-1.09067	5.20547	3.71669	10.9221	2.93268	2.1255	7.19907		-0.65684	1.26314	-1.17806	0.974344	4.40337	1.56011	5.4832	2.54463	1.69951	-0.19451
262.8	6.86747	0.537326	4.41554	-1.025	6.33151	3.4942	5.34019	2.765	1.94729	5.98626		-0.56952	0.128566	-0.98844	1.80336	4.57531	1.75758	5.00826	2.07249	2.89889	-0.64407
264	4.34218	-0.36523	3.98334	-1.482	5.06856	2.70553	3.46546	2.56774	1.14172	7.03078		-0.57953	0.771917	-1.81051	1.60663	4.1185	1.53068	4.52194	1.99223	2.24355	0.046846
265.2	3.3994	1.36142	3.67559	0.006226	3.66478	3.5346	2.17587	2.34151	1.54807	6.64728		-0.82142	0.953047	-1.04307	0.416694	4.79392	1.12994	4.04832	2.29396	2.54678	-0.09662
266.4	2.657	0.757889	2.52832	4.46818	4.27055	2.3109	2.06015	0.351793	2.04453	5.80343		-1.04094	0.50581	-0.64081	1.69724	3.69303	1.91441	4.16839	1.58302	2.49987	0.061603
267.6	3.09306	3.39422	3.14042	6.00037	4.69526	2.84078	1.04375	1.97399	2.67378	6.52668		-0.77179	1.11711	-1.09085	2.2065	4.52472	0.972493	5.16031	1.94617	1.49396	0.386148
268.8	4.42884	1.84754	2.70426	6.52412	4.1912	3.65053	1.68675	1.67217	1.28366	6.94264		-1.57619	1.17989	-2.03763	0.385163	3.89961	1.83152	4.95888	3.03261	2.00078	0.170979
270	5.39148	1.30107	1.92244	2.54793	3.87602	2.91338	0.78905	0.150623	4.59989	5.24352		-1.1371	0.928819	-0.86613	1.66817	4.67046	2.1682	3.76216	2.31375	2.06945	0.967637
271.2	5.83361	0.421009	3.75592	0.680865	3.78605	2.26172	1.56805	0.266988	5.99132	5.39768		-1.69042	0.570673	-1.78136	1.46223	3.70596	1.70671	3.40729	2.06853	2.15843	0.471363
272.4	5.20105	-0.99894	3.43799	-0.83341	3.91569	2.76174	1.18332	0.528028	4.73726	4.90494		-1.71192	1.38561	-1.33474	2.19822	3.59424	1.64815	3.89157	1.14903	1.99114	-0.73256
273.6	4.35101	-0.18581	3.17041	-1.86572	3.44181	2.315	7.22388	0.779913	5.32894	4.6685		-1.70309	2.02759	-0.73938	1.29751	3.98963	1.3271	4.44527	0.928532	1.77978	-0.79814
274.8	3.45626	0.107173	3.27959	-1.17317	2.86342	1.774	4.65603	0.925852	1.95833	4.63825		-0.31691	1.32831	-1.05202	1.57222	4.66955	1.3076	3.95227	1.08857	0.649111	-0.91208
276	4.15119	0.323346	1.51513	-1.51999	3.32837	2.12705	3.08013	1.90755	2.55066	3.84196		-0.77026	0.424997	-0.45185	1.84505	4.02666	2.09554	4.95822	1.69597	2.52987	-1.24931
277.2	4.09379	1.01357	3.33955	-1.25241	3.54296	1.62645	2.01183	0.952835	2.85199	4.39264		-1.55699	1.13113	-1.66417	0.059068	4.20009	1.32776	4.19242	2.40295	2.99849	-0.71536
278.4	4.5304	1.81133	3.56301	-0.97724	3.83746	2.9409	0.932205	0.192061	4.13323	3.83334		-0.79681	0.844247	-0.96271	1.50586	4.76081	1.56077	3.60944	2.26073	2.38527	-0.22361
279.6	3.00308	0.44515	2.4231	0.454538	3.94811	3.66282	1.3563	0.439911	3.35231	3.23235		-0.44687	0.352667	-2.3777	1.82808	4.23291	0.437372	5.33242	1.52999	2.74557	0.217692
280.8	2.83583	-1.0132	1.97901	0.781817	2.68683	2.24005	0.242077	1.21388	1.12296	3.95883		-1.4589	1.0015	-2.40552	0.770862	4.12272	0.907518	5.92478	1.28526	2.12461	0.069345
282	3.17254	-1.02582	3.48834	-0.24127	3.5586	1.97073	1.90089	0.409012	1.11002	3.27452		-1.15594	1.39038	-0.96782	2.39542	3.62284	1.27206	4.27046	2.10669	2.20731	-0.14333
283.2	3.16592	0.16149	2.75008	-1.89612	3.87937	2.76759	3.28651	0.378114	0.645977	2.86339		-1.2886	1.33715	-1.38625	1.49617	4.04142	1.08773	4.48592	1.37793	2.80893	-0.18635
284.4	3.82994	-0.75752	2.68615	-0.63585	2.60468	2.24064	1.64858	0.799608	1.13329	2.53288		-1.05019	1.17273	-1.35807	0.826067	4.52563	2.48024	4.53061	2.17357	1.84123	-0.00808
285.6	2.92415	0.965833	2.65278	-0.57343	2.65386	2.03279	1.2388	-0.0223	1.34136	3.79006		-0.46689	2.08661	-1.95656	1.41043	4.11069	1.08676	4.60335	1.64643	2.43027	0.064876
286.8	2.52066	-0.19898	1.86021	-1.87766	2.80419	1.29096	0.598176	-0.34453	1.12748	3.68291		-0.83408	0.814228	-1.42472	0.840156	4.01037	1.54249	2.94638	1.5736	2.39444	-0.66662
288	2.26068	-0.01518	1.59037	-1.16774	3.6631	1.05266	1.31037	0.457016	1.78137	3.60124		-1.38164	0.962241	-1.82668	1.54755	3.263	0.996171	4.66736	1.83519	2.09605	-1.12554
289.2	2.33575	-0.19185	1.84154	-1.5683	3.21604	1.52926	1.18094	0.869295	0.12429	3.75216		0.530185	1.67487	-1.15504	0.969002	3.98934	1.09058	4.38722	1.61769	1.81994	-0.27853
290.4	1.83786	-0.09035	0.769515	-1.4858	2.09671	1.51989	1.19287	0.188749	1.36143	3.45735		-1.82574	1.31637	-1.04512	2.29899	3.75473	0.688918	4.44859	1.42796	2.4462	-0.06871
291.6	3.03179	-0.46454	2.3043	-0.85566	3.39207	1.94848	1.35034	-0.04928	1.28497	3.16578		-0.20426	-0.06181	-0.98706	0.600796	3.62284	1.41097	3.97166	2.24489	1.68502	-0.97148
292.8	3.42976	-0.28073	2.65165	-1.56178	3.44404	1.58137	1.44518	0.435333	0.972596	2.83851		-0.54032	0.667181	-1.26911	0.788303	3.83005	1.59438	4.00098	1.4354	2.04821	-0.65389
294	3.88128	0.248728	1.69559	-1.91728	2.94333	1.47481	1.42848	-0.09596	0.427579	2.88668		-0.99519	1.64384	-1.68959	1.36004	3.84145	1.45002	3.86555	0.935006	1.09303	-0.62277
295.2	3.82497	-0.86945	2.16287	-0.80953	2.53651	1.19845	0.449056	0.414313	2.58242	2.20023		-1.03671	1.56435	-1.26671	1.99186	4.50335	0.765095	5.56793	1.05192	2.09801	0.029595
296.4	2.99315	-0.12601	2.39425	-1.6763	3.55246	0.67794	0.930416	0.32222	3.248	2.55183		-0.7437	0.718381	-2.19702	2.85717	3.85443	0.82625	4.16176	1.18568	2.65515	-0.97272
297.6	2.24909	0.842383	2.47175	-1.55473	1.98383	1.62469	0.282042	0.341313	0.807981	2.66595		-1.77769	1.35218	-1.7346	0.687531	4.10226	1.79598	4.60064	0.948383	1.74209	0.161575
298.8	2.53887	1.1222	2.39255	-1.2687	2.29006	2.13467	1.19406	-0.04796	1.34202	2.86663		-1.37699	0.750432	-2.29457	2.0931	4.43106	0.969947	4.88752	2.30289	0.490482	-1.22967
300	3.30557	3.11715	1.67636	-1.73763	2.42977	1.06554	1.90447	0.511585	1.28758	2.76277		-1.27471	0.812501	-1.14752	0.449115	4.07663	1.50604	4.73143	1.80347	1.46494	-0.05027
301.2	2.40585	0.520317	1.08688	-0.6695	2.31912	1.98126	1.44339	-0.09006	1.13852	2.25268		-1.65504	1.59813	-2.65668	0.132238	3.97669	1.97842	4.34519	1.6514	1.56315	-0.84485
302.4	3.26693	-1.04009	1.29337	-2.31295	2.87516	2.22366	0.745507	0.276866	0.960308	2.71681		-0.65107	1.38251	-1.67348	1.10083	3.43648	1.98611	5.23035	1.66676	3.25528	-0.67317
303.6	2.7144	-0.98577	2.09329	-1.44726	3.01654	1.5679	1.69749	-0.0703	1.80018	2.66112		-1.39354	0.316197	-2.32204	1.17348	4.24048	1.21798	3.89091	1.38483	1.74302	-0.99444
304.8	2.48257	-0.2939	1.21304	-1.99056	2.66727	1.20313	0.467547	-0.06374	1.1197	2.82555		-0.97788	0.365975	-1.53194	1.55431	3.75627	1.0506	5.0029	1.94911	0.936365	-0.84771
306	1.39739	-0.47496	2.20473	-1.99544	2.73489	1.4508	-0.02872	1.15533	0.251922	2.11368		-0.28117	0.536184	-2.04142	0.949151	3.30636	1.29161	4.68338	2.72645	1.73044	-0.67847
307.2	2.70171	0.163136	1.91792	-1.38376	2.45492	2.22717	0.445477	0.611568	3.67702	1.9465		0.096041	0.582914	-1.79507	2.86591	3.03539	1.33479	4.34254	1.27386	1.52639	-0.30846
308.4	2.29379	-0.79209	1.54002	-0.84589	2.34874	2.4725	0.752664	0.86797	4.31667	1.57112		0.978882	1.29245	-1.52953	1.06543	3.93329	0.732455	3.60475	1.53299	3.44582	0.170979
309.6	2.5063	-0.25769	2.01465	-1.05322	2.42977	1.23651	0.624421	1.09877	1.19812	2.07957		0.498627	1.16968	-2.28634	1.40655	4.10945	2.09523	3.75216	1.26889	0.420834	-0.70679
310.8	3.581	0.113756	2.05878	-1.25187	3.08528	1.51872	1.21255	1.0804	1.23118	2.58697		0.164875	0.853086	-1.66626	2.23651	2.97574	1.9413	4.37656	1.59046	0.992971	-0.91738
312	1.91238	-0.88865	0.794407	-1.74903	2.95786	1.06554	0.08401	0.885738	-0.05202	2.11099		-0.9598	1.25872	-1.32441	1.29415	4.46962	1.76048	4.3432	1.31003	1.85283	-0.17362
313.2	2.29269	-0.01299	2.42649	-0.90614	2.59966	0.520441	0.171096	-0.02429	1.15989	2.7033		-0.09657	0.756882	-1.05407	1.02279	4.15194	1.61388	4.81279	1.424	1.37452	-0.47936
314.4	2.74365	-1.26778	2.11535	-0.61848	3.50216	1.40513	0.747893	0.24922	0.897442	2.13207		-0.72409	0.627257	-1.44912	-0.08287	3.20398	0.792286	4.50194	1.51908	2.11106	-0.33304
315.6	1.93777	-0.46289	1.32165	-1.70724	2.15148	1.08194	0.731788	1.11654	0.339424	2.80336		-1.09134	2.04806	-1.24814	1.30332	3.57738	1.91345	4.60269	1.01575	0.986681	-0.47198
316.8	2.73593	-0.6648	1.42857	-2.3694	1.32441	0.529809	0.881504	0.58856	0.410719	2.4047		-0.58454	0.372476	-2.03247	2.06451	4.38952	0.976974	4.38987	1.27632	2.51539	-0.21581
318	2.71937	-0.83488	2.35521	-1.89286	2.48901	0.628758	0.37211	1.13955	-0.0747	2.56754		-0.18925	0.704362	-0.96614	1.41719	4.16066	0.522511	3.74018	2.53275	1.40308	-0.03307
319.2	2.94402	4.82953	2.27771	-0.85132	1.64071	1.24061	0.486038	0.735162	2.91877	1.74472		-0.56687	1.42279	-0.32305	1.92351	3.88212	1.83697	4.27112	0.829973	1.65646	-0.7297
320.4	2.9087	3.41068	1.11007	-1.96233	2.73825	1.54331	0.949503	0.389317	4.01593	1.54135		-1.04789	0.15447	-1.355	1.97583	4.02935	1.40618	3.86958	1.2828	1.52541	-0.69162
321.6	4.14512	-0.52708	0.96695	-1.78377	2.68404	1.81615	0.68049	0.729259	0.737991	2.02547		-0.77832	0.943498	-1.38349	2.11782	3.61652	1.30057	4.73143	0.699686	2.924	0.357829
322.8	3.2465	-0.52928	1.74085	-2.32815	2.71254	0.780403	0.332146	0.707576	0.262963	2.0704		-1.75885	0.770901	-2.7594	1.56641	4.31996	1.08228	5.46519	1.33234	1.42097	-0.6965
324	1.81909	-0.50678	1.34258	-1.97319	2.62313	0.703117	0.4246	1.04354	0.458685	2.08446		-0.50033	0.563156	-1.24783	2.34749	4.02393	1.50761	5.26304	1.18467	1.76189	-0.1425
325.2	3.04448	2.79782	1.17061	-1.66599	0.818113	1.22597	0.364356	0.524113	0.461238	1.90756		-1.00403	0.741898	-2.12761	0.953027	2.39701	1.40873	4.57264	1.25701	3.2229	0.28654
326.4	1.91514	5.43032	2.03672	-2.02041	0.7002	1.05208	0.72284	0.603015	0.757462	1.75285		-0.56646	0.972501	-1.71742	0.881795	4.26304	0.886743	4.45991	1.27632	0.863366	-0.67359
327.6	1.10429	4.72583	0.823824	-1.15526	2.5801	-0.09141	0.75684	0.394557	0.628465	1.66195		-0.72103	0.589771	-1.70197	1.54608	3.4979	0.678988	4.73944	2.18149	1.73626	-1.58575
328.8	1.73243	2.22282	1.56038	-1.75934	2.25095	0.805579	0.088186	0.357094	1.13009	1.71067		-1.10018	0.737784	-1.94106	1.30578	4.29917	1.23112	4.92419	1.24861	1.45236	-0.38219
330	1.75893	-0.17265	1.217	-2.46221	2.20456	0.473015	0.199727	1.12509	1.34457	2.0325		-1.51277	0.585302	-1.87926	0.994195	3.80322	1.61455	4.30647	1.20152	1.61635	-0.08758
331.2	2.71826	1.0185	2.76196	-2.15827	2.89136	1.27047	1.03838	0.880498	0.647283	1.62412		-1.28319	0.119016	-1.13034	1.1817	2.55477	1.32389	3.40862	1.70095	2.22179	-0.48305
332.4	1.96978	-0.0289	1.03993	-1.90263	2.44039	0.271018	2.322	1.52027	0.376348	1.55107		-0.15233	0.989212	-1.45291	1.56112	3.54274	0.732455	4.6947	1.34968	1.67822	0.112004

## Sheet: Fig. 8g
Max calcium in aSMCs (▵F/F0, %)
SMACreER:Ai96	SMACreER:Ai96:Grin1f/f
131.2	26.45
93.48	11.86
59.58	25.35
73.92	12.46
59.05	21.5
75.81	12.99
139.5	27.05
37.45	16.28
51.02	14.07
32.27	15.87

## Sheet: Fig. 8h
Days after stroke	Sham in Grin1f/f									Stroke in Grin1f/f										Stroke in SMACreER:Grin1f/f										ttest
-1	14.765	19.45	21.944	19.962	13.795	16.8	17.144	14.961		14.1	17	24	18.5	18.5	16.6	21.3	24.9	16.5		22.155	18.586	14.7798	10.2631	11.4739	20.2634	18.5452	17.0934	15.4273		0.174341
1	6.385	7.328	13.222	23.343	14.569	18.043	8.59	14.73		0	0	0	0	4.1	0	0	0	2.1		0.488283	3.62496	3.35177	1.64084	0.271346	0.246949	0	4.21143	1.56916		0.179504
2	8.079	9.657	12.725	13.034	7.246	4.669	8.402	14.486		0	0	1.9	0	6	0	0.7	0	10.4		0.455683	5.59808	8.8205	5.57087	2.29062	0.917348	0.151941	10.8393	9.3156		0.151576
4	8.522	17.613	17.101	14.226	10.991	8.197	10.004	13.808		0	0	8.7	0	8.2	0	0	0.8	4.9		8.07922	8.90254	13.9455	6.81743	8.23717	9.00983	0.536331	15.2851	8.76272		0.00381141
7	8.405	16.701	13.546	10.68	13.818	11.447	16.822	18.611		0.3	0	9.8	0	7.2	0	5	0	14.5		13.0893	9.56752	14.9956	10.6861	10.2994	9.18634	0.148053	14.4425	8.29543		0.0201687
10	17.793	21.77	10.859	7.644	9.432	4.864	11.108	20.893		13.1	4.9	8.3	5.9	12.6	0	4.2	9.2	9.6		12.688	12.4141	18.6608	11.8666	9.27141	8.70675	2.88713	12.6629	8.0371		0.123958
12	13.534	23.333	5.786	12.664	8.637	9.107	9.887	18.043		9.2	2.8	12.5	6.3	12.8	0.3	2.8	10.4	12.7		14.1111	14.0878	17.9804	12.4669	10.5145	9.8843	8.36205	14.8162	10.2408		0.0243574
14	13.857	24.211	10.85	17.274	16.742	11.227	15.011	19.745		12.8	2.6	11.8	4.1	8.2	0	3.7	15.9	7.7		13.8868	13.4317	19.683	13.9114	9.77591	14.8055	6.38739	13.3757	9.54062		0.0258217
18	10.777	17.286	5.79	20.42	7.648	10.435	12.382	24.398		4.4	3.3	12.5	6.6	8.2	0	1.6	6.5	5.7		15.4718	14.8744	21.0279	15.3693	11.8214	16.0366	6.41999	8.64677	9.46899		0.00102645

## Sheet: Fig. 8i
Brain atrophy volume (%)
Grin1f/f	SMACreER:Grin1f/f	PDGFRβCreER:Grin1f/f
-28.6357	-3.28052	-0.49689
-45.2947	-8.15655	-2.97825
-55.1566	-2.12576	-1.7272
-22.7156	-1.98235	-2.84279
-18.1236	-4.15683	-1.0077
-26.0717	-3.61328	-4.6848
-41.0635	-5.16465	-5.97044
-36.1655	-3.26949	-10.5149
-30.5165	-2.57932	-10.499
-21.2834	-0.960873	-6.44098
-15.6678	-6.15483	-4.65133

## Sheet: Fig. 8l
Brain atrophy area (%)
Grin1f/f	SMACreER:Grin1f/f	PDGFRβCreER:Grin1f/f
-30.1731	-0.9537	-2.24021
-36.552	-3.60367	-5.94526
-37.0553	-7.94004	-0.926416
-38.9453	-2.11113	-9.55129
-36.4778	-4.07891	-5.4225
-43.6635	-7.54628	-4.22455
-16.3121	-6.58868	-10.2061
-36.6941	-8.99879	-2.80606
-19.2037	-0.10439	-10.994
-27.3465	-0.58363	-9.57224
-30.9307	-2.26635	-2.79303
-34.7299	-1.05522	-2.74175
-31.8642	-4.96217	-3.36348
-13.1369	-0.34713	-2.14239
-19.8771	-0.48985	-6.33796
-17.1534	-0.3464	-3.74423
-11.6778	-8.57116	-0.312443
-29.2332	-3.57284	-1.14321
-28.9593	-0.982717	-1.11694
-10.749	-3.58443	-10.0459
-20.9904	-7.72553	-4.85592
-16.3756	-1.75155	-3.56823
-10.0763	-3.82107	-5.17724
-27.7463	-6.09184	-7.35219
-33.1025	-0.0654285	-14.7425
-30.3389	-5.72564	-1.62896
-37.8448	-8.39326	-6.35493
-38.4881	-1.34779	-6.87478
-41.1131	-1.95728	-5.85217
-34.2121	-0.888417	-2.27968
