# Supplementary material for: Synaptic-like transmission between neural axons and arteriolar smooth muscle cells drives cerebral neurovascular coupling
Source: Nat Neurosci. 2024 Jan 2;27(2):232–48. doi: 10.1038/s41593-023-01515-0 (PMC10849963; doi:10.1038/s41593-023-01515-0)
Supplement: Supplementary file 21 — Statistical source data. [file 41593_2023_1515_MOESM21_ESM.xlsx]

## Sheet: Extended Data Fig. 2h
Percentage of colocalization with tdTomato (%)
α-SMA	CD31	NeuN	GFAP	Iba-1
100	0	0	0	0
100	0	0	0	0
100	1.2216	0.151364	0.185374	0.110548

## Sheet: Extended Data Fig. 2m
Sorted aSMC percentage (%)
tdTomato+	tdTomato–
98.3	4.4
96.1	3.9
96	3.8
95.5	3.1
99.1	2.5
97.4	1.6
98.2	1.5

## Sheet: Extended Data Fig. 2o
α-SMA level (%)
Cortex	Cerebellum	tdTomato+
117.943	100	22098.9
93.9566	100	24542.3
155.623	100	51572.1

## Sheet: Extended Data Fig. 2q
Thickness of Extracellular matrix (nm)
50.478
77.097
44.785
80.697
53.86
85.965
42.008
66.42
52.8933
77.764
48.61
102.163
41.18
37.401
41.18
34.529
53.82
63.233
60.307
68.494
104.777
229.592
245.637
359.128
348.794
246.743
224.251
163.526
248.898
214.091
286.571
112.683
114.003
68.937
76.5
77.471
114.33
139.03
113.251
127.616
124.866
69.936
94.994
71.745
74.591
178.883
157.892
58.439
57.851
86.777
79.485
88.723
214.399
75.97
145.335
90.909
164.565
90.627
103.388
78.621
67.208
78.555
86.638
157.301
78.893
90.793
129.79
123.2
97.018
111.034
59.334
51.028
52.882
56.525
47.523
83.634
192.595
68.783
138.883
142.857
121.693
85.315
92.555
52.11
73.505
127.424
85.315
50.195
56.986
170.058
99.861
105.919
68.421
89.474
169.895
173.764
108.503
195.801
68.421
78.947
73.118
122.87
130.734
111.896
152.994
93.115
100.552
89.627
105.262
71.586
96.617
82.38
130.308
102.191
63.594
170.039
216.856
79.539
169.004
85.132
83.375
76.231
66.555
77.302
89.649
79.746
64.293
120.85
149.594
66.966
62.827
45.038
36.574
73.522
105.649
75.071
61.593
97.387
112.388
96.709
82.25
67.941
100.107
89.097
117.911
131.203
158.284
147.825
142.538
154.214
222.027
182.36
105.233
123.63
140.991
112.046
60.787
70.164
56.291
80.157
65.56
111.014
105.597
70.164
122.874
286.093
92.241
135.802
112.777
105.233
91.105
160.212
126.912
155.206
338.413
345.15
373.938
312.261
265.418
282.371
292.911
222.742
352.754
458.654
647.696
426.741
335.811
273.154
249.907
281.943
172.185
122.561
177.701
193.447
493.744
619.267
595.327
489.495
327.798
233.297
286.4
324.52
364.479
447.559
127.781
129.738
187.103
119.546
99.303
103.039
105.023
123.321
94.722
63.712
43.066
44.896
81.497
27.237
26.455
205.806
82.86
225.738
34.392
39.328
73.171
67.447
48.781
106.644
152.088
77.265
85.192
132.935
235.093
176.199
119.955
110.796
94.722
64.585
93.533
88.89
110.764
176.477
124
105.82
171.958
182.846
187.308
41.154
71.232
44.03
80.59
91.222
167.525
218.234
225.256
192.904
180.535
137.261
93.943
76.17
338.425
342.504
362.404
320.59
239.538
212.663
181.669
176.875
209.372
246.221
196.674
241.882
387.702
338.142
202.116
173.656
145.833
85.898
47.507
84.369
85.898
64.684
92.233
141.728
91.382
95.015
141.667
126.93
154.673
109.608
166.04
110.003
87.003
63.738
96.195
130.437
149.362
140.064
179.36
138.506
90.139
108.093
96.645
118.585
178
258.367
135.657
318.961
206.87
182.669
396.381
421.433
543.37
625.841
560.623
633.473
690.389
604.961
670.514
675.509
297.542
303.022
276.309
220.213
147.93
106.92
131.317
150.86
277.163
126.149
156.219
222.742
515.256
498.54
640.044
562.12
412.617
394.106
123.129
114.204
85.339
74.847
41.209
54.393
85.339
90.322
124.402
134.933
149.344
184.1
202.961
145.544
256.598
340.972
422.159
507.519
447.718
549.027
329.669
254.543
245.475
299.419
418.933
521.471
387.34
463.095
