# Supplementary material for: Synaptic-like transmission between neural axons and arteriolar smooth muscle cells drives cerebral neurovascular coupling
Source: Nat Neurosci. 2024 Jan 2;27(2):232–48. doi: 10.1038/s41593-023-01515-0 (PMC10849963; doi:10.1038/s41593-023-01515-0)
Supplement: Supplementary file 22 — Statistical source data. [file 41593_2023_1515_MOESM22_ESM.xlsx]

## Sheet: Extended Data Fig. 3l
Group	Putative Glu-NsMJ number of first P-arteriole	Putative Glu-NsMJ number of second P-arteriole	Putative Glu-NsMJ number of third P-arteriole
penetrating arteriole below pia 50-100 μm	1	6	3
penetrating arteriole below pia 100-150 μm	1	8	9
penetrating arteriole below pia 150-200 μm	5	19	29
penetrating arteriole below pia 200-250 μm	4	14	16
penetrating arteriole below pia 250-300 μm	14	17	26
penetrating arteriole below pia 300-350 μm	17	17	20
penetrating arteriole below pia 350-400 μm	24	10	9
penetrating arteriole below pia 400-450 μm	20	15	9
