# Supplementary material for: Synaptic-like transmission between neural axons and arteriolar smooth muscle cells drives cerebral neurovascular coupling
Source: Nat Neurosci. 2024 Jan 2;27(2):232–48. doi: 10.1038/s41593-023-01515-0 (PMC10849963; doi:10.1038/s41593-023-01515-0)
Supplement: Supplementary file 23 — Statistical source data. [file 41593_2023_1515_MOESM23_ESM.xlsx]

## Sheet: Extended Data Fig. 5a
Acta2 (α-SMA) TPM			Syn1 (Synapsin I) TPM			Pecam1 (CD31) TPM			Aldh1l1 (FTHFD) TPM			Aif1 (Iba-1) TPM
aSMC	cortex		aSMC	Neuron		aSMC	Endothelial cell		aSMC	Astrocyte		aSMC	Cortex
3744.25	22.2389		0	196.439		14.8212	585.671		2.72357	636.51		0	3.99959
3544.25	19.0493		0	163.285		18.9444	531.756		1.02016	646.264		0	13.5447
3697.95	2.31115		0			11.1303			0.75865			0	8.24552
2550.76	11.4109		0			9.25829			0.671123			0	47.7929
2187.3	5.85484		0			12.0669			0.69636			0	3.14184
2290.16	3.14981		0			8.87889			0.75033			0	1.63709
Myh11 (Myosin-11) TPM			Rbfox3 (NeuN) TPM			Slc2a1 (Glut-1) TPM			Gfap (GFAP) TPM			P2ry13 (P2Y13) TPM
aSMC	cortex		aSMC	Neuron		aSMC	Endothelial cell		aSMC	Astrocyte		aSMC	Cortex
439.343	6.75901		0	69.7822		7.17216	1315.45		0.019822	375.044		0	4.01803
495.447	5.30387		0	51.0338		7.40091	1165.77		0.023145	504.184		0.023872	5.02868
619.703	0.406002		0			5.4408			0.050597			0	1.35056
458.242	2.36456		0			4.07073			0.028802			0	24.2048
462.249	2.99316		0			11.4165			0			0	12.1092
540.655	1.922		0			5.16537			0.016688			0.05269	11.2133
Tagln (SM22) TPM			Neurod2 (NeuroD2) TPM			Cdh5 (VE-Cadherin) TPM			S100b (S100beta) TPM			Trem2 (TREM-2) TPM
aSMC	cortex		aSMC	Neuron		aSMC	Endothelial cell		aSMC	Astrocyte		aSMC	Cortex
9.74433	4.956		0.016437	16.5975		0.5839	365.221		0.231055	149.36		0	1.23437
32.2543	5.51098		0.018829	12.2984		0.887926	307.784		1.09856	72.8869		0	3.08571
9.47266	1.10451		0.014006			0.303215			1.98503			0.008952	0
17.6899	0.220108		0.011711			0.57009			2.10473			0	1.03076
27.0299	1.11003		0.012853			0.953881			7.95944			0	1.59051
24.2193	1.03391		0.013848			0.888296			0.322985			0	0.08612

## Sheet: Extended Data Fig. 5b
The expression of neuromediator receptor genes in the cerebral cortex and sorted aSMCs was assessed using TPM.
gene	cortex1	cortex2	cortex3	cortex4	cortex5	cortex6	aSMC1	aSMC2	aSMC3	aSMC4	aSMC5	aSMC6
Npy1r	1.08019	1.40632	0.142589	0.476958	0.779742	0.501238	2.46543	4.55349	4.14448	3.6686	3.94597	4.9202
Npy2r	0	0	0	0	0.0329754	0	0.0654014	0.0746972	0.0740916	0.0469031	0.0514041	0.0553053
Npy5r	0	0	0	0	0	0	0	0	0	0	0	0
Npy4r	0	0	0	0	0	0	0	0	0	0	0	0
Calcrl	1.98749	2.02754	1.36447	2.76583	1.25856	2.89278	5.20689	5.09938	5.09773	4.71572	4.74596	4.83624
Htr5b	0	0	0	0	0	0	4.05045	0.133053	0	0.111325	0	0.0991188
Htr1b	1.18196	1.0545	0.394965	0	0.0893476	0.263027	0.234591	1.28493	0.14377	0.173423	0.164766	1.87002
Htr6	0.0670604	0.0649339	0	0	0	0	0	0	0	0.125555	0.483313	0
Htr1f	0.060349	0.0584301	0.124417	0	0	0.162486	0.0577164	0.0658563	0	0.0208115	0	0
Htr1d	0.32132	0.195132	0.27548	0	0	0	0.02561	0.0292875	0.021835	0.0182881	0.0200562	0.0216005
Htr2a	0.246355	0.238991	0.531016	0.15162	0	0.333224	0.0627959	0.0146609	0.0109245	0.00912785	0.0100236	0.0107913
Htr7	0.83168	1.49446	0	0.0766699	0	0.0696431	0	0	0	0.0354691	0	0
Htr2c	1.21826	0.82395	2.01563	0.72745	0.331204	0.0864319	0	0	0	0	0	0
Htr3a	0.363321	0.47294	1.59107	0	0	0	0	0	0	0	0	0
Htr1a	0.508896	0.423349	0.136304	0.355788	0	0	0	0	0	0	0	0
Htr5a	0.0816491	0.154034	0.113492	0	0	1.04946	0	0	0	0	0	0
Htr2b	0.148679	0.506027	0	0.164955	0	0	0	0	0	0	0	0
Htr4	0.0636548	0.138829	0	0.0240061	0	0.10143	0	0	0	0	0	0
Nos1	0.845814	0.995893	1.34195	0.457772	0.383824	0.971384	1.9614	2.48478	0.0898506	0.582014	0.0446879	0.0985112
Nos3	1.25335	0.673679	1.17882	0.817713	0	0.164558	0.652056	0.521427	0.616249	0.394289	0.468298	0.519721
Nos2	0.128421	0.134458	0	0	0	0	0.0172934	0.0243097	0.01812	0.0123513	0.013558	0.0145967
P2rx1	0	0.749287	0	0	0.251897	0	5.66993	3.80815	2.9966	4.50191	5.09659	4.69896
P2rx4	0.933341	3.5899	4.00103	1.61392	0.631395	1.16326	1.58471	4.72004	5.1808	4.43745	3.27448	5.01764
P2ry14	0.750479	2.10657	0.210461	0.942423	0.343502	1.67203	3.53021	3.15167	4.85512	3.16392	4.15524	4.64393
P2rx7	1.84167	1.55874	0.159385	1.96447	0.084999	0.926227	0.204357	3.18708	1.13456	0.952935	0.0227499	1.21002
P2rx6	0.239275	0.756371	0	0	0	0	0.0323647	0.036952	0.0275561	0.0231077	0.0253251	1.33795
P2ry4	0	0.0328231	0.0378995	0	0	0	0.282128	0.22597	0.353829	0.0906285	0.180751	0.0936778
P2ry10b	0.323077	0.193672	0.0796054	0.434178	0	0.27289	0.165657	0.0765057	0.088801	0.103332	0.0302231	0.021339
P2ry1	0.392883	1.15912	0.694106	0.105399	0.0301722	0.411581	0.126336	0.0905703	0.0512287	0.0569788	0.0470777	0.0506507
P2rx5	0.0654096	0	0	0	0	0	0.0625597	0.0713316	0.0533561	0.044804	0.0490689	0.128604
P2rx3	0	0	0	0	0	0.964108	0.0629713	0	0.123326	0	0	0
P2ry10	0	0	0	0	0	0	0.0276764	0.0316352	0.0235875	0.0197631	0.0216688	0.0233391
P2ry6	0.496341	1.56337	0.114307	1.15178	1.20131	1.07384	0	0	0	0.120333	0	0
P2ry13	2.32712	2.59184	1.233	4.65562	3.7125	3.61038	0	0.0340354	0	0	0	0.0740806
P2ry12	4.16564	4.62947	3.8956	6.17654	5.41506	5.23489	0	0	0	0	0	0
P2ry2	0.0575875	0	0	0	0	0	0	0	0	0	0	0
Drd1	0.313774	0.0823879	1.58799	0.0322306	0.406563	0	2.29375	2.17542	0.0177381	0.0727315	2.17932	0.0348622
Drd2	1.33111	1.35084	0.841132	0.471604	1.1011	0.598098	0	0.0337592	0	0	0	0
Drd3	0	0	0	0	0	0	0	0	0	0	0	0
Drd5	0	0.221391	0	0	0	0	0	0	0	0	0	0
Adora2a	0.466418	0.728162	0	0.78337	0.0430715	1.17584	3.17396	0.680593	1.78559	1.07776	0.621116	3.00797
Adora3	0.124198	2.2615	0.118183	0.574105	0.132274	0.0467942	0.686185	0.594417	0.472963	0.950626	0.673012	0.854478
Adora2b	0.169607	0.164408	0.908248	0	0	0	0	0	0	0.199454	0	0
Adora1	3.27702	4.08859	3.89451	2.11249	2.63665	2.37213	0.0157487	0	0.0267859	0.011248	0.015813	0
Vipr2	0.289734	0.872512	0	0.0336887	0.0323717	0	1.37767	0.344447	0.0202696	0.090741	0.452078	0.173625
Vipr1	0.0897137	0.0585049	0	0	0	0	0	0	0	0.0104762	0	0
Ptger4	0.476595	0.280213	0.309719	0.872918	0	0	0.0225752	0.0258368	2.04664	0.0161212	0	0
Ptger1	0	0.0957719	0.612324	0.189745	0	0	0.0264106	0.124836	0.0141624	0.0163038	0.0152321	0.542407
Ptger3	0.0838029	0.257035	0	0	0	0.053224	0	0.0234356	0	0.0261683	0	0.203479
Ptger2	0	0	0	0	0	0	0	0	0	0.0791344	0	0
Chrnb1	0.449514	0.265591	2.79139	0.256111	0	0.0516324	1.69841	0.361905	1.18352	0.213809	0.133967	0.143939
Chrna1	0.18287	0.155798	0.0346496	0.028555	0.0498022	0	0.512407	0.549219	0.559803	0.658497	0.829179	0.615858
Chrm1	1.08063	1.52575	1.46894	0.873634	0.987919	1.1106	0.0113854	0.2293	0.504245	0.0266684	0.0611886	0.159288
Chrnb3	0	0	0	0	0.0329317	0	0.300899	0.197275	0.111582	0.0952156	0.0843188	0.0573269
Chrna3	0	0	0.0243495	0	0	0	0.034751	0.22344	0.266764	0.0232028	0.059052	0.0584537
Chrna4	1.36958	0.639441	0.0906069	1.09223	0.74461	0.20473	0.0469115	0.122311	0.0401406	0.0336069	0.0368676	0.0396662
Chrnb2	0.640171	0.726917	0.191986	0.0793569	0	0	0	0.0478357	0.202208	0.00991038	0	0.01683
Chrnb4	0	0.0397462	0	0	0	0.0307909	0	0	0.0708495	0.0143082	0.0327906	0.0330233
Chrna2	0	0	0	0	0	0.0593788	0.0206082	0.0235974	0.0175884	0.0147181	0.0161497	0.0176241
Chrna7	0.505151	0.452725	0.819677	0.0572603	0.798214	0	0.052523	0	0.0536021	0	0	0
Chrm4	0.322868	0.490024	0	0	0	0	0	0.0641144	0	0	0	0
Chrng	0	0	0	0	0.224805	0	0	0	0	0.026879	0	0
Chrm2	0.0262137	0.278452	0.0547221	0	0	0	0.0125858	0	0	0	0	0
Chrm3	0.343906	0.118297	0.269453	0.0513401	0	0	0	0	0	0	0	0
Chrna5	0	0.17565	0	0	0	0	0	0	0	0	0	0
Chrne	0	0	0	0	0	0	0	0	0	0	0	0
Chrm5	0.102659	0	0	0	0	0	0	0	0	0	0	0
Chrna10	0	0	0	0	0	0	0	0	0	0	0	0
Adra2b	0	0	0.0271116	0	0	0	7.0238	6.45319	6.27349	5.66861	5.78671	5.23902
Adrb1	1.68311	0.583782	2.57759	1.41788	0.584889	0.51292	1.77844	2.47589	1.51927	1.37203	2.70274	2.12409
Adra1a	1.09437	0.687694	1.64653	0.316237	0.490169	0.846775	0.0343932	2.39225	3.42109	1.79092	0.0406189	3.77924
Adrb2	1.2423	1.42075	0.373332	0.392443	0.744729	0.286753	0.407324	0.395548	0.400161	0.668229	0.281324	0.550216
Adrb3	0	0	0	0	0	1.27666	0.154609	0.171443	0.149258	0.28771	0.229355	0.129013
Adra1b	0.717645	1.28881	0.700478	0	0.38407	0.136542	0.117686	0.134078	0.101163	0.0848956	0.0928055	0.118873
Adra2c	0.583257	1.01749	0.311193	0.187753	0	0.724005	0.0833999	0.0951872	0.071392	0.0599228	0.0656495	0.0877262
Adra2a	0	0.546823	0	0.0458693	0	0	0.060284	0.0688936	0.0515573	0.0432213	0.047382	0.050978
Adra1d	0.311891	0	0	0	0	0	0	0.0919394	0	0.0292635	0	0.0682471
Tacr1	0.133817	0.754208	0.673222	0	0	0.0465148	0.181687	0.173326	0.181699	0.10253	0.142564	0.168429
Tacr3	0	0	0	0	0.0572589	0	0	0	0	0	0	0
Sstr3	0.530994	0.540435	0	0.0774672	0	0.119326	0.0987753	0.0385682	0.0287926	0.0240955	0.0264389	0.0142982
Sstr2	0.212477	0.206056	0.375603	0	0	0.102731	0	0	0	0.0257021	0	0
Sstr4	0.421132	0.797398	0	1.00624	0	0.235574	0	0	0	0	0	0
Sstr1	0	0.469407	0	0	0	0	0	0	0	0	0	0
Gabra2	4.41427	4.44523	4.87218	3.36512	2.95634	3.62399	3.58489	0.482267	0.408746	1.30189	0.238629	0.199668
Gabra3	2.05699	2.92099	3.55785	3.17231	1.17968	2.34229	1.27971	0.588473	0.678908	0.775605	0.425751	0.450605
Gabrg2	1.29435	1.83321	0.0522601	0	0.244441	1.23153	0	0	0	1.21677	0	0
Gabrb1	2.41816	3.16896	2.20911	1.62797	1.79587	1.1504	0.0151764	0	0	0.391874	0	0
Gabre	0	0	0	0	0	0	0	0	0	0.351369	0	0
Gabrr1	0	0	0	0	0	0	0	0	0	0.301673	0	0
Gabrd	0.920741	0.758131	1.09072	0	0.173304	0	0.0404604	0.0461013	0.034389	0.0288831	0.0316253	0.0462508
Gabrg1	2.27369	2.60182	1.08924	0.366981	1.06532	0.320147	0	0	0	0.111898	0	0
Gabrb3	2.73484	3.56479	3.24031	1.74293	2.09352	1.69616	0	0	0	0.103853	0	0
Gabra1	1.30821	2.12045	0.582526	0.257038	0.247729	0.792123	0.017959	0	0.0305112	0.0381412	0	0
Gabra4	2.07134	2.64187	2.3511	1.52647	1.0845	0.831952	0	0	0	0	0	0.0740902
Gabrb2	0.48453	1.83571	0.35672	0.161908	0.668522	0.103341	0.0455045	0	0	0	0	0
Gabrp	0.178033	0	0	0	0	0	0	0	0	0.0318991	0	0
Gabrg3	0.809564	0.531125	0.482323	0.725302	0.268385	0.361302	0	0	0	0	0.00564431	0
Gabra5	2.17285	2.33621	1.37211	1.61453	1.03171	0	0	0	0	0	0	0
Gabrq	0.0302654	0	0	0	0	0	0	0	0	0	0	0
Grik5	2.78634	3.49167	2.91381	1.57549	1.33921	2.01863	0	1.80637	0.459853	0.0145295	0.37856	0.238256
Grin1	1.59588	3.04445	1.6029	1.38346	0.418834	1.65415	0.507315	0.534382	0.527125	0.332267	0.413324	0.492045
Grik4	0.417259	0.51677	0.0624146	0.383152	0	0.0351016	0.0272546	0	0	0	0	2.63713
Grin3b	0	0.187525	0	0	0	0	0	0	0	0.0160241	0.0690573	2.08781
Gria3	1.89502	2.65984	2.3562	2.24709	1.86534	1.91669	1.80038	0	0.024734	0	0.059734	0.010432
Grin3a	0.915861	1.46803	0.280025	0.341981	0.312988	0.40996	0.0469827	1.37687	0.469818	0	0	0
Grm7	0.569623	0.936512	0	0.107253	0	0	0.0343397	0.0393181	0.0293539	1.20542	0.0269544	0.0290104
Grin2a	2.07121	1.98444	1.04245	0.54812	0.444467	0.572787	0.00480051	0.00550347	0.0170753	0.00903466	0.815593	0.00804077
Grid1	0.713133	1.4176	0.628213	0.423539	0.378031	0.0539871	0.0688716	0.0901339	0.106565	0.0495945	0.0591393	0.0852071
Grm3	5.10484	6.02168	3.90346	2.26533	2.80095	2.90638	0.117579	0.108095	0	0.149105	0	0
Grik2	1.12951	1.37101	0.92799	0.656401	1.33745	2.21278	0.111584	0.0274782	0.132687	0.0375228	0.0355198	0.011029
Grm2	1.25707	2.79633	0.0445312	1.3284	0	0.334671	0.0350805	0	0	0.213801	0	0
Gria1	2.81621	3.98159	2.16828	1.43411	1.68276	1.00454	0.0485808	0.0435321	0.0128947	0.0108357	0.0159143	0.0358238
Grik3	0.832979	1.34123	0.664841	0.0242899	0.0355563	0.696807	0.0282438	0.0358772	0.0163523	0.0113582	0.0251592	0.0124571
Grm8	0.373681	0.0528485	0.621037	0	0.0773961	0	0.0410663	0.0171965	0.0128161	0.0107125	0.0117618	0.0252131
Grin2d	0.34351	0.592712	0.504236	0.0605386	0.0957368	0	0.0131778	0.0151164	0.0224417	0.00941167	0.0307881	0.0111263
Grik1	0.165337	1.20654	0	0	0.300288	0	0.0547457	0	0.0343538	0	0	0
Grm1	0.276177	0.14311	0.192512	0.294365	0.390847	0.0744972	0	0.018721	0.0139467	0	0.039575	0.0139867
Grm5	2.985	3.01298	0.561229	1.45071	2.69561	1.8085	0	0	0.0461362	0	0.0281278	0
Grin2b	5.13419	4.95279	3.01409	0.927093	3.03557	3.29384	0.00395765	0.00656374	0.0339705	0.00801925	0.00866472	0.00379794
Gria4	0.643373	1.28253	0.494875	0.184519	0.395812	0.0200619	0	0	0	0.0194657	0.0108142	0
Grm4	0.424266	1.24618	1.79629	0.548364	0	0.218056	0	0.0285253	0	0	0	0
Grid2	1.44968	1.44124	0.942851	0.277792	1.23053	0.570407	0	0	0.0104089	0	0	0
Gria2	2.4047	2.67691	1.98587	1.25083	2.78102	2.49839	0	0	0	0	0	0
Grin2c	2.00724	1.92451	1.28714	0.077392	1.05797	0.696187	0	0	0	0	0	0
Grm6	0	0	0	0	0	0	0	0	0.0377631	0	0	0

## Sheet: Extended Data Fig. 5c
Differential expression of neuromediator receptor genes in the sorted aSMCs compared to cerebral cortex.
gene	baseMean	log2FoldChange	lfcSE	stat	pvalue	padj
Adora1	363.058	-10.7343	0.789565	-13.5952	4.28e-42	1.13e-40
Adora2a	49.0648	2.96415	0.856783	3.45963	0.000540928	0.00129347
Adora2b	2.78027	-3.44267	2.50635	-1.37358	0.169572	0.232804
Adora3	11.2947	-0.043845	0.858134	-0.0510934	0.959251	0.968752
Adra1a	118.584	1.46949	0.972564	1.51094	0.130803	0.186583
Adra1b	11.7131	-2.93237	0.763859	-3.83888	0.000123595	0.000325298
Adra2a	2.13737	-0.787237	1.4557	-0.540796	0.588648	0.661757
Adra2b	1843.55	13.118	0.992422	13.2182	6.89e-40	1.66e-38
Adra2c	12.5027	-3.36465	0.784394	-4.28949	1.79e-05	5.26e-05
Adrb1	25.8024	-1.76079	0.686215	-2.56595	0.0102893	0.0195683
Adrb2	17.259	-1.50274	0.550627	-2.72915	0.00634979	0.0126413
Calcrl	891.732	2.80558	0.525997	5.33384	9.62e-08	3.62e-07
Chrm1	61.9789	-3.59051	0.768832	-4.67009	3.01e-06	9.69e-06
Chrm3	2.28838	-5.5852	2.26246	-2.46864	0.0135627	0.0250961
Chrna1	15.5457	3.23173	0.64065	5.04446	4.55e-07	1.6e-06
Chrna3	1.14268	2.27791	1.81558	1.25465	0.209607	0.277548
Chrna4	30.0915	-4.78722	0.890562	-5.3755	7.64e-08	2.91e-07
Chrna7	9.38098	-5.49536	1.49104	-3.68559	0.000228174	0.000579831
Chrnb1	15.1672	0.973819	1.1081	0.878822	0.379498	0.458932
Chrnb2	7.90518	-3.40733	1.38286	-2.46398	0.0137405	0.0253916
Chrnb3	2.16754	3.857	1.64564	2.34376	0.0190902	0.034198
Drd1	60.0576	1.46924	1.36698	1.07481	0.282462	0.357837
Drd2	24.2396	-8.46408	1.08047	-7.83373	4.74e-15	3.16e-14
Gabra1	28.1645	-6.80159	0.860207	-7.90692	2.64e-15	1.78e-14
Gabra3	87.4193	-5.66271	0.576611	-9.82067	9.17e-23	1e-21
Gabra4	54.2934	-9.17327	0.988361	-9.2813	1.67e-20	1.59e-19
Gabra5	36.6767	-9.56714	1.30557	-7.32796	2.34e-13	1.38e-12
Gabrb1	451.018	-6.69784	1.28773	-5.20126	1.98e-07	7.25e-07
Gabrb2	16.7358	-7.44167	1.24394	-5.98232	2.2e-09	9.66e-09
Gabrb3	262.531	-11.9257	0.952173	-12.5247	5.47e-36	1.13e-34
Gabrd	6.18924	-4.31637	1.17119	-3.68545	0.000228295	0.000580043
Gabrg1	44.7523	-8.1363	1.06664	-7.62797	2.38e-14	1.52e-13
Gabrg2	16.6604	-2.13246	1.87842	-1.13525	0.256272	0.32967
Gabrg3	41.6326	-9.26582	1.05772	-8.76017	1.95e-18	1.62e-17
Gria1	175.839	-11.828	0.988691	-11.9633	5.53e-33	1e-31
Gria2	126.502	-7.98728	0.620493	-12.8725	6.43e-38	1.44e-36
Gria3	719.662	1.7739	0.404591	4.38443	1.16e-05	3.49e-05
Gria4	17.4216	-7.52133	1.18952	-6.32299	2.57e-10	1.21e-09
Grid1	26.941	-3.84051	0.589079	-6.51953	7.05e-11	3.5e-10
Grid2	53.3898	-9.61978	1.10293	-8.72206	2.73e-18	2.25e-17
Grik1	5.24722	-4.5646	2.00767	-2.27358	0.0229915	0.0403971
Grik2	109.246	-5.72089	0.697837	-8.19803	2.44e-16	1.77e-15
Grik3	38.6876	-5.6642	0.844091	-6.71041	1.94e-11	1e-10
Grik5	136.724	-4.94703	0.707067	-6.99654	2.62e-12	1.44e-11
Grin1	69.413	-5.31238	0.555082	-9.57044	1.06e-21	1.1e-20
Grin2b	504.802	-9.73949	0.58641	-16.6087	6.03e-62	3.17e-60
Grin2c	52.6373	-10.0871	1.14481	-8.81115	1.24e-18	1.04e-17
Grin2d	8.66497	-4.4331	0.974141	-4.55077	5.34e-06	1.67e-05
Grm1	15.4518	-5.88183	1.11745	-5.26364	1.41e-07	5.23e-07
Grm2	13.0791	-7.10576	1.40975	-5.04045	4.64e-07	1.63e-06
Grm3	395.694	-8.88328	0.750813	-11.8315	2.68e-32	4.7e-31
Grm4	21.5695	-8.32463	1.37757	-6.043	1.51e-09	6.73e-09
Grm5	80.7663	-8.88892	0.871077	-10.2045	1.89e-24	2.3e-23
Grm7	7.60555	0.278124	1.4694	0.189277	0.849875	0.883812
Grm8	5.82205	-3.92446	1.3158	-2.98257	0.00285843	0.00607554
Htr1a	6.18527	-7.00553	1.85839	-3.76967	0.000163461	0.00042392
Htr1b	26.8636	1.24936	0.944837	1.3223	0.186069	0.251528
Htr1d	1.55253	-2.37363	1.43708	-1.6517	0.0985952	0.14625
Htr2a	11.1512	-4.38742	1.03145	-4.25365	2.1e-05	6.13e-05
Htr2c	14.4353	-8.23524	1.14278	-7.2063	5.75e-13	3.3e-12
Htr7	5.52174	-6.37517	1.86249	-3.42293	0.000619497	0.00146835
Nos1	183.558	0.240718	1.00593	0.239299	0.810874	0.852977
Nos3	34.1008	-1.02744	0.733675	-1.4004	0.161395	0.223491
Npy1r	288.844	3.85542	0.534647	7.21116	5.55e-13	3.2e-12
Npy2r	1.15552	2.03138	1.65191	1.22972	0.218803	0.28799
P2rx1	358.741	7.39192	0.986698	7.49157	6.81e-14	4.18e-13
P2rx4	120.558	1.25246	0.656795	1.90692	0.056531	0.0899739
P2rx7	79.4531	0.780061	0.996656	0.782679	0.433816	0.512976
P2ry1	11.4947	-3.18831	0.803694	-3.96707	7.28e-05	0.000197723
P2ry10b	6.05036	-2.27625	1.05832	-2.15082	0.0314907	0.0536055
P2ry12	825.342	-14.0601	1.18597	-11.8553	2.02e-32	3.56e-31
P2ry13	345.145	-11.0521	1.17402	-9.41386	4.78e-21	4.71e-20
P2ry14	475.693	5.00064	0.611851	8.17297	3.01e-16	2.16e-15
P2ry4	4.53385	3.95218	1.22952	3.21441	0.00130713	0.00294151
P2ry6	22.0451	-8.33387	1.28469	-6.48707	8.75e-11	4.31e-10
Ptger1	7.24502	-1.23253	1.52986	-0.80565	0.420445	0.499814
Ptger3	1.01466	-1.24728	2.16438	-0.576274	0.56443	0.639527
Sstr3	4.94774	-2.48303	1.12703	-2.20317	0.0275827	0.0476539
Sstr4	4.53579	-6.54697	2.04395	-3.2031	0.00135958	0.00305063
Tacr1	10.4505	-1.09229	0.989797	-1.10355	0.269789	0.344211
Vipr2	5.05257	-0.194166	1.23387	-0.157363	0.874959	0.902508
