# Supplementary material for: Synaptic-like transmission between neural axons and arteriolar smooth muscle cells drives cerebral neurovascular coupling
Source: Nat Neurosci. 2024 Jan 2;27(2):232–48. doi: 10.1038/s41593-023-01515-0 (PMC10849963; doi:10.1038/s41593-023-01515-0)
Supplement: Supplementary file 24 — Statistical source data. [file 41593_2023_1515_MOESM24_ESM.xlsx]

## Sheet: Extended Data Fig. 6a
	Intensity (a.u.)
Distance (μm)	tdTomato	GluN1
0	17274	10250
0.624862	25866	5892
1.24972	44980	6120
1.87458	26533	5094
2.49945	45009	6474
3.12431	63642	6921
3.74917	62851	11988
4.37403	50998	12043
4.99889	61660	9828
5.62376	62782	9241
6.24862	65535	12056
6.87348	65535	12541
7.49834	65259	11041
8.1232	63875	10021
8.74806	60275	15644
9.37293	63223	10919
9.99779	55750	10878
10.6227	46761	11421
11.2475	51844	16203
11.8724	48298	12230
12.4972	42436	12500
13.1221	52722	13832
13.747	40136	9186
14.3718	41987	11672
14.9967	41987	11672
15.6215	53274	17275
16.2464	40272	11991
16.8713	27684	13299
17.4961	49469	14215
18.121	57841	15287
18.7459	46389	15477
19.3707	50393	12653
19.9956	58073	14766
20.6204	58073	14766
21.2453	58313	13873
21.8702	62417	14255
22.495	37046	12650
23.1199	52922	16992
23.7447	46340	15979
24.3696	50950	12960
24.9945	60125	14176
25.6193	60125	14176
26.2442	62899	13486
26.8691	58352	10658
27.4939	53595	14496
28.1188	57386	13570
28.7436	45571	14432
29.3685	49245	11331
29.9934	55011	11701
30.6182	56451	14336
31.2431	56451	14336
31.868	64128	13940
32.4928	53815	15158
33.1177	57853	13749
33.7425	52930	13171
34.3674	62453	12856
34.9923	62203	15631
35.6171	60501	14507
36.242	60501	14507
36.8668	57913	13948
37.4917	60290	16613
38.1166	60190	12897
38.7414	58573	14920
39.3663	50380	16097
39.9911	54789	14134
40.616	59870	14100
41.2409	60638	11872
41.8657	61892	12411
42.4906	57132	12314
43.1155	61117	12887
43.7403	65535	15131
44.3652	52917	17175
44.99	59914	14312
45.6149	50204	17353

## Sheet: Extended Data Fig. 6b
	Intensity (a.u.)
Distance (μm)	tdTomato	GluN1
0	50809	8290
0.627765	58574	9175
1.25553	62501	8095
1.8833	65535	8506
2.51106	62669	10096
3.13883	61356	7053
3.76659	53142	8767
4.39436	63348	9202
5.02212	59130	8246
5.64989	59425	10325
6.27765	57085	9761
6.90542	59584	7621
7.53318	56410	8398
8.16095	56416	9089
8.78871	61624	9345
9.41648	65535	11189
10.0442	57961	10251
10.672	57609	9903
11.2998	64661	6820
11.9275	56695	9532
12.5553	57763	9945
13.1831	58427	11611
13.8108	60499	7916
14.4386	58002	11006
15.0664	65535	10124
15.6941	61866	9928
16.3219	58645	9514
16.9497	64137	9618
17.5774	54467	12290
18.2052	52289	9611
18.833	48460	10352
19.4607	49782	11566
20.0885	65535	8872
20.7163	65535	10172
21.344	63261	10393
21.9718	57975	14038
22.5996	56864	9949
23.2273	54324	14080
23.8551	55129	10524
24.4828	59380	13596
25.1106	53722	10344
25.7384	65535	14867
26.3662	65535	15642
26.9939	65535	10910
27.6217	65535	10548
28.2494	63535	9437
28.8772	64911	12021
29.505	55030	12074
30.1327	50306	10840
30.7605	46430	12848
31.3883	65535	12169
32.016	65535	9787
32.6438	61758	11370
33.2716	61787	11994
33.8993	58801	8833
34.5271	65535	8058
35.1549	61388	8864
35.7826	56944	10401
36.4104	59708	10732
37.0382	58341	10142
37.6659	64178	12391
38.2937	62915	10661
38.9215	65535	11171
39.5492	65535	11845
40.177	57024	12759
40.8047	55549	8132
41.4325	53069	10631
42.0603	55338	12834
42.688	50232	8687
43.3158	42444	8351
43.9436	37505	9075
44.5713	39827	11192
45.1991	36160	7752

## Sheet: Extended Data Fig. 6c
	Intensity (a.u.)
Distance (μm)	tdTomato	GluN1
0	2384	12341
0.623984	3847	11547
1.24797	2970	12349
1.87195	3641	10182
2.49594	4146	11962
3.11992	5907	12950
3.74391	5527	16685
4.36789	5914	14600
4.99188	6669	16578
5.61586	2950	16419
6.23984	2829	14766
6.86383	3805	13303
7.48781	5371	14029
8.1118	4262	12733
8.73578	4262	12733
9.35976	1995	13565
9.98375	1815	13150
10.6077	1709	13659
11.2317	1397	13798
11.8557	1397	13798
12.4797	2188	12494
13.1037	1077	9902
13.7277	4615	9540
14.3516	10070	7914
14.9756	10070	7914
15.5996	11011	5880
16.2236	16638	8960
16.8476	18593	6740
17.4716	14209	9279
18.0955	13018	8733
18.7195	9003	10407
19.3435	9270	10184
19.9675	15158	9874
20.5915	36963	12200
21.2155	51784	11676
21.8394	58544	9875
22.4634	57988	8808
23.0874	58301	6901
23.7114	54525	8323
24.3354	50312	6695
24.9594	47804	11031
25.5834	48166	10323
26.2073	30468	6512
26.8313	11974	3902
27.4553	9678	2527
28.0793	8347	1289
28.7033	7947	2137
29.3273	6788	1231
29.9513	4421	1937
30.5752	6727	814
31.1992	6727	814
31.8232	2062	882
32.4472	3206	905
33.0712	2975	1248
33.6951	2490	923
34.3191	2490	923
34.9431	2183	931
35.5671	3469	1859
36.1911	3352	769
36.8151	1526	1036
37.4391	1526	1036
38.063	1402	1427
38.687	2015	773
39.311	1033	954
39.935	1289	766
40.559	1438	628
41.183	74	1346
41.807	1427	764
42.4309	1199	1321
43.0549	998	620
43.6789	2043	483
44.3029	2147	845
44.9269	1503	884
45.5509	1532	842

## Sheet: Extended Data Fig. 6d
	Intensity (a.u.)
Distance (μm)	tdTomato	GluN1
0	19741	10247
0.624628	13476	8360
1.24926	15348	9767
1.87388	14306	8562
2.49851	13757	10455
3.12314	14785	10176
3.74777	18667	7364
4.3724	15899	7667
4.99702	15182	7122
5.62165	11963	9463
6.24628	11058	9600
6.87091	14167	8709
7.49553	14167	8709
8.12016	15590	9543
8.74479	12430	8497
9.36942	8642	7278
9.99405	12921	7555
10.6187	12809	6174
11.2433	15149	7000
11.8679	11541	5976
12.4926	10097	4285
13.1172	7706	5500
13.7418	10944	7512
14.3664	6926	6307
14.9911	10021	5006
15.6157	9405	5461
16.2403	9080	6530
16.865	9596	5102
17.4896	8828	3762
18.1142	8937	6566
18.7388	9812	3955
19.3635	8997	5692
19.9881	7941	4103
20.6127	8323	6427
21.2373	8746	4946
21.862	10377	7627
22.4866	10377	7627
23.1112	10316	3843
23.7359	9514	3904
24.3605	7885	6839
24.9851	6191	4542
25.6097	6532	4878
26.2344	9540	3694
26.859	6945	3907
27.4836	6867	4053
28.1083	5523	3275
28.7329	7027	2988
29.3575	8716	4716
29.9821	9997	4909
30.6068	6752	3909
31.2314	8928	3132
31.856	5682	4532
32.4806	7585	2891
33.1053	7875	4059
33.7299	8084	4975
34.3545	6516	3482
34.9792	8985	4280
35.6038	6736	4849
36.2284	5806	3610
36.853	5297	3689
37.4777	5297	3689
38.1023	4856	3677
38.7269	5393	2689
39.3516	8635	4568
39.9762	6407	4844
40.6008	5794	4630
41.2254	7354	2799
41.8501	8856	4820
42.4747	6406	3632
43.0993	7405	4712
43.724	7845	3245
44.3486	4531	3467
44.9732	7370	4450
45.5978	5011	5845

## Sheet: Extended Data Fig. 6e
	Intensity (a.u.)
Distance (μm)	tdTomato	GluN1
0	33039	7957
0.626927	36316	12538
1.25385	32342	9279
1.88078	41093	8607
2.50771	37971	8146
3.13464	40392	9230
3.76157	44515	13166
4.38849	48478	12442
5.01542	50499	8003
5.64235	43776	16836
6.26928	48450	10188
6.8962	53819	10142
7.52313	57645	10469
8.15006	59375	7247
8.77698	52155	9220
9.40391	58597	9625
10.0308	55131	11023
10.6578	65535	10043
11.2847	59674	9711
11.9116	59674	9711
12.5386	59852	11822
13.1655	59297	8843
13.7924	57024	10580
14.4193	55972	6961
15.0463	56688	8140
15.6732	58094	9345
16.3001	55873	6545
16.927	64301	9674
17.554	64301	9674
18.1809	58813	8416
18.8078	45654	12135
19.4348	37040	11130
20.0617	38172	12088
20.6886	43346	10887
21.3155	40939	14134
21.9425	42330	9099
22.5694	42330	9099
23.1963	47522	7986
23.8232	49612	12348
24.4502	48534	10312
25.0771	49403	11584
25.704	49172	7375
26.331	48365	10707
26.9579	41031	6626
27.5848	55560	11062
28.2117	47252	8649
28.8387	55324	5762
29.4656	46520	7427
30.0925	46520	7427
30.7194	48878	5818
31.3464	36764	7154
31.9733	41223	8741
32.6002	44269	7072
33.2272	44269	7072
33.8541	34958	7831
34.481	35635	6804
35.1079	32664	7566
35.7349	39688	8038
36.3618	42672	8592
36.9887	34307	5703
37.6157	45282	8202
38.2426	49246	9169
38.8695	46098	9847
39.4964	36699	7183
40.1234	37385	8985
40.7503	37385	8985
41.3772	25642	8483
42.0041	19897	7921
42.6311	17120	6580
43.258	22527	7571
43.8849	17813	9493
44.5119	18093	6597
45.1388	21774	9352

## Sheet: Extended Data Fig. 6f
	Intensity (a.u.)
Distance (μm)	tdTomato	GluN1
0	1000	1692
0.624862	1648	2043
1.24972	1122	1022
1.87458	1633	1425
2.49945	638	931
3.12431	606	2324
3.74917	965	1615
4.37403	75	2480
4.99889	786	904
5.62376	458	1502
6.24862	785	476
6.87348	449	672
7.49834	370	1079
8.1232	69	1277
8.74806	353	1570
9.37293	152	1385
9.99779	1203	2710
10.6227	82	1710
11.2475	4140	857
11.8724	9104	1853
12.4972	17373	1324
13.1221	25056	1807
13.747	28147	1746
14.3718	31977	1844
14.9967	31977	1844
15.6215	17271	2613
16.2464	5146	2885
16.8713	3385	2029
17.4961	1322	1782
18.121	1427	1642
18.7459	1875	2029
19.3707	1094	1270
19.9956	1783	1432
20.6204	1783	1432
21.2453	211	902
21.8702	1031	1662
22.495	77	1428
23.1199	62	1600
23.7447	409	1818
24.3696	72	568
24.9945	242	1132
25.6193	242	1132
26.2442	1181	1758
26.8691	1013	2170
27.4939	66	1749
28.1188	1748	2429
28.7436	1297	2819
29.3685	1059	3572
29.9934	861	3301
30.6182	1264	1370
31.2431	1264	1370
31.868	1843	1357
32.4928	6235	3124
33.1177	12648	1496
33.7425	13290	905
34.3674	12484	1160
34.9923	12617	2219
35.6171	15665	1522
36.242	15665	1522
36.8668	13206	2779
37.4917	9822	1856
38.1166	7606	2815
38.7414	6385	1199
39.3663	2947	1624
39.9911	2052	1777
40.616	785	2248
41.2409	1963	2552
41.8657	2140	1751
42.4906	2323	2169
43.1155	2148	3866
43.7403	81	1823
44.3652	1910	2306
44.99	2541	2045
45.6149	566	994
