# Supplementary material for: Synaptic-like transmission between neural axons and arteriolar smooth muscle cells drives cerebral neurovascular coupling
Source: Nat Neurosci. 2024 Jan 2;27(2):232–48. doi: 10.1038/s41593-023-01515-0 (PMC10849963; doi:10.1038/s41593-023-01515-0)
Supplement: Supplementary file 25 — Statistical source data. [file 41593_2023_1515_MOESM25_ESM.xlsx]

## Sheet: Extended Data Fig. 7c
	Outside NsMJ	Outside NsMJ	Outside NsMJ	Outside NsMJ	Outside NsMJ	Outside NsMJ	Outside NsMJ	In NsMJ	In NsMJ	In NsMJ	In NsMJ	In NsMJ	In NsMJ	In NsMJ		ttest
vGluT1	5.92002	22.3682	79.6305	24.8762	54.9421	13.2543	26.5705	94.08	77.6318	21.272	75.1238	45.0579	86.7457	73.4295		0.02508
GluN1	17.1326	18.875	88.098	19.498	34.9301	7.14739	42.394	82.8674	81.125	11.902	80.5019	65.0699	92.8526	57.606		0.0335882

## Sheet: Extended Data Fig. 7d
	Intensity (a.u.)
Distance (μm)	vGluT1	tdTomato	EGFP	GluN1
0	3	36	37	5
0.017626	7	33	35	3
0.035253	11	31	32	2
0.052879	16	31	27	2
0.070506	20	30	25	2
0.088132	23	30	24	3
0.105759	25	30	24	3
0.123385	27	31	25	4
0.141012	30	35	18	5
0.158638	30	35	20	6
0.176265	30	35	20	6
0.193891	29	35	21	7
0.211518	27	35	21	6
0.229144	29	36	26	6
0.246771	27	35	30	5
0.264397	25	34	36	5
0.282023	24	33	42	6
0.29965	22	32	49	7
0.317276	24	28	52	12
0.334903	22	25	54	16
0.352529	21	23	55	20
0.370156	19	20	56	24
0.387782	17	18	61	27
0.405409	15	13	68	32
0.423035	10	12	94	33
0.440662	4	12	135	35
0.458288	4	12	135	35
0.475915	0	13	191	37
0.493541	0	13	284	46
0.511167	0	15	372	53
0.528794	0	17	470	64
0.54642	0	19	571	78
0.564047	0	21	671	93
0.581673	0	23	811	120
0.5993	14	26	901	134
0.616926	45	28	977	145
0.634553	88	31	1039	154
0.652179	147	34	1087	159
0.669806	244	37	1197	166
0.687432	344	42	1237	164
0.705059	465	46	1278	159
0.722685	607	52	1324	151
0.740312	767	57	1376	142
0.757938	980	62	1502	132
0.775564	1174	68	1555	122
0.793191	1375	73	1595	112
0.810817	1577	78	1617	103
0.828444	1772	81	1615	96
0.84607	1989	82	1605	87
0.863697	2155	82	1557	80
0.881323	2295	82	1504	73
0.89895	2401	80	1458	67
0.916576	2471	78	1431	61
0.934203	2528	73	1464	47
0.951829	2524	70	1496	43
0.969456	2479	67	1553	41
0.987082	2394	64	1631	39
1.00471	2274	61	1720	39
1.02233	2123	58	1812	40
1.03996	1971	56	1905	38
1.05759	1780	54	1965	38
1.07521	1578	51	2009	37
1.09284	1372	49	2034	36
1.11047	1169	46	2038	33
1.12809	978	44	1997	35
1.14572	797	41	1970	32
1.16335	635	38	1926	29
1.18097	493	36	1867	26
1.1986	373	35	1799	23
1.21623	262	35	1743	24
1.23385	185	36	1669	21
1.25148	126	38	1592	18
1.2691	84	41	1513	15
1.28673	54	45	1433	14
1.30436	32	49	1332	12
1.32198	23	53	1237	11
1.33961	23	53	1237	11
1.35724	19	56	1138	12
1.37486	17	60	1034	13
1.39249	19	61	827	14
1.41012	20	64	714	14
1.42774	20	66	604	14
1.44537	20	68	499	13
1.463	18	70	401	11
1.48062	18	74	226	10
1.49825	15	76	155	8
1.51588	13	77	94	5
1.5335	11	77	46	4
1.55113	9	77	11	2
1.56875	9	81	0	2
1.58638	8	80	0	2
1.60401	8	78	0	1
1.62163	8	76	0	1
1.63926	9	72	8	0
1.65689	8	71	6	1
1.67451	9	67	29	0

## Sheet: Extended Data Fig. 7e
Colocalization of vGluT1 & GluN1
Pearson's correlation coefficient (r)
Original	Randomize
0.165	0.001
0.417	0.003
0.14	0.002
0.136	0.0012
0.291	0.0021
0.513	0.0028
0.687	0.0043
0.364	0.0013
0.569	0.0053
0.449	0.0045
