# Supplementary material for: Synaptic-like transmission between neural axons and arteriolar smooth muscle cells drives cerebral neurovascular coupling
Source: Nat Neurosci. 2024 Jan 2;27(2):232–48. doi: 10.1038/s41593-023-01515-0 (PMC10849963; doi:10.1038/s41593-023-01515-0)
Supplement: Supplementary file 26 — Statistical source data. [file 41593_2023_1515_MOESM26_ESM.xlsx]

## Sheet: Extended Data Fig. 8d
	Arteriolar diameter (Δ D/D0 %)
	ChR2 in littermate control (Grin1f/f)									ChR2 with D-AP5 in littermate control (Grin1f/f)						ChR2 in aSMC-cKO (SMACreER:Grin1f/f)
Time [ s ]	1	2	3	4	5	6	7	8		1	2	3	4			1	2	3	4	5	6
-640.52	1.09315	0.143062	-0.967	0.263404	-0.170944	-0.188039	-0.172654	-0.193372		0.748	-3.92314	0.0854388	-1.01577			-0.94729	1.72668	-4.03071	-4.484	1.75742	-2.12423
-638.86	1.09315	0.143062	-0.967	0.263404	-0.164469	-0.197363	-0.167759	-0.18789		0.748	-3.92314	0.0854388	-1.01849			-0.94729	-0.950341	3.64683	3.4757	1.75742	-2.12423
-637.2	1.09315	0.143062	-0.967	0.263404	-0.165964	-0.184221	-0.170943	-0.191457		0.748	-3.92314	0.0854388	-0.899923			-3.30569	-0.950341	3.64683	0.8225	0.50116	-1.58645
-635.54	1.09315	0.143062	-0.967	0.263404	-0.142173	-0.159234	-0.149282	-0.167195		0.748	-3.92314	0.0854388	-0.701756			-3.30569	-0.950341	3.64683	0.8225	-0.755105	-1.58645
-633.88	-2.06661	-4.62566	1.3358	0.263404	-0.095693	-0.105262	-0.101435	-0.113607		0.748	-3.92314	0.0854388	-0.521854			1.41111	-0.950341	3.64683	3.4757	0.919915	-4.81312
-632.22	-2.06661	-1.44651	1.3358	0.263404	-0.0291228	-0.0329087	-0.0311614	-0.0349007		0.748	-3.92314	0.0854388	-0.48112			1.41111	-0.950341	3.64683	0.8225	-2.01137	-3.19978
-630.56	-2.06661	-1.44651	1.3358	0.263404	0.0990977	0.109007	0.108016	0.120978		0.748	-0.720576	2.52655	-0.395448			1.41111	1.72668	3.64683	-4.484	-2.01137	-3.19978
-628.9	-2.06661	-1.44651	1.3358	0.263404	0.21768	0.248155	0.235312	0.263549		-3.323	2.48199	0.0854388	-0.273368			1.41111	1.72668	3.64683	-4.484	0.919915	-3.19978
-627.24	-2.06661	0.143062	1.3358	0.263404	0.326608	0.359268	0.35339	0.395796		-3.323	2.48199	0.0854388	-0.0400043			1.41111	1.72668	3.64683	-4.484	-0.755105	-3.19978
-625.58	1.09315	5.44164	1.3358	0.263404	0.393684	0.440926	0.427147	0.478404		-4.34	2.48199	2.52655	0.16637			1.41111	1.72668	3.64683	-4.484	-3.26763	-4.81312
-623.92	1.09315	1.73263	1.3358	0.263404	0.468952	0.515848	0.509751	0.570921		-4.34	2.48199	2.52655	0.296616			1.41111	-3.62736	3.64683	-4.484	-4.5239	-4.81312
-622.26	1.09315	1.73263	-0.967	0.263404	0.506358	0.558007	0.548386	0.614192		-0.27	2.48199	2.52655	0.436806			1.41111	-3.62736	-0.191939	-4.484	-4.5239	-3.19978
-620.6	1.09315	3.32221	-0.967	0.263404	0.572694	0.632254	0.621373	0.695938		-0.27	-0.720576	2.52655	0.577638			-0.94729	-3.62736	3.64683	-1.831	-4.5239	-4.81312
-618.94	1.09315	3.32221	-0.967	0.263404	0.663479	0.729827	0.716557	0.802544		-0.27	-3.92314	2.52655	0.653691			-0.94729	-3.62736	3.64683	-4.484	-4.5239	-4.81312
-617.28	1.09315	3.32221	-0.967	0.263404	0.752018	0.82722	0.81218	0.909642		-0.27	-3.92314	2.52655	0.731542			-0.94729	-3.62736	3.64683	0.8225	-4.5239	-4.81312
-615.62	1.09315	3.32221	-0.967	0.263404	0.785652	0.864217	0.851647	0.953844		-0.27	2.48199	2.52655	0.63792			-0.94729	-3.62736	3.64683	0.8225	-0.755105	-4.81312
-613.96	-2.06661	3.32221	-0.967	0.263404	0.835641	0.919205	0.908342	1.01734		-0.27	2.48199	2.52655	0.534028			1.41111	-3.62736	3.64683	-4.484	-0.755105	-4.81312
-612.3	-2.06661	3.32221	-0.967	0.263404	0.852361	0.937597	0.921573	1.03216		-0.27	2.48199	2.52655	0.581071			1.41111	-3.62736	3.64683	-4.484	0.50116	-4.81312
-610.64	-2.06661	3.32221	-0.967	0.263404	0.830616	0.913677	0.899889	1.00788		-2.305	2.48199	0.0854388	0.571971			1.41111	-0.950341	3.64683	-4.484	0.50116	-4.81312
-608.98	-2.06661	3.32221	1.3358	0.263404	0.823277	0.928062	0.891157	0.998095		-2.305	2.48199	0.0854388	0.562409			1.41111	1.72668	3.64683	-4.484	0.50116	-1.58645
-607.32	-2.06661	3.32221	1.3358	0.263404	0.960468	1.08271	1.03769	1.16221		-2.305	2.48199	2.52655	0.58923			1.41111	1.72668	3.64683	-4.484	3.43244	-3.19978
-605.66	1.09315	3.32221	1.3358	0.263404	1.00048	1.12774	1.08197	1.21181		-3.323	2.48199	2.52655	0.640413			-0.94729	1.72668	3.64683	-4.484	-1.17386	-3.19978
-604	1.09315	3.32221	1.3358	0.263404	1.04535	1.14988	1.13368	1.26972		-2.305	2.48199	0.0854388	0.80445			-0.94729	1.72668	3.64683	-1.831	0.50116	-3.19978
-602.34	1.09315	3.32221	1.3358	0.263404	1.06545	1.18553	1.15335	1.29175		-1.287	2.48199	0.0854388	0.869587			1.41111	-0.950341	3.64683	0.8225	0.50116	-1.58645
-600.68	1.09315	4.91178	1.3358	0.263404	1.13017	1.24318	1.22058	1.36705		-0.27	-0.720576	0.0854388	0.860121			1.41111	-0.950341	3.64683	0.8225	0.50116	-4.81312
-599.02	-2.06661	4.91178	1.3358	0.263404	1.24608	1.40466	1.34576	1.50725		-0.27	2.48199	2.52655	0.849231			1.41111	-0.950341	3.64683	0.8225	0.50116	-4.81312
-597.36	-2.06661	4.91178	1.3358	0.263404	1.32099	1.45309	1.42667	1.59787		-0.27	2.48199	2.52655	0.987458			3.76951	-3.62736	-0.191939	0.8225	-1.17386	-4.81312
-595.7	-2.06661	4.91178	1.3358	0.263404	1.3195	1.45145	1.42506	1.59607		-0.27	2.48199	2.52655	1.15545			3.76951	-3.62736	-0.191939	0.8225	1.75742	-4.81312
-594.04	-2.06661	4.91178	1.3358	0.263404	1.28317	1.41149	1.38583	1.55212		-0.27	2.48199	2.52655	1.35321			3.76951	-0.950341	-0.191939	0.8225	3.01369	-4.81312
-592.38	-2.06661	3.32221	1.3358	0.263404	1.20943	1.33037	1.30618	1.46292		-0.27	2.48199	2.52655	1.44612			1.41111	-3.62736	-0.191939	0.8225	3.01369	-4.81312
-590.72	-2.06661	3.32221	1.3358	0.263404	1.11544	1.22699	1.20468	1.34924		-0.27	2.48199	2.52655	1.57238			1.41111	-3.62736	3.64683	0.8225	3.01369	-4.81312
-589.06	1.09315	3.32221	1.3358	0.263404	1.0184	1.12024	1.09987	1.23185		-1.287	2.48199	2.52655	1.7077			1.41111	-3.62736	-4.03071	0.8225	3.01369	-3.19978
-587.4	1.09315	3.32221	-0.967	0.263404	1.0092	1.11012	1.08993	1.22073		-1.287	2.48199	2.52655	1.77725			-0.94729	-0.950341	-4.03071	0.8225	3.01369	-3.19978
-585.74	1.09315	6.50135	-0.967	0.263404	1.00913	1.11004	1.08986	1.22064		-2.305	5.68455	2.52655	1.69768			-0.94729	-0.950341	3.64683	-4.484	3.01369	0.0268889
-584.08	4.25291	1.73263	-0.967	0.263404	1.06365	1.17001	1.14874	1.28659		-2.305	5.68455	2.52655	1.61758			-0.94729	-0.950341	3.64683	-4.484	3.01369	-4.81312
-582.42	1.09315	1.73263	-0.967	0.263404	1.14122	1.25534	1.23252	1.38042		-0.27	2.48199	2.52655	1.44848			-0.94729	-0.950341	3.64683	0.8225	0.50116	-3.19978
-580.76	1.09315	3.32221	-0.967	0.263404	1.15354	1.26889	1.24582	1.39532		-0.27	2.48199	2.52655	1.39467			1.41111	1.72668	-0.191939	6.1289	0.50116	-3.19978
-579.1	1.09315	3.32221	-0.967	0.263404	1.14735	1.26209	1.23914	1.38784		-0.27	2.48199	2.52655	1.35101			1.41111	1.72668	-0.191939	6.1289	0.50116	-3.19978
-577.44	1.09315	3.32221	-0.967	0.263404	1.10306	1.24408	1.1913	1.33426		-0.27	2.48199	2.52655	1.31748			-0.94729	1.72668	-0.191939	6.1289	1.75742	-3.19978
-575.78	1.09315	3.32221	-0.967	0.263404	1.08001	1.18801	1.16641	1.30638		-0.27	2.48199	2.52655	1.23443			-0.94729	-0.950341	-0.191939	0.8225	1.75742	-4.81312
-574.12	1.09315	3.32221	1.3358	0.263404	1.00911	1.11002	1.08984	1.22062		-0.27	-0.720576	2.52655	1.25434			-0.94729	-3.62736	3.64683	0.8225	1.75742	-4.81312
-572.46	1.09315	3.32221	1.3358	0.263404	0.913862	1.00525	0.986971	1.10541		-0.27	-0.720576	2.52655	1.32639			-3.30569	-3.62736	3.64683	6.1289	1.75742	-4.81312
-570.8	1.09315	1.73263	1.3358	0.263404	0.899024	0.988927	0.970946	1.08746		-0.27	-0.720576	2.52655	1.28956			-0.94729	-3.62736	3.64683	6.1289	0.50116	-4.81312
-569.14	1.09315	1.73263	1.3358	0.263404	0.844529	0.928982	0.91547	1.02533		-0.27	2.48199	2.52655	1.25718			1.41111	-3.62736	3.64683	6.1289	0.50116	-4.81312
-567.48	-2.06661	1.73263	1.3358	0.263404	0.823595	0.905955	0.892777	0.999911		-0.27	2.48199	2.52655	1.29302			1.41111	-0.950341	3.64683	0.8225	2.17618	-4.81312
-565.82	-2.06661	1.73263	1.3358	0.263404	0.76328	0.839608	0.826403	0.925571		-0.27	2.48199	2.52655	1.33783			3.76951	1.72668	3.64683	6.1289	-0.755105	-4.81312
-564.16	-2.06661	1.73263	1.3358	0.263404	0.532671	0.585939	0.575924	0.645035		-0.27	2.48199	2.52655	1.40065			-0.94729	1.72668	3.64683	6.1289	-0.33635	-4.81312
-562.5	-2.06661	1.73263	1.3358	0.263404	0.353468	0.388814	0.383194	0.429177		-0.27	2.48199	2.52655	1.47921			1.41111	1.72668	3.64683	6.1289	-2.43012	-4.81312
-560.84	-2.06661	3.32221	1.3358	0.263404	0.203453	0.223799	0.220238	0.246667		-0.27	2.48199	2.52655	1.54714			1.41111	1.72668	3.64683	3.4757	3.8512	-4.81312
-559.18	-2.06661	1.73263	1.3358	0.263404	0.193431	0.212774	0.209137	0.234234		-0.27	5.68455	2.52655	1.68689			1.41111	-0.950341	3.64683	3.4757	3.8512	-4.81312
-557.52	-2.06661	1.73263	1.3358	0.263404	0.0744304	0.0818735	0.0806603	0.0903395		-0.27	2.48199	2.52655	1.87253			1.41111	-0.950341	-0.191939	0.8225	3.8512	-4.81312
-555.86	-2.06661	1.73263	1.3358	0.263404	0.0240476	0.0264524	0.0260796	0.0292092		-0.27	2.48199	0.0854388	1.91803			1.41111	-0.950341	-0.191939	0.8225	3.8512	-4.81312
-554.2	-2.06661	1.73263	-0.967	0.263404	-0.0301764	-0.033194	-0.0326629	-0.0365825		-0.27	5.68455	0.0854388	1.84727			-3.30569	-0.950341	-0.191939	0.8225	0.50116	-4.81312
-552.54	-2.06661	0.143062	-0.967	0.263404	-0.0515248	-0.0566772	-0.0558786	-0.062584		-0.27	5.68455	0.0854388	1.80407			-3.30569	1.72668	-0.191939	0.8225	1.75742	-4.81312
-550.88	-2.06661	0.143062	-0.967	0.263404	-0.0177829	-0.0196857	-0.0192269	-0.0215342		-0.27	5.68455	0.0854388	1.90588			-5.66409	1.72668	-0.191939	6.1289	3.01369	-4.81312
-549.22	-2.06661	0.143062	-0.967	0.263404	-0.0224382	-0.024682	-0.0242949	-0.0272103		0.748	5.68455	0.0854388	1.94163			3.76951	1.72668	-0.191939	6.1289	-0.755105	-4.81312
-547.56	1.09315	3.32221	-0.967	0.263404	0.0106411	0.0117904	0.0115154	0.0128972		0.748	2.48199	2.52655	1.91749			-0.94729	-0.950341	-0.191939	6.1289	2.29582	-4.81312
-545.9	1.09315	3.32221	-0.967	0.263404	0.0997882	0.110266	0.107796	0.120731		0.748	2.48199	2.52655	1.82415			-5.66409	-0.950341	-0.191939	3.4757	2.29582	-4.81312
-544.24	1.09315	3.32221	-0.967	0.263404	0.184351	0.202786	0.199144	0.223042		2.1049	2.48199	2.52655	1.72617			-3.30569	-0.950341	-0.191939	0.8225	2.29582	-4.81312
-542.58	-2.06661	-1.44651	-0.967	0.263404	0.332158	0.365374	0.35884	0.401901		-0.27	2.48199	2.52655	1.57531			-3.30569	-0.950341	-0.191939	0.8225	2.29582	-4.81312
-540.92	-2.06661	1.73263	1.3358	0.263404	0.504772	0.55525	0.545278	0.610711		-0.27	2.48199	0.0854388	1.36997			-3.30569	-0.950341	-0.191939	-1.831	2.38556	-3.19978
-539.26	-2.06661	1.73263	1.3358	0.263404	0.685971	0.754568	0.741017	0.829939		0.748	2.48199	0.0854388	1.24786			-5.66409	-3.62736	-0.191939	0.8225	2.38556	-3.19978
-537.6	1.09315	1.73263	1.3358	0.263404	0.784313	0.862744	0.84725	0.94892		1.7656	2.48199	2.52655	1.01068			-5.66409	1.72668	-0.191939	0.8225	3.8512	-4.81312
-535.94	1.09315	1.73263	1.3358	0.263404	0.927927	1.02072	1.00248	1.12278		1.7656	2.48199	0.0854388	0.851142			-5.66409	1.72668	-0.191939	0.8225	4.26995	-4.81312
-534.28	1.09315	1.73263	1.3358	0.263404	1.03437	1.1378	1.11736	1.25145		-0.27	-0.720576	0.0854388	0.647741			-5.66409	1.72668	-0.191939	0.8225	3.8512	-3.19978
-532.62	1.09315	3.32221	1.3358	0.263404	1.11748	1.22923	1.20726	1.35213		-0.27	-0.720576	0.0854388	0.412051			-3.30569	1.72668	-0.191939	0.8225	2.17618	-1.58645
-530.96	1.09315	3.32221	1.3358	0.263404	1.12449	1.24031	1.21866	1.3649		-0.27	-0.720576	0.0854388	0.186267			-3.30569	-0.950341	-0.191939	0.8225	-0.755105	-1.58645
-529.3	1.09315	1.73263	1.3358	0.263404	1.32576	1.46364	1.43228	1.60415		-2.644	2.48199	0.0854388	-0.0587947			-3.30569	-0.950341	-0.191939	0.8225	-0.755105	-1.58645
-527.64	1.09315	3.32221	1.3358	0.263404	1.57766	1.74331	1.71042	1.91567		-1.287	-0.720576	0.0854388	-0.416438			-3.30569	-0.950341	-0.191939	0.8225	2.17618	0.0268889
-525.98	1.09315	3.32221	1.3358	0.263404	1.79368	1.98381	1.94525	2.17868		-1.287	-0.720576	0.0854388	-0.588667			-3.30569	-0.950341	-0.191939	0.8225	0.50116	0.0268889
-524.32	1.09315	1.73263	1.3358	0.263404	1.84073	2.07602	1.98858	2.22721		-1.287	2.48199	2.52655	-0.837287			-5.66409	-0.950341	-0.191939	0.8225	0.50116	1.64023
-522.66	1.09315	1.73263	1.3358	0.263404	1.94532	2.13985	2.10095	2.35306		-1.287	-3.92314	2.52655	-0.942549			-5.66409	-0.950341	-0.191939	0.8225	-0.755105	1.64023
-521	1.09315	8.09092	1.3358	0.263404	1.86287	2.04916	2.0119	2.25333		-1.287	-3.92314	2.52655	-1.014			-3.30569	-0.950341	-0.191939	0.8225	0.50116	1.64023
-519.34	1.09315	4.91178	1.3358	0.263404	1.77409	1.95149	1.91601	2.14593		-1.287	-3.92314	0.0854388	-0.958513			-3.30569	-0.950341	-0.191939	6.1289	-2.01137	1.64023
-517.68	1.09315	4.91178	1.3358	0.263404	1.63928	1.80321	1.77042	1.98287		-1.287	-3.92314	0.0854388	-0.92105			-3.30569	-0.950341	-0.191939	6.1289	-2.01137	1.64023
-516.02	1.09315	4.91178	1.3358	0.263404	1.46291	1.6491	1.57995	1.76954		-1.287	-3.92314	0.0854388	-0.974964			-5.66409	-0.950341	3.64683	6.1289	-2.01137	1.64023
-514.36	1.09315	8.09092	1.3358	0.263404	1.28531	1.41384	1.38813	1.55471		-1.287	-3.92314	0.0854388	-1.02027			-5.66409	-0.950341	3.64683	0.8225	-2.01137	3.25356
-512.7	1.09315	3.32221	1.3358	0.263404	1.09001	1.19901	1.17721	1.31847		-1.287	-3.92314	0.0854388	-1.05458			-5.66409	1.72668	3.64683	0.8225	-2.01137	3.25356
-511.04	1.09315	1.73263	-0.967	0.263404	0.846927	0.93162	0.914681	1.02444		-1.287	2.48199	0.0854388	-1.0506			-3.30569	1.72668	-0.191939	0.8225	-4.10514	3.25356
-509.38	1.09315	1.73263	-0.967	0.263404	0.574439	0.631883	0.620394	0.694842		-1.287	-0.720576	0.0854388	-1.05703			-0.94729	1.72668	-0.191939	0.8225	-3.26763	3.25356
-507.72	1.09315	-1.44651	-0.967	0.263404	0.235925	0.259518	0.254799	0.285375		-0.27	2.48199	0.0854388	-1.0677			-3.30569	1.72668	-0.191939	6.1289	-3.26763	3.25356
-506.06	-2.06661	-3.03608	-0.967	0.263404	-0.0186357	-0.0204992	-0.0201265	-0.0225417		-0.27	-3.92314	0.0854388	-0.910509			1.41111	1.72668	-0.191939	6.1289	-2.01137	3.79134
-504.4	-2.06661	1.73263	-0.967	0.263404	-0.271637	-0.298801	-0.293368	-0.328573		-0.27	-3.92314	0.0854388	-0.893681			1.41111	1.72668	-0.191939	6.1289	-3.26763	-3.73756
-502.74	-2.06661	1.73263	-0.967	0.263404	-0.298133	-0.327947	-0.321984	-0.360622		-0.27	-3.92314	0.0854388	-0.86681			1.41111	1.72668	-0.191939	6.1289	-3.26763	0.564668
-501.08	-2.06661	1.73263	-0.967	0.263404	-0.306154	-0.336769	-0.330646	-0.370324		0.748	-3.92314	0.0854388	-0.858616			1.41111	1.72668	-0.191939	6.1289	-4.5239	-3.19978
-499.42	-2.06661	1.73263	-0.967	0.263404	-0.249388	-0.274327	-0.269339	-0.30166		0.748	-3.92314	0.0854388	-0.901007			1.41111	-0.950341	-0.191939	0.8225	-3.26763	-3.19978
-497.76	-2.06661	1.73263	-0.967	0.263404	-0.102206	-0.112426	-0.110382	-0.123628		0.748	-3.92314	0.0854388	-0.983755			1.41111	1.72668	-0.191939	0.8225	-4.94265	-3.19978
-496.1	-2.06661	1.73263	-0.967	0.263404	0.193987	0.213386	0.209506	0.234646		0.748	-3.92314	0.0854388	-1.10686			1.41111	1.72668	-0.191939	-1.831	-2.01137	-3.19978
-494.44	-2.06661	1.73263	-0.967	0.263404	0.501824	0.552006	0.54197	0.607006		0.748	-3.92314	0.0854388	-1.27033			1.41111	-0.950341	-0.191939	-4.484	0.919915	-3.19978
-492.78	1.09315	1.73263	-0.967	0.263404	0.736682	0.81035	0.795617	0.891091		-0.27	-3.92314	0.0854388	-1.28151			1.41111	-0.950341	-0.191939	-4.484	-0.755105	-1.58645
-491.12	1.09315	8.09092	-0.967	0.263404	0.977754	1.07553	1.05597	1.18269		-0.27	-3.92314	0.0854388	-1.48741			1.41111	-0.950341	-0.191939	0.8225	-0.755105	-1.58645
-489.46	1.09315	4.91178	-0.967	0.263404	1.12136	1.23349	1.21106	1.35639		-0.27	-3.92314	0.0854388	-1.42315			1.41111	1.72668	-0.191939	0.8225	-0.755105	-1.58645
-487.8	1.09315	4.91178	1.3358	0.263404	1.10607	1.21668	1.19456	1.33791		0.748	-3.92314	0.0854388	-1.40732			1.41111	1.72668	-0.191939	0.8225	0.919915	0.0268889
-486.14	1.09315	4.91178	-0.967	0.263404	1.10325	1.21357	1.19151	1.33449		0.748	-3.92314	0.0854388	-1.39579			1.41111	1.72668	-0.191939	0.8225	-2.01137	-1.58645
-484.48	1.09315	4.91178	-0.967	0.263404	1.04753	1.15228	1.13133	1.26709		-1.627	-3.92314	0.0854388	-1.41318			1.41111	1.72668	-0.191939	0.8225	-2.01137	-1.58645
-482.82	1.09315	4.91178	-0.967	0.263404	0.940219	1.03424	1.01544	1.13729		-1.287	-3.92314	0.0854388	-1.34616			1.41111	1.72668	-0.191939	0.8225	-2.01137	-1.58645
-481.16	1.09315	4.91178	-0.967	-1.43598	0.784288	0.862717	0.847031	0.948675		-1.287	-3.92314	0.0854388	-1.28758			1.41111	1.72668	-0.191939	0.8225	-2.01137	1.64023
-479.5	-2.06661	6.50135	-0.967	-1.43598	0.556358	0.611993	0.600866	0.67297		-1.287	-3.92314	0.0854388	-1.23021			-0.94729	1.72668	-0.191939	6.1289	-3.26763	0.0268889
-477.84	-2.06661	1.73263	-0.967	0.263404	0.29217	0.325105	0.315543	0.353408		-1.287	-3.92314	0.0854388	-1.17294			4.55564	1.72668	-0.191939	6.1289	-0.755105	0.0268889
-476.18	-2.06661	1.73263	-0.967	0.263404	-0.00817033	-0.00898736	-0.00882396	-0.00988283		-1.287	-3.92314	0.0854388	-1.11466			3.76951	1.72668	-0.191939	6.1289	-3.26763	3.79134
-474.52	-2.06661	0.143062	-0.967	0.263404	-0.229126	-0.252039	-0.247456	-0.277151		-0.27	2.48199	0.0854388	-1.08487			6.1279	1.72668	-0.191939	3.4757	-3.26763	3.25356
-472.86	-2.06661	0.143062	-0.967	0.263404	-0.337438	-0.371181	-0.364433	-0.408165		-0.27	-0.720576	0.0854388	-1.06462			6.1279	1.72668	-0.191939	0.8225	-0.755105	3.25356
-471.2	-2.06661	0.143062	-0.967	0.263404	-0.5289	-0.581789	-0.571211	-0.639757		-0.27	-0.720576	-2.35567	-1.05389			6.1279	1.72668	-0.191939	-1.831	-0.755105	3.25356
-469.54	-2.06661	0.143062	-0.967	0.263404	-0.628194	-0.691013	-0.678449	-0.759863		-0.27	-3.92314	0.899142	-1.04105			3.76951	1.72668	-0.191939	-4.484	-0.755105	4.8669
-467.88	-2.06661	0.143062	-0.967	0.263404	-0.712367	-0.783604	-0.769356	-0.861679		1.0872	-3.92314	0.899142	-1.01443			1.41111	1.72668	-0.191939	-4.484	-0.755105	4.8669
-466.22	-2.06661	0.143062	-0.967	0.263404	-0.744041	-0.818445	-0.803564	-0.899992		-1.287	-3.92314	0.899142	-1.02651			-3.30569	1.72668	-0.191939	0.8225	0.50116	3.25356
-464.56	-0.48673	0.143062	-0.967	-1.43598	-0.718018	-0.78982	-0.77546	-0.868515		-0.27	-3.92314	0.0854388	-1.07387			1.41111	1.72668	-0.191939	0.8225	-1.59261	3.25356
-462.9	1.09315	0.143062	-0.967	-1.43598	-0.665901	-0.732491	-0.719173	-0.805474		-0.27	-3.92314	0.0854388	-1.1534			1.41111	1.72668	-4.03071	0.8225	-1.59261	4.8669
-461.24	1.09315	0.143062	-0.967	-1.43598	-0.597937	-0.657731	-0.645772	-0.723265		-0.27	-3.92314	0.0854388	-1.23783			6.1279	1.72668	-4.03071	0.8225	-2.01137	3.25356
-459.58	1.09315	0.143062	-0.967	-1.43598	-0.558802	-0.614682	-0.603506	-0.675927		-0.27	-3.92314	0.0854388	-1.33049			6.1279	1.72668	-4.03071	-4.484	-4.10514	1.64023
-457.92	-2.06661	0.143062	-0.967	-1.43598	-0.461337	-0.507471	-0.498244	-0.558034		-0.27	-3.92314	0.0854388	-1.39676			6.1279	-3.62736	-0.191939	-4.484	-0.755105	1.64023
-456.26	-2.06661	0.143062	-0.967	-1.43598	-0.409983	-0.450982	-0.442782	-0.495916		-0.27	-3.92314	0.0854388	-1.27576			6.1279	-3.62736	-0.191939	-4.484	-0.755105	0.0268889
-454.6	1.09315	-1.44651	-0.967	0.263404	-0.381136	-0.41925	-0.411627	-0.461022		-0.27	-3.92314	0.0854388	-1.19512			6.1279	-3.62736	-0.191939	-4.484	-2.01137	0.0268889
-452.94	1.09315	-1.44651	-0.967	0.263404	-0.373407	-0.410748	-0.40328	-0.451674		0.748	-3.92314	0.0854388	-1.13858			6.1279	-3.62736	-0.191939	-4.484	-3.26763	0.0268889
-451.28	1.09315	-1.44651	-0.967	0.263404	-0.385408	-0.423949	-0.416241	-0.46619		0.748	-3.92314	0.0854388	-1.09951			3.76951	-3.62736	-0.191939	-4.484	-3.26763	3.25356
-449.62	1.09315	-1.44651	-0.967	0.263404	-0.437693	-0.481462	-0.472708	-0.529433		-0.27	-3.92314	0.0854388	-1.03561			3.76951	-0.950341	-0.191939	0.8225	-0.33635	3.25356
-447.96	1.09315	-1.44651	-0.967	0.263404	-0.516953	-0.568648	-0.558309	-0.625306		0.748	-3.92314	0.0854388	-1.0207			3.76951	-0.950341	-0.191939	0.8225	0.50116	3.25356
-446.3	1.09315	0.143062	-0.967	-1.43598	-0.613437	-0.67478	-0.662512	-0.742013		1.7656	-3.92314	0.0854388	-1.07809			1.41111	-3.62736	-4.03071	6.1289	0.50116	1.64023
-444.64	1.09315	0.143062	-0.967	-1.43598	-0.58993	-0.648923	-0.637124	-0.713579		1.7656	-3.92314	0.0854388	-1.13815			1.41111	-3.62736	-4.03071	3.4757	-0.126972	1.64023
-442.98	1.09315	0.143062	-0.967	-1.43598	-0.595693	-0.655262	-0.643348	-0.72055		1.7656	-3.92314	0.0854388	-1.13645			3.76951	-3.62736	-4.03071	0.8225	1.33867	3.25356
-441.32	-2.06661	0.143062	-0.967	-1.43598	-0.625753	-0.688328	-0.675813	-0.756911		-0.27	-3.92314	0.0854388	-1.25183			6.1279	-3.62736	-4.03071	0.8225	4.26995	3.25356
-439.66	-2.06661	0.143062	-0.967	-1.43598	-0.700024	-0.770026	-0.756025	-0.846748		-0.27	-3.92314	0.0854388	-1.35824			3.76951	-0.950341	-4.03071	0.8225	4.26995	4.8669
-438	-2.06661	0.143062	-0.967	-1.43598	-0.733082	-0.806391	-0.791729	-0.886736		-0.27	-3.92314	0.0854388	-1.4565			1.41111	-0.950341	-4.03071	3.4757	1.75742	3.25356
-436.34	-2.06661	0.143062	-0.967	-1.43598	-0.723457	-0.815664	-0.781334	-0.875094		0.748	-3.92314	-2.35567	-1.48776			-0.94729	-0.950341	-4.03071	6.1289	3.01369	1.64023
-434.68	-2.06661	0.143062	-0.967	-1.43598	-0.759164	-0.835081	-0.819897	-0.918285		0.748	-3.92314	-2.35567	-1.51506			6.1279	-0.950341	-4.03071	6.1289	-3.26763	3.25356
-433.02	1.09315	-1.44651	-0.967	-1.43598	-0.768987	-0.845886	-0.830506	-0.930167		0.748	-3.92314	-2.35567	-1.55361			6.1279	-0.950341	-4.03071	6.1289	-3.26763	1.64023
-431.36	1.09315	0.143062	-0.967	-1.43598	-0.777168	-0.854885	-0.839341	-0.940062		-0.27	-3.92314	-2.35567	-1.64922			1.41111	-0.950341	-0.191939	0.8225	-3.26763	1.64023
-429.7	1.09315	1.73263	-0.967	-1.43598	-0.680613	-0.748675	-0.735062	-0.82327		-0.27	-3.92314	0.0854388	-1.7391			1.41111	-0.950341	-0.191939	-4.484	-3.26763	4.8669
-428.04	1.09315	-3.03608	-0.967	-1.43598	-0.621811	-0.683992	-0.671556	-0.752143		-0.27	-3.92314	0.0854388	-1.83913			3.76951	-0.950341	-0.191939	-4.484	-3.26763	4.8669
-426.38	1.09315	-1.44651	-0.967	-1.43598	-0.543694	-0.598064	-0.58719	-0.657653		-1.287	-3.92314	-2.35567	-1.87279			3.76951	-0.950341	3.64683	-4.484	-3.26763	4.8669
-424.72	1.09315	-1.44651	1.3358	-1.43598	-0.446353	-0.490989	-0.482062	-0.539909		-0.27	-0.720576	-2.35567	-1.90058			1.41111	-0.950341	3.64683	-4.484	-3.26763	4.8669
-423.06	1.09315	-1.44651	1.3358	-1.43598	-0.40115	-0.441265	-0.433242	-0.485231		-0.27	-0.720576	-2.35567	-1.9514			-0.94729	1.72668	-0.191939	-4.484	-3.26763	4.8669
-421.4	1.09315	-4.62566	1.3358	-1.43598	-0.366598	-0.403258	-0.395926	-0.443437		-0.27	-0.720576	-2.35567	-1.90103			-0.94729	1.72668	-0.191939	-4.484	-3.26763	4.8669
-419.74	1.09315	-4.62566	1.3358	-1.43598	-0.36912	-0.406032	-0.398649	-0.446487		-0.27	-3.92314	-2.35567	-1.74053			1.41111	1.72668	-0.191939	-4.484	-3.26763	3.25356
-418.08	1.09315	-1.44651	1.3358	-1.43598	-0.307799	-0.338579	-0.332423	-0.372314		-0.27	-3.92314	-2.35567	-1.55224			1.41111	1.72668	-0.191939	-4.484	-3.26763	3.25356
-416.42	1.09315	-1.44651	1.3358	-1.43598	-0.266617	-0.293279	-0.287947	-0.3225		-0.27	-3.92314	-2.35567	-1.30112			1.41111	1.72668	-0.191939	-4.484	-3.26763	3.25356
-414.76	1.09315	-1.44651	1.3358	0.263404	-0.247262	-0.271988	-0.267043	-0.299088		0.748	-3.92314	-2.35567	-1.04613			1.41111	1.72668	-0.191939	-1.831	-3.26763	0.0268889
-413.1	1.09315	-6.21523	1.3358	0.263404	-0.233314	-0.256645	-0.251979	-0.282217		1.7656	-3.92314	-2.35567	-0.797734			-0.94729	1.72668	-4.03071	-4.484	-2.01137	3.25356
-411.44	1.09315	-1.44651	-0.967	0.263404	-0.251754	-0.27693	-0.271895	-0.304522		1.7656	-0.720576	-2.35567	-0.520615			-5.66409	1.72668	-0.191939	-4.484	-0.755105	4.8669
-409.78	1.09315	-1.44651	-0.967	0.263404	-0.358144	-0.393958	-0.386795	-0.43321		1.7656	-0.720576	-2.35567	-0.243905			-3.30569	1.72668	-0.191939	-1.831	-0.755105	4.8669
-408.12	1.09315	-1.44651	-0.967	0.263404	-0.451372	-0.49651	-0.487482	-0.54598		1.7656	2.48199	-2.35567	0.00653858			-3.30569	1.72668	-4.03071	-4.484	1.75742	4.8669
-406.46	1.09315	-1.44651	-0.967	0.263404	-0.501802	-0.551982	-0.541946	-0.60698		1.7656	5.68455	-2.35567	0.460735			-3.30569	-0.950341	-4.03071	-4.484	-2.01137	4.8669
-404.8	1.09315	-1.44651	-0.967	0.263404	-0.539822	-0.593805	-0.583008	-0.652969		1.7656	5.68455	-2.35567	0.874722			-0.94729	-0.950341	-0.191939	0.8225	-2.01137	4.8669
-403.14	1.09315	-1.44651	-0.967	1.96278	-0.635351	-0.716586	-0.686179	-0.768521		0.748	5.68455	-2.35567	1.27073			-0.94729	1.72668	-0.191939	0.8225	-3.26763	4.8669
-401.48	1.09315	-6.21523	-0.967	1.96278	-0.722551	-0.794806	-0.780355	-0.873997		0.748	5.68455	-2.35567	1.54409			-0.94729	1.72668	3.64683	-4.484	1.33867	4.8669
-399.82	1.09315	-6.21523	-0.967	0.263404	-0.720915	-0.793006	-0.778588	-0.872019		-0.27	5.68455	-2.35567	1.7426			-0.94729	1.72668	-0.191939	0.8225	0.50116	4.8669
-398.16	1.09315	-6.21523	-0.967	0.263404	-0.740472	-0.814519	-0.799709	-0.895674		0.748	5.68455	-2.35567	1.83544			-0.94729	1.72668	-0.191939	0.8225	0.50116	4.8669
-396.5	1.09315	-6.21523	-0.967	0.263404	-0.783179	-0.861497	-0.845833	-0.947333		0.748	5.68455	-2.35567	1.87089			-3.30569	-0.950341	-0.191939	0.8225	1.75742	-0.51089
-394.84	1.09315	-3.03608	-0.967	0.263404	-0.878041	-0.965845	-0.948284	-1.06208		0.748	5.68455	0.0854388	1.86766			-3.30569	-0.950341	-0.191939	6.1289	1.75742	1.64023
-393.18	1.09315	-3.03608	-0.967	0.263404	-0.939256	-1.03318	-1.0144	-1.13612		0.748	5.68455	2.52655	1.86288			-5.66409	-0.950341	-0.191939	6.1289	3.43244	-3.73756
-391.52	1.09315	-3.03608	-0.967	0.263404	-0.998941	-1.09884	-1.07886	-1.20832		-0.27	5.68455	2.52655	1.79072			-0.94729	-3.62736	-0.191939	6.1289	-2.01137	0.564668
-389.86	1.09315	-3.03608	-0.967	0.263404	-1.05083	-1.15591	-1.13489	-1.27108		0.748	2.48199	0.0854388	1.74135			-0.94729	-3.62736	-0.191939	6.1289	0.919915	-3.19978
-388.2	1.09315	-3.03608	-0.967	0.263404	-1.13528	-1.24881	-1.2261	-1.37323		1.7656	2.48199	0.0854388	1.74875			-0.94729	-0.950341	-0.191939	3.4757	-3.68639	-3.19978
-386.54	1.09315	-3.03608	-0.967	0.263404	-1.17981	-1.2978	-1.2742	-1.4271		1.7656	2.48199	0.0854388	1.79956			-3.30569	-0.950341	-0.191939	0.8225	-0.755105	-1.58645
-384.88	1.09315	-4.62566	-0.967	0.263404	-1.12268	-1.23495	-1.21249	-1.35799		1.7656	2.48199	0.0854388	1.79325			-3.30569	-0.950341	-4.03071	-4.484	-3.26763	-1.58645
-383.22	-2.06661	-4.62566	-0.967	0.263404	-1.12715	-1.23986	-1.21732	-1.3634		1.7656	2.48199	0.0854388	1.75116			-0.94729	-0.950341	-4.03071	-4.484	-0.755105	-1.58645
-381.56	-2.06661	-4.62566	-0.967	0.263404	-1.09699	-1.20669	-1.18475	-1.32692		2.7833	2.48199	0.0854388	1.66402			-0.94729	-0.950341	-0.191939	-4.484	-0.755105	3.25356
-379.9	-2.06661	-3.03608	-0.967	1.96278	-1.18187	-1.30006	-1.27642	-1.42959		2.7833	2.48199	0.0854388	1.55319			1.41111	-0.950341	-0.191939	-4.484	0.50116	3.25356
-378.24	-2.06661	-3.03608	-0.967	0.263404	-1.29816	-1.42798	-1.40201	-1.57025		1.7656	2.48199	0.0854388	1.40319			1.41111	-0.950341	-4.03071	-4.484	0.50116	1.64023
-376.58	-2.06661	-3.03608	-0.967	0.263404	-1.3409	-1.47499	-1.44817	-1.62195		1.7656	2.48199	0.0854388	1.29093			6.1279	-0.950341	-0.191939	-4.484	-0.755105	0.0268889
-374.92	-2.06661	-4.62566	-0.967	1.96278	-1.37672	-1.51439	-1.48686	-1.66528		1.7656	2.48199	0.0854388	1.26945			6.1279	-0.950341	-0.191939	-4.484	0.50116	1.64023
-373.26	-2.06661	-4.62566	-0.967	1.96278	-1.37108	-1.50819	-1.48077	-1.65846		1.7656	2.48199	0.0854388	1.24196			1.41111	-0.950341	-0.191939	-4.484	0.50116	3.25356
-371.6	1.09315	-4.62566	-0.967	1.96278	-1.30306	-1.44995	-1.40731	-1.57619		1.7656	2.48199	0.0854388	1.09712			1.41111	-0.950341	-0.191939	0.8225	0.50116	4.8669
-369.94	1.09315	-4.62566	-0.967	1.96278	-1.15668	-1.27235	-1.24922	-1.39912		1.7656	2.48199	-2.35567	0.955486			1.41111	-0.950341	-0.191939	0.8225	1.75742	4.8669
-368.28	1.09315	-6.21523	-0.967	1.96278	-1.08662	-1.19528	-1.17355	-1.31438		1.7656	2.48199	-2.35567	0.802984			1.41111	1.72668	-0.191939	0.8225	2.17618	4.8669
-366.62	1.09315	-6.21523	-0.967	1.96278	-1.0427	-1.14697	-1.12612	-1.26125		1.7656	2.48199	-2.35567	0.763839			1.41111	1.72668	-0.191939	-4.484	1.75742	4.8669
-364.96	-2.06661	-6.21523	-0.967	0.263404	-1.00276	-1.10304	-1.08298	-1.21294		0.748	2.48199	-2.35567	0.597599			1.41111	1.72668	-0.191939	-4.484	1.75742	4.8669
-363.3	1.09315	-4.62566	-0.967	0.263404	-0.966655	-1.06332	-1.04399	-1.16927		0.748	2.48199	-2.35567	0.379882			1.41111	1.72668	-4.03071	-4.484	1.75742	4.8669
-361.64	1.09315	-3.03608	-0.967	0.263404	-0.865868	-0.952455	-0.935138	-1.04735		0.748	2.48199	-2.35567	0.194031			-0.94729	1.72668	-4.03071	-1.831	1.75742	4.8669
-359.98	1.09315	-3.03608	-0.967	0.263404	-0.787682	-0.86645	-0.850696	-0.95278		0.748	2.48199	-2.35567	0.0750982			-0.94729	1.72668	-4.03071	0.8225	1.75742	4.8669
-358.32	1.09315	-1.44651	-0.967	0.263404	-0.73647	-0.810117	-0.795388	-0.890834		-0.27	2.48199	-2.35567	-0.0459011			1.41111	1.72668	-0.191939	3.4757	1.75742	4.8669
-356.66	1.09315	-1.44651	-0.967	0.263404	-0.677188	-0.744907	-0.731363	-0.819127		-0.27	2.48199	-2.35567	-0.160599			-0.94729	1.72668	-0.191939	3.4757	0.50116	4.8669
-355	1.09315	-3.03608	-0.967	0.263404	-0.617044	-0.678748	-0.666407	-0.746376		-0.27	2.48199	-2.35567	-0.279598			-0.94729	1.72668	-0.191939	-4.484	1.75742	4.8669
-353.34	1.09315	-6.74509	-0.967	0.263404	-0.466689	-0.513358	-0.504024	-0.564507		-0.27	2.48199	-2.35567	-0.305346			-0.94729	1.72668	-0.191939	-4.484	1.75742	4.8669
-351.68	1.09315	-1.44651	-0.967	0.263404	-0.310316	-0.341348	-0.335142	-0.375359		-0.27	2.48199	-2.35567	-0.51618			-0.94729	1.72668	-0.191939	-4.484	1.75742	3.25356
-350.02	1.09315	-1.44651	1.3358	0.263404	-0.209233	-0.230156	-0.225971	-0.253088		-0.27	-3.92314	-2.35567	-0.613194			-0.94729	1.72668	-4.03071	0.8225	1.75742	3.25356
-348.36	1.09315	-1.44651	1.3358	-1.43598	-0.0631238	-0.0694362	-0.0681737	-0.0763545		-0.27	-0.720576	-2.35567	-0.669138			-0.94729	1.72668	-4.03071	0.8225	4.26995	3.25356
-346.7	1.09315	-1.44651	1.3358	-1.43598	-0.0309258	-0.0340184	-0.0333999	-0.0374079		-0.27	2.48199	-2.35567	-0.739526			-3.30569	1.72668	-4.03071	-4.484	0.082405	1.64023
-345.04	1.09315	-1.44651	1.3358	-1.43598	0.0196738	0.0216411	0.0212477	0.0237974		-0.27	2.48199	-2.35567	-0.860472			-3.30569	1.72668	-0.191939	-4.484	-0.755105	0.0268889
-343.38	1.09315	-1.44651	1.3358	-1.43598	0.0576483	0.0634132	0.0622602	0.0697314		-0.27	-0.720576	-2.35567	-0.934548			-3.30569	1.72668	-0.191939	-4.484	-0.755105	0.0268889
-341.72	1.09315	-1.44651	1.3358	0.263404	0.0615735	0.0694196	0.0664993	0.0744793		-0.27	-0.720576	-2.35567	-0.960647			-3.30569	1.72668	-0.191939	-4.484	-0.755105	0.0268889
-340.06	1.09315	-1.44651	1.3358	0.263404	0.0903088	0.0993397	0.0975335	0.109238		-0.27	-0.720576	-2.35567	-0.968274			-3.30569	1.72668	-0.191939	-4.484	0.50116	0.0268889
-338.4	1.09315	-1.44651	1.3358	0.263404	0.045015	0.0495165	0.0486162	0.0544501		0.748	-0.720576	-2.35567	-0.976391			-3.30569	1.72668	-0.191939	-4.484	0.50116	0.0268889
-336.74	1.09315	-1.44651	1.3358	-1.43598	-0.0602988	-0.0663287	-0.0651227	-0.0729374		0.748	-3.92314	-2.35567	-0.925996			-3.30569	1.72668	-0.191939	6.1289	0.50116	0.0268889
-335.08	1.09315	-1.44651	1.3358	-1.43598	-0.276766	-0.304443	-0.298907	-0.334776		0.748	2.48199	-2.35567	-0.759632			-3.30569	-0.950341	-0.191939	0.8225	0.50116	0.0268889
-333.42	1.09315	-1.44651	1.3358	0.263404	-0.400917	-0.441009	-0.43299	-0.484949		0.748	-0.720576	-2.35567	-0.677505			-5.66409	-0.950341	-0.191939	-4.484	-1.59261	0.0268889
-331.76	-2.06661	-1.44651	1.3358	0.263404	-0.456738	-0.502412	-0.493277	-0.552471		-0.27	-0.720576	-2.35567	-0.569084			-0.94729	1.72668	-0.191939	-4.484	0.50116	0.0268889
-330.1	-2.06661	-1.44651	1.3358	-1.43598	-0.514745	-0.566219	-0.555924	-0.622635		-0.27	-0.720576	-2.35567	-0.445711			1.41111	1.72668	-0.191939	-4.484	0.50116	0.0268889
-328.44	-2.06661	-1.44651	1.3358	-1.43598	-0.57479	-0.632269	-0.620773	-0.695266		-0.27	2.48199	-2.35567	-0.271021			-0.94729	1.72668	-0.191939	6.1289	-0.755105	1.64023
-326.78	-2.06661	-1.44651	1.3358	-1.43598	-0.603707	-0.664078	-0.652004	-0.730244		-0.27	2.48199	-2.35567	-0.101479			-0.94729	1.72668	-0.191939	-4.484	-0.755105	1.64023
-325.12	-2.06661	-1.44651	1.3358	-1.43598	-0.568023	-0.624826	-0.613465	-0.687081		-0.27	2.48199	-2.35567	-0.140749			-0.94729	1.72668	-0.191939	-4.484	3.43244	0.0268889
-323.46	-2.06661	-3.03608	1.3358	-1.43598	-0.599417	-0.659359	-0.647371	-0.725055		-0.27	2.48199	-2.35567	-0.202144			3.76951	1.72668	-0.191939	-4.484	5.10746	0.0268889
-321.8	1.09315	-3.03608	1.3358	-1.43598	-0.548043	-0.602848	-0.591887	-0.662913		1.7656	2.48199	-2.35567	-0.2229			1.41111	1.72668	-4.03071	-1.831	3.01369	0.0268889
-320.14	1.09315	-1.44651	1.3358	-1.43598	-0.394419	-0.433861	-0.425972	-0.477089		1.7656	2.48199	-2.35567	-0.18176			-0.94729	1.72668	-4.03071	3.4757	3.01369	3.25356
-318.48	1.09315	-1.44651	1.3358	0.263404	-0.221697	-0.243867	-0.239433	-0.268165		1.7656	-0.720576	-2.35567	-0.202258			-0.94729	1.72668	-4.03071	6.1289	3.01369	4.8669
-316.82	1.09315	-1.44651	1.3358	0.263404	-0.0117258	-0.0128983	-0.0126638	-0.0141835		1.7656	2.48199	0.0854388	-0.0438222			-0.94729	1.72668	-4.03071	6.1289	5.52622	4.8669
-315.16	1.09315	-1.44651	1.3358	0.263404	0.224071	0.252713	0.241997	0.271036		0.748	-3.92314	0.0854388	0.0731206			-0.94729	1.72668	-4.03071	0.8225	3.8512	4.8669
-313.5	1.09315	-1.44651	1.3358	0.263404	0.455154	0.500669	0.491566	0.550554		0.748	-3.92314	0.0854388	0.288723			1.41111	1.72668	-4.03071	-1.831	3.8512	3.25356
-311.84	1.09315	0.143062	1.3358	0.263404	0.677976	0.745774	0.732214	0.82008		0.748	-3.92314	0.0854388	0.464595			-3.30569	1.72668	-0.191939	0.8225	3.8512	3.25356
-310.18	1.09315	0.143062	1.3358	0.263404	0.905524	0.996076	0.977966	1.09532		0.748	-3.92314	0.0854388	0.617299			-3.30569	1.72668	-4.03071	-4.484	3.8512	3.25356
-308.52	-1.57988	0.143062	-0.944	2.6287	1.12704	1.23974	1.2172	1.36326		-0.00168349	2.1297	0.7154	0.660086			-2.439	4.7324	-4.394	-4.253	1.8185	5.2347
-306.86	-1.57988	8.09092	-0.944	2.6287	1.33175	1.46493	1.43829	1.61089		-0.00168349	2.1297	3.1134	0.706799			-2.439	-1.086	-4.394	-4.253	1.8185	5.2347
-305.2	-1.57988	8.09092	-0.944	2.6287	1.47305	1.62036	1.5909	1.7818		-0.00168349	2.1297	3.1134	0.745706			-2.439	-1.086	-4.394	-4.253	1.8185	5.2347
-303.54	-1.57988	8.09092	-0.944	0.8282	1.65444	1.81989	1.7868	2.00121		-0.00168349	2.1297	3.1134	0.849416			-2.439	-3.995	-4.394	-4.253	1.8185	5.2347
-301.88	-1.57988	8.09092	-0.944	0.8282	1.86809	2.0549	2.01754	2.25964		-0.00168349	2.1297	3.1134	0.859942			-2.439	-3.995	-4.394	-4.253	1.8185	5.2347
-300.22	-1.57988	8.09092	-0.944	0.8282	2.04843	2.30916	2.2123	2.47778		-0.00168349	2.1297	3.1134	0.779309			-2.439	-3.995	-4.394	-4.253	1.8185	5.2347
-298.56	1.57988	8.09092	-0.944	0.8282	2.15897	2.37487	2.33169	2.61149		-0.00168349	2.1297	3.1134	0.88016			-2.439	-3.995	-4.394	-4.253	4.3325	5.2347
-296.9	1.57988	8.09092	-0.944	0.8282	2.22602	2.44862	2.4041	2.69259		-0.00168349	-4.275	3.1134	0.76929			-2.439	-3.995	-4.394	5.4792	3.0755	5.2347
-295.24	1.57988	8.09092	-0.944	0.8282	2.28936	2.51829	2.47251	2.76921		-2.02185	-4.275	3.1134	0.565413			-2.439	-3.995	-4.394	5.4792	0.5615	5.2347
-293.58	1.57988	8.09092	-0.944	0.8282	2.31501	2.54651	2.50021	2.80024		-1.01177	-4.275	3.1134	0.349658			-2.439	-3.995	-4.394	2.026	0.5615	5.2347
-291.92	1.57988	8.09092	-0.944	0.8282	2.21603	2.43763	2.39331	2.68051		-1.01177	-1.073	3.1134	0.0194696			-2.439	-1.086	2.9601	2.026	0.5615	5.2347
-290.26	1.57988	8.09092	-0.944	0.8282	2.04072	2.24479	2.20398	2.46845		-2.02185	-1.073	3.1134	-0.216233			-2.439	-1.086	2.9601	5.4792	0.5615	3.6871
-288.6	1.57988	8.09092	-0.944	0.8282	1.9756	2.17316	2.13365	2.38969		-3.03194	-1.073	3.1134	-0.389316			-2.439	-1.086	2.9601	2.026	-0.696	3.6871
-286.94	-3.42329e-08	8.09092	-0.944	0.8282	1.91109	2.1022	2.06398	2.31165		-2.02185	-4.275	3.1134	-0.535283			-2.439	1.8231	2.9601	-4.253	1.8185	3.6871
-285.28	-1.57988	6.50135	-0.944	0.8282	1.80806	1.98886	1.9527	2.18703		-2.02185	-1.073	3.1134	-0.644954			-2.439	3.7626	2.9601	-2.683	-0.696	0.5919
-283.62	-1.57988	3.32221	-0.944	4.4292	1.68428	1.85271	1.81902	2.03731		-2.02185	-1.073	3.1134	-0.709147			-2.439	-1.086	2.9601	-2.683	-0.696	0.5919
-281.96	1.57988	3.32221	-0.944	2.6287	1.60313	1.76344	1.73138	1.93914		-2.02185	-1.073	0.7154	-0.674			0	-1.086	2.9601	-2.683	-0.696	2.1395
-280.3	1.57988	3.32221	-0.944	2.6287	1.55482	1.7103	1.67921	1.88071		-2.02185	-1.073	0.7154	-0.61866			2.439	1.8231	2.9601	-1.113	-0.696	0.5919
-278.64	-1.57988	3.32221	-0.944	2.6287	1.5004	1.68158	1.62043	1.81488		-1.01177	-1.073	0.7154	-0.69468			-2.439	1.8231	2.9601	-1.113	-0.696	0.5919
-276.98	1.57988	1.73263	-0.944	0.8282	1.4199	1.56189	1.53349	1.71751		-3.03194	-4.275	3.1134	-0.839759			-2.439	4.7324	-0.717	-1.113	-0.696	0.5919
-275.32	1.57988	5.97149	-0.944	0.8282	1.37988	1.51786	1.49027	1.6691		-2.02185	-4.275	3.1134	-1.04403			-2.439	4.7324	-4.394	-1.113	-0.696	0.5919
-273.66	1.57988	4.91178	-0.944	0.8282	1.32433	1.45676	1.43027	1.60191		-2.02185	-4.275	3.1134	-1.13459			2.439	4.7324	-4.394	-1.113	-0.696	3.6871
-272	1.57988	4.91178	-0.944	0.8282	1.36996	1.50696	1.47956	1.65711		-2.02185	-4.275	3.1134	-1.19886			-2.439	4.7324	2.9601	2.026	-0.696	2.1395
-270.34	1.57988	4.91178	-0.944	0.8282	1.4075	1.54825	1.5201	1.70251		-2.02185	-4.275	3.1134	-1.24689			-2.439	1.8231	2.9601	1.2412	0.5615	2.1395
-268.68	1.57988	4.91178	-0.944	0.8282	1.40909	1.55	1.52181	1.70443		-2.02185	-4.275	3.1134	-1.30656			-2.439	1.8231	2.9601	-4.253	0.5615	-0.956
-267.02	1.57988	5.44164	-0.944	0.8282	1.33182	1.46501	1.43837	1.61097		-2.02185	-4.275	3.1134	-1.27196			-2.439	1.8231	2.9601	-4.253	0.5615	-0.956
-265.36	1.57988	1.73263	-0.944	0.8282	1.23343	1.35677	1.3321	1.49196		-2.02185	-4.275	0.7154	-1.20016			-2.439	1.8231	2.9601	-1.113	-2.791	-0.956
-263.7	1.57988	1.73263	-0.944	0.8282	1.14293	1.28532	1.23436	1.38248		-1.01177	-4.275	0.7154	-1.16065			-2.439	1.8231	2.9601	-4.253	-0.696	0.5919
-262.04	1.57988	1.73263	-0.944	0.8282	1.04669	1.15615	1.13042	1.26607		-1.01177	-4.275	0.7154	-1.10876			-2.439	1.8231	2.9601	-4.253	-0.696	0.5919
-260.38	1.57988	1.73263	-0.944	2.6287	0.878811	0.966692	0.949116	1.06301		-1.01177	-4.275	0.7154	-0.969414			-2.439	-1.086	2.9601	-4.253	0.5615	-0.44
-258.72	1.57988	0.143062	-0.944	2.6287	0.681043	0.749147	0.735526	0.82379		-1.01177	-1.073	0.7154	-0.959483			-2.439	-1.086	2.9601	-4.253	0.5615	0.5919
-257.06	1.57988	0.143062	-0.944	4.4292	0.554815	0.610297	0.5992	0.671104		-1.01177	-1.073	0.7154	-0.925808			0	-1.086	2.9601	-4.253	0.5615	0.5919
-255.4	1.57988	-1.44651	-0.944	0.8282	0.423048	0.465353	0.456892	0.511719		-1.01177	-1.073	0.7154	-0.888086			2.439	-1.086	2.9601	-2.683	0.5615	0.5919
-253.74	1.57988	-1.44651	-0.944	0.8282	0.305747	0.336322	0.330207	0.369832		-1.01177	-1.073	0.7154	-0.847193			2.439	-1.086	2.9601	-2.683	0.5615	0.5919
-252.08	1.57988	-1.44651	-0.944	0.8282	0.208109	0.22892	0.224758	0.251729		-2.02185	-1.073	0.7154	-0.740493			2.439	-1.086	2.9601	-1.113	-0.696	0.5919
-250.42	1.57988	-1.44651	-0.944	0.8282	0.135331	0.148864	0.146157	0.163696		-2.02185	-1.073	0.7154	-0.667659			2.439	-1.086	2.9601	0.064	-0.696	0.5919
-248.76	1.57988	-1.44651	-0.944	0.8282	0.10456	0.115015	0.112924	0.126475		-2.02185	-1.073	0.7154	-0.644675			-2.439	-1.086	2.9601	0.4564	-0.696	0.5919
-247.1	1.57988	-1.44651	-0.944	0.8282	0.0303586	0.0333945	0.0327873	0.0367218		-2.02185	-1.073	0.7154	-0.711544			-2.439	-1.086	2.9601	2.026	-0.696	2.1395
-245.44	1.57988	-1.44651	-0.944	0.8282	-0.0106254	-0.0116879	-0.0114754	-0.0128525		-2.02185	-1.073	0.7154	-0.838772			-2.439	-1.086	2.9601	5.9501	-0.696	3.6871
-243.78	1.57988	-1.44651	-0.944	0.8282	-0.0947793	-0.104257	-0.102362	-0.114645		-2.02185	-1.073	-1.683	-0.975435			-2.439	-1.086	-0.717	5.9501	-0.696	4.7188
-242.12	1.57988	-1.44651	-0.944	0.8282	-0.130696	-0.143765	-0.141152	-0.15809		-2.02185	-1.073	0.7154	-1.12392			0	-1.086	-4.394	5.9501	0.5615	2.1395
-240.46	1.57988	-1.44651	-0.944	0.8282	-0.0979076	-0.107698	-0.10574	-0.118429		-2.02185	-1.073	0.7154	-1.14563			2.439	-1.086	2.9601	5.9501	1.8185	3.6871
-238.8	1.57988	-1.44651	-0.944	0.8282	-0.00210524	-0.00231577	-0.00227366	-0.0025465		-2.02185	-1.073	0.7154	-1.16865			2.439	-1.086	2.9601	5.9501	1.8185	-2.503
-237.14	1.57988	-1.44651	-0.944	0.8282	0.0186945	0.020564	0.0201901	0.0226129		-2.02185	-1.073	0.7154	-1.20807			2.439	-1.086	2.9601	5.9501	0.5615	1.6237
-235.48	1.57988	-1.44651	-0.944	0.8282	0.037015	0.0407165	0.0399762	0.0447733		-3.03194	-1.073	-1.683	-1.23092			2.439	-1.086	2.9601	5.9501	0.5615	-0.44
-233.82	1.57988	-1.44651	-0.944	0.8282	0.0086821	0.00955031	0.00937666	0.0105019		-3.03194	-1.073	-1.683	-1.26495			2.439	-1.086	2.9601	5.9501	0.5615	3.6871
-232.16	1.57988	-1.44651	-0.944	0.8282	-0.0420586	-0.0462644	-0.0454233	-0.0508741		-2.02185	-1.073	-1.683	-1.27101			2.439	-1.086	2.9601	5.9501	0.5615	3.6871
-230.5	1.57988	-1.44651	-0.944	0.8282	-0.0486934	-0.0535628	-0.0525889	-0.0588996		-2.02185	-1.073	-1.683	-1.27686			2.439	-1.086	2.9601	5.9501	0.5615	3.6871
-228.84	1.57988	-3.03608	-0.944	0.8282	-0.0164188	-0.0180607	-0.0177323	-0.0198602		-2.02185	-1.073	0.7154	-1.27989			2.439	-1.086	2.9601	5.9501	0.5615	0.5919
-227.18	1.57988	0.143062	-0.944	0.8282	0.0495689	0.0545258	0.0535344	0.0599586		-2.02185	-1.073	0.7154	-1.2775			2.439	-1.086	2.9601	2.026	0.5615	0.5919
-225.52	1.57988	1.73263	-0.944	0.8282	0.144073	0.159133	0.155599	0.174271		-2.02185	-1.073	0.7154	-1.33918			2.439	-1.086	2.9601	2.026	0.5615	0.5919
-223.86	-1.57988	1.73263	-0.944	0.8282	0.261898	0.288088	0.28285	0.316792		-2.02185	-1.073	-1.683	-1.34813			2.439	-1.086	-0.717	2.026	0.5615	0.5919
-222.2	-1.57988	1.73263	-0.944	0.8282	0.397847	0.437631	0.429675	0.481235		-2.02185	-1.073	-1.683	-1.34642			2.439	-1.086	-4.394	2.026	0.5615	-0.956
-220.54	-1.57988	1.73263	-0.944	0.8282	0.546723	0.601395	0.590461	0.661316		-1.01177	-1.073	-1.683	-1.33143			-2.439	-1.086	-4.394	2.026	0.5615	-1.471
-218.88	-1.57988	1.73263	-0.944	0.8282	0.703331	0.773664	0.759597	0.850749		-1.01177	-1.073	-1.683	-1.30056			-2.439	-1.086	-4.394	2.026	0.5615	-4.051
-217.22	1.57988	1.73263	-0.944	0.8282	0.862473	0.94872	0.931471	1.04325		-1.01177	-1.073	-1.683	-1.37252			-2.439	-1.086	-4.394	2.026	0.5615	-4.051
-215.56	1.57988	4.91178	-0.944	0.8282	0.974795	1.07227	1.05278	1.17911		-2.02185	-1.073	-1.683	-1.47445			2.439	-1.086	-4.394	2.026	0.5615	-3.019
-213.9	1.57988	4.91178	-0.944	0.8282	1.14795	1.26275	1.23979	1.38856		-2.02185	-1.073	-1.683	-1.54888			2.439	-1.086	2.9601	2.026	0.5615	-2.503
-212.24	1.57988	4.91178	-0.944	0.8282	1.30547	1.43602	1.40991	1.57909		-2.02185	-1.073	-1.683	-1.61685			2.439	-1.086	2.9601	3.5956	-0.696	-2.503
-210.58	1.57988	4.91178	-0.944	0.8282	1.4063	1.54693	1.5188	1.70106		-2.02185	-1.073	-1.683	-1.60841			2.439	-1.086	2.9601	3.5956	-0.696	-2.503
-208.92	1.57988	4.91178	-0.944	0.8282	1.53787	1.69166	1.6609	1.86021		-2.02185	-1.073	-1.683	-1.56786			2.439	-1.086	-0.717	-5.822	-0.696	-2.503
-207.26	1.57988	4.91178	-0.944	0.8282	1.68771	1.85648	1.82273	2.04146		-2.02185	-1.073	-1.683	-1.55445			4.878	-1.086	-4.394	-5.822	-0.696	-2.503
-205.6	1.57988	4.91178	-0.944	0.8282	1.75974	1.93571	1.90052	2.12858		-2.02185	-1.073	-1.683	-1.54707			7.3171	-1.086	-4.394	-5.822	-0.696	-2.503
-203.94	1.57988	4.91178	-0.944	0.8282	1.79292	1.97222	1.93636	2.16872		-2.02185	-1.073	-1.683	-1.55142			7.3171	-1.086	-4.394	-5.822	-0.696	-2.503
-202.28	1.57988	4.91178	-0.944	0.8282	1.78209	1.9603	1.92466	2.15562		-2.02185	-1.073	-1.683	-1.47328			7.3171	-3.995	-4.394	-1.113	-0.696	-2.503
-200.62	1.57988	4.91178	-0.944	0.8282	1.72206	1.89427	1.85983	2.08301		-1.01177	-1.073	-1.683	-1.28223			7.3171	-3.995	-4.394	-1.113	-1.953	-4.051
-198.96	4.73964	4.91178	-0.944	0.8282	1.67892	1.85379	1.81324	2.03083		-0.00168349	-1.073	-1.683	-1.04742			-2.439	-3.995	-4.394	-1.113	-1.953	-4.051
-197.3	1.57988	4.91178	-0.944	0.8282	1.67763	1.8454	1.81184	2.02926		-0.00168349	-1.073	-1.683	-0.84338			-2.439	-3.995	-4.394	-1.113	-0.696	-2.503
-195.64	1.57988	4.91178	-0.944	0.8282	1.71078	1.88186	1.84765	2.06936		-0.00168349	-1.073	-1.683	-0.65478			-2.439	-3.995	2.9601	-1.113	-0.696	-2.503
-193.98	1.57988	4.91178	-0.944	0.8282	1.66154	1.8277	1.79447	2.0098		-0.00168349	-1.073	-1.683	-0.485108			-2.439	-1.086	2.9601	-1.113	0.5615	-4.051
-192.32	1.57988	4.91178	-0.944	0.8282	1.59205	1.75125	1.71941	1.92574		-0.00168349	-1.073	-1.683	-0.259354			-2.439	-1.086	2.9601	-1.113	0.5615	-4.825
-190.66	1.57988	4.91178	-0.944	0.8282	1.524	1.6764	1.64592	1.84343		-0.00168349	2.1297	-1.683	-0.140761			-2.439	-1.086	2.9601	3.5956	0.5615	-2.503
-189	1.57988	4.91178	-0.944	0.8282	1.53333	1.68666	1.65599	1.85471		-0.00168349	2.1297	-1.683	-0.144958			-2.439	-1.086	2.9601	3.5956	0.5615	-2.503
-187.34	1.57988	4.91178	-0.944	0.8282	1.55768	1.71344	1.68229	1.88416		-0.00168349	2.1297	0.7154	-0.0618288			-2.439	-3.995	2.9601	2.026	0.5615	-0.956
-185.68	1.57988	4.91178	-0.944	0.8282	1.59445	1.7539	1.72201	1.92865		-0.00168349	2.1297	0.7154	-0.0620858			-2.439	-3.995	2.9601	2.026	0.5615	-0.956
-184.02	1.57988	4.91178	-0.944	0.8282	1.64105	1.80516	1.7725	1.9852		-3.03194	2.1297	0.7154	-0.176129			-2.439	-3.995	-0.717	3.5956	0.5615	0.5919
-182.36	1.57988	4.91178	-0.944	0.8282	1.71709	1.8888	1.85515	2.07777		-2.02185	2.1297	-1.683	-0.281849			-2.439	-3.995	-4.394	3.5956	-0.696	0.5919
-180.7	1.57988	4.91178	-0.944	0.8282	1.8567	2.04237	2.01025	2.25148		-2.02185	2.1297	-1.683	-0.371179			-2.439	-3.995	-4.394	3.5956	-0.696	-0.956
-179.04	1.57988	2.26249	-0.944	0.8282	1.96793	2.16472	2.12584	2.38095		-2.02185	2.1297	-1.683	-0.405652			-2.439	0.8534	-4.394	-5.822	1.3995	-0.956
-177.38	1.57988	6.50135	-0.944	0.8282	2.05909	2.265	2.22431	2.49123		-2.02185	2.1297	-1.683	-0.480488			-2.439	-1.086	-4.394	3.5956	-1.953	-0.956
-175.72	1.57988	6.50135	1.3588	0.8282	2.13018	2.3432	2.30111	2.57724		-3.03194	-1.073	-1.683	-0.613409			-2.439	-3.995	-4.394	3.5956	-1.953	0.5919
-174.06	1.57988	10.7402	-0.944	0.8282	2.15899	2.37489	2.33221	2.61208		-1.01177	-1.073	-1.683	-0.774036			-2.439	-3.995	-4.394	3.5956	-1.953	-0.956
-172.4	1.57988	8.09092	-0.944	0.8282	2.18007	2.39808	2.35562	2.63829		3.02857	-1.073	-1.683	-0.847226			2.439	-3.995	-4.394	3.5956	-1.953	0.5919
-170.74	1.57988	8.09092	-0.944	0.8282	2.19212	2.41134	2.36759	2.6517		-2.02185	-1.073	-1.683	-0.937266			2.439	-1.086	-4.394	3.5956	-1.953	0.5919
-169.08	1.57988	8.09092	-0.944	0.8282	2.19385	2.42317	2.3699	2.65428		-1.01177	-1.073	-1.683	-0.938155			2.439	-1.086	-4.394	3.5956	-1.953	0.5919
-167.42	1.57988	8.09092	-0.944	0.8282	2.18395	2.40235	2.35867	2.64171		-1.01177	2.1297	-1.683	-0.88848			2.439	-1.086	-4.394	-5.822	-1.953	0.5919
-165.76	1.57988	6.50135	-0.944	0.8282	2.16113	2.37724	2.33402	2.6141		-1.01177	2.1297	-1.683	-0.873274			2.439	-1.086	-4.394	-5.822	-1.953	0.5919
-164.1	1.57988	6.50135	-0.944	0.8282	2.12408	2.33649	2.29401	2.56929		-1.01177	2.1297	-1.683	-0.875024			2.439	-1.086	-4.394	-5.822	-0.696	-0.956
-162.44	1.57988	4.91178	-0.944	0.8282	2.09373	2.3031	2.26123	2.53258		-1.01177	-1.073	-1.683	-0.926251			2.439	-1.086	2.9601	-5.822	-0.696	-0.956
-160.78	1.57988	4.91178	-0.944	0.8282	1.97446	2.1719	2.13241	2.3883		-1.01177	-1.073	-1.683	-0.958703			2.439	-1.086	2.9601	-5.822	-0.696	-0.956
-159.12	1.57988	4.91178	-0.944	0.8282	1.91895	2.11084	2.07246	2.32116		-0.00168349	-1.073	-1.683	-0.93434			-2.439	-1.086	2.9601	-3.468	-0.696	0.0761
-157.46	1.57988	6.50135	-0.944	0.8282	1.88665	2.07532	2.03758	2.28209		-0.00168349	-1.073	-1.683	-0.923899			-2.439	-1.086	2.9601	1.2412	-0.696	-2.503
-155.8	1.57988	6.50135	-0.944	0.8282	1.89354	2.08289	2.04502	2.29042		-1.01177	-1.073	-1.683	-0.913583			-2.439	-1.086	2.9601	-3.468	-0.696	-4.051
-154.14	1.57988	6.50135	-0.944	0.8282	1.88106	2.06917	2.03155	2.27534		-0.00168349	-1.073	-1.683	-0.771752			0	1.8231	2.9601	-3.468	-0.696	-4.051
-152.48	1.57988	6.50135	-0.944	0.8282	1.8556	2.04116	2.00405	2.24454		-0.00168349	-1.073	-1.683	-0.744737			-2.439	4.7324	2.9601	2.026	-0.696	-4.051
-150.82	1.57988	6.50135	-0.944	0.8282	1.82235	2.00458	1.96813	2.20431		-0.00168349	-1.073	-1.683	-0.712454			2.439	4.7324	-4.394	2.026	0.5615	-4.051
-149.16	1.57988	6.50135	-0.944	0.8282	1.78649	1.96514	1.92941	2.16094		-0.00168349	-1.073	-1.683	-0.660384			2.439	4.7324	-4.394	2.026	0.5615	-4.051
-147.5	1.57988	6.50135	-0.944	0.8282	1.71738	1.88912	1.85477	2.07734		-0.00168349	-1.073	-1.683	-0.555183			2.439	4.7324	-4.394	1.2412	0.5615	-0.956
-145.84	1.57988	4.91178	-0.944	0.8282	1.64112	1.80523	1.77241	1.9851		-0.00168349	2.1297	-1.683	-0.400154			2.439	1.8231	-4.394	-5.822	0.5615	-0.956
-144.18	1.57988	4.91178	-0.944	0.8282	1.54798	1.70277	1.67181	1.87243		-1.01177	2.1297	0.7154	-0.294921			2.439	1.8231	-4.394	-5.822	-2.791	0.5919
-142.52	1.57988	3.32221	-0.944	0.8282	1.45631	1.60194	1.57282	1.76156		-1.01177	2.1297	0.7154	-0.186597			2.439	4.7324	-4.394	-5.822	-0.696	0.0761
-140.86	1.57988	3.32221	-0.944	0.8282	1.26895	1.39584	1.37046	1.53492		-1.01177	-1.073	0.7154	-0.0515971			2.439	4.7324	-4.394	-5.822	-0.696	-4.051
-139.2	1.57988	3.32221	-0.944	0.8282	1.09427	1.2037	1.18181	1.32363		2.69187	-1.073	-1.683	0.104389			-2.439	4.7324	-4.394	-5.822	-0.696	-4.051
-137.54	1.57988	1.73263	-0.944	0.8282	0.970327	1.06736	1.04795	1.17371		2.01848	-1.073	-1.683	0.216012			-2.439	4.7324	-4.394	-5.822	-0.696	-2.503
-135.88	1.57988	1.73263	-0.944	0.8282	0.864749	0.955144	0.933929	1.046		2.01848	-1.073	-1.683	0.326782			-2.439	1.8231	-4.394	-5.822	-0.696	-2.503
-134.22	1.57988	1.73263	-0.944	0.8282	0.840262	0.924289	0.907483	1.01638		2.01848	-1.073	-1.683	0.413287			-2.439	1.8231	-0.717	-5.822	-0.696	-4.051
-132.56	1.57988	1.73263	-0.944	0.8282	0.771179	0.848297	0.832874	0.932818		2.01848	2.1297	-1.683	0.485922			-2.439	1.8231	-0.717	-5.822	-0.696	-4.051
-130.9	1.57988	1.73263	-0.944	0.8282	0.722044	0.794248	0.779807	0.873384		2.01848	2.1297	-1.683	0.457107			-2.439	1.8231	2.9601	-1.113	-0.696	-4.051
-129.24	1.57988	1.73263	-0.944	0.8282	0.734666	0.808132	0.793439	0.888651		2.01848	2.1297	-1.683	0.371276			-2.439	-1.086	2.9601	3.5956	-0.696	-2.503
-127.58	1.57988	0.143062	-0.944	0.8282	0.661144	0.727258	0.714035	0.799719		2.01848	2.1297	-1.683	0.387055			2.439	-1.086	2.9601	3.5956	-2.791	-0.956
-125.92	1.57988	1.73263	-0.944	-2.773	0.57412	0.631532	0.62005	0.694456		2.01848	2.1297	-1.683	0.420515			2.439	-1.086	2.9601	-1.113	0.5615	0.5919
-124.26	1.57988	1.73263	1.3588	-0.972	0.535834	0.589417	0.5787	0.648144		2.01848	2.1297	-1.683	0.533803			2.439	1.8231	2.9601	-3.468	-0.696	0.5919
-122.6	1.57988	3.32221	1.3588	-0.972	0.53206	0.585266	0.574625	0.64358		1.0084	2.1297	-1.683	0.622293			2.439	1.8231	2.9601	-5.822	-0.696	4.2029
-120.94	1.57988	1.73263	1.3588	-0.972	0.540002	0.594003	0.583203	0.653187		1.0084	2.1297	-1.683	0.791945			2.439	1.8231	2.9601	-2.683	-0.696	0.0761
-119.28	1.57988	1.73263	1.3588	-0.972	0.605151	0.665666	0.653563	0.731991		1.0084	2.1297	-1.683	0.977357			2.439	3.7626	2.9601	-2.683	-0.696	3.6871
-117.62	1.57988	-2.50623	1.3588	-0.972	0.650634	0.715697	0.702685	0.787007		1.0084	2.1297	-1.683	1.22235			2.439	1.8231	2.9601	-1.113	-0.696	3.6871
-115.96	1.57988	0.143062	1.3588	-0.972	0.732811	0.806092	0.791616	0.88661		1.0084	-1.073	0.7154	1.37062			2.439	1.8231	2.9601	-1.113	-0.696	3.6871
-114.3	1.57988	0.143062	1.3588	-0.972	0.783231	0.861554	0.845889	0.947396		1.0084	2.1297	0.7154	1.57227			2.439	-3.995	2.9601	-1.113	0.5615	5.2347
-112.64	1.57988	-2.50623	1.3588	-0.972	0.895707	0.985278	0.969639	1.086		1.0084	2.1297	3.1134	1.67476			-2.439	-1.086	2.9601	-5.822	0.5615	-0.956
-110.98	1.57988	1.73263	1.3588	-0.972	0.999257	1.09918	1.0792	1.2087		1.0084	2.1297	3.1134	1.81363			-2.439	-1.086	2.9601	-5.822	-0.696	-0.956
-109.32	1.57988	3.32221	1.3588	0.8282	1.0905	1.24317	1.17774	1.31907		1.0084	5.3323	3.1134	1.98016			-2.439	-1.086	2.9601	-1.113	-1.953	-0.956
-107.66	1.57988	1.73263	1.3588	0.8282	1.05104	1.15615	1.13513	1.27134		1.0084	5.3323	3.1134	2.27383			-2.439	4.7324	2.9601	-1.113	-1.953	-0.956
-106	1.57988	1.73263	1.3588	0.8282	1.0917	1.20087	1.17903	1.32052		1.0084	5.3323	3.1134	2.51761			2.439	4.7324	2.9601	-1.113	0.5615	0.5919
-104.34	1.57988	3.32221	1.3588	0.8282	1.15641	1.27205	1.24893	1.3988		-0.00168349	5.3323	3.1134	2.65993			2.439	4.7324	2.9601	-1.113	0.5615	0.5919
-102.68	1.57988	1.73263	1.3588	-0.972	1.18971	1.30869	1.29027	1.4451		-1.01177	5.3323	3.1134	2.74538			2.439	4.7324	2.9601	-3.468	0.5615	3.6871
-101.02	1.57988	3.32221	1.3588	-0.972	1.21512	1.33663	1.3153	1.47314		-0.00168349	5.3323	-1.683	2.82906			-2.439	4.7324	2.9601	-5.822	0.5615	2.1395
-99.36	1.57988	1.73263	1.3588	-0.972	1.13831	1.25214	1.22937	1.3769		2.01848	5.3323	-1.683	2.70918			-2.439	4.7324	2.9601	-5.822	0.5615	-0.956
-97.7	1.57988	1.73263	3.6619	-0.972	1.07612	1.18373	1.16221	1.30167		2.01848	5.3323	-1.683	2.47811			-2.439	1.8231	2.9601	-5.822	0.5615	-0.956
-96.04	-1.57988	1.73263	3.6619	-0.972	1.01374	1.11511	1.09484	1.22622		2.01848	5.3323	3.1134	2.30858			-2.439	1.8231	2.9601	-5.822	0.5615	-1.987
-94.38	-1.57988	1.73263	3.6619	-0.972	0.767993	0.844792	0.829432	0.928964		2.01848	5.3323	3.1134	2.26552			-2.439	1.8231	2.9601	-5.822	-0.696	0.5919
-92.72	-1.57988	1.73263	1.3588	-0.972	0.631096	0.694206	0.681584	0.763374		2.01848	5.3323	3.1134	2.20683			-2.439	4.7324	2.9601	-5.822	-0.696	0.5919
-91.06	1.57988	1.73263	1.3588	-0.972	0.583115	0.641426	0.629764	0.705336		1.0084	5.3323	-1.683	2.16803			-2.439	4.7324	2.9601	-3.468	0.5615	0.5919
-89.4	1.57988	0.143062	1.3588	-0.972	0.542292	0.596521	0.585676	0.655957		1.0084	5.3323	-1.683	2.30403			-2.439	1.8231	2.9601	-1.113	1.8185	0.5919
-87.74	1.57988	0.143062	1.3588	-0.972	0.531015	0.584116	0.573496	0.642316		2.01848	5.3323	-1.683	2.36839			-2.439	1.8231	2.9601	-1.113	1.8185	5.2347
-86.08	1.57988	0.143062	1.3588	-0.972	0.607525	0.668277	0.656127	0.734862		2.01848	5.3323	-1.683	2.48912			-2.439	1.8231	2.9601	-1.113	1.8185	5.2347
-84.42	1.57988	0.143062	1.3588	-0.972	0.68449	0.752939	0.739249	0.827959		2.01848	2.1297	-1.683	2.56312			-2.439	4.7324	2.9601	3.5956	1.8185	1.1078
-82.76	1.57988	0.143062	1.3588	-0.972	0.776027	0.888765	0.83811	0.938683		2.01848	5.3323	0.7154	2.51784			-2.439	4.7324	2.9601	3.5956	1.8185	2.1395
-81.1	1.57988	0.143062	1.3588	-0.972	0.80575	0.886325	0.87021	0.974635		2.01848	5.3323	3.1134	2.47368			-2.439	1.8231	2.9601	3.5956	1.8185	2.1395
-79.44	1.57988	-1.44651	1.3588	-0.972	0.859817	0.945799	0.928602	1.04003		2.01848	5.3323	3.1134	2.38539			-2.439	1.8231	2.9601	3.5956	1.8185	0.5919
-77.78	1.57988	4.91178	1.3588	-0.972	0.877086	0.964795	0.947253	1.06092		2.01848	2.1297	3.1134	2.41659			-2.439	1.8231	2.9601	3.5956	1.8185	0.5919
-76.12	1.57988	3.32221	1.3588	-0.972	0.930463	1.02351	1.0049	1.12549		2.01848	2.1297	3.1134	2.41867			-2.439	1.8231	2.9601	3.5956	0.5615	0.5919
-74.46	1.57988	3.32221	1.3588	-0.972	0.837031	0.920734	0.903994	1.01247		2.01848	5.3323	3.1134	2.40454			-2.439	1.8231	2.9601	3.5956	0.5615	3.1712
-72.8	1.57988	3.32221	1.3588	-0.972	0.855083	0.940591	0.923489	1.03431		2.01848	-1.073	3.1134	2.19364			2.439	1.8231	2.9601	-1.113	0.5615	3.1712
-71.14	1.57988	3.32221	1.3588	-0.972	0.839902	0.923892	0.907094	1.01594		2.01848	2.1297	3.1134	1.94882			2.439	1.8231	2.9601	3.5956	1.8185	0.5919
-69.48	1.57988	1.73263	1.3588	-0.972	0.845077	0.929585	0.912683	1.02221		2.01848	-1.073	3.1134	1.67666			2.439	-1.086	-4.394	5.9501	1.8185	0.5919
-67.82	1.57988	-1.44651	1.3588	-0.972	0.866129	0.952742	0.93542	1.04767		2.01848	-1.073	3.1134	1.366			2.439	-3.026	-4.394	-1.898	0.5615	0.5919
-66.16	1.57988	-1.44651	1.3588	-0.972	0.898577	0.988435	0.970463	1.08692		1.0084	-1.073	3.1134	0.928193			2.439	1.8231	-4.394	-1.898	0.5615	4.7188
-64.5	1.57988	0.143062	1.3588	-0.972	0.915726	1.0073	0.988984	1.10766		-0.00168349	-1.073	3.1134	0.59554			2.439	1.8231	-4.394	-3.468	0.5615	3.6871
-62.84	1.57988	0.143062	1.3588	0.8282	0.947651	1.04242	1.02346	1.14628		-1.01177	-1.073	3.1134	0.409593			2.439	1.8231	2.9601	-3.468	0.5615	3.6871
-61.18	1.57988	0.143062	1.3588	0.8282	0.930503	1.02355	1.00494	1.12554		-1.01177	-1.073	0.7154	0.239764			2.439	1.8231	2.9601	5.1653	0.5615	3.6871
-59.52	1.57988	-1.97637	1.3588	0.8282	1.0574	1.16313	1.14679	1.28441		-1.01177	-1.073	0.7154	-0.0124767			-2.439	1.8231	2.9601	5.9501	0.5615	3.6871
-57.86	1.57988	1.73263	3.6619	0.8282	1.22265	1.34491	1.32046	1.47891		-1.01177	-1.073	0.7154	-0.245057			-2.439	1.8231	2.9601	5.9501	1.8185	3.6871
-56.2	1.57988	1.73263	3.6619	-0.972	1.40943	1.5792	1.52219	1.70485		-0.00168349	-1.073	0.7154	-0.349639			-2.439	1.8231	2.9601	1.2412	-0.277	3.6871
-54.54	1.57988	3.32221	3.6619	-0.972	1.63679	1.88681	1.76774	1.97987		-1.01177	-1.073	0.7154	-0.563031			-2.439	1.8231	2.9601	-1.113	1.8185	3.6871
-52.88	1.57988	3.32221	3.6619	-0.972	1.86699	2.05369	2.01635	2.25831		-1.01177	-1.073	0.7154	-0.661029			4.878	1.8231	2.9601	-1.113	1.8185	3.6871
-51.22	1.57988	3.32221	3.6619	-0.972	2.06228	2.2685	2.24108	2.51		-1.01177	-1.073	0.7154	-0.787615			7.3171	1.8231	2.9601	-1.113	0.5615	2.1395
-49.56	1.57988	3.32221	3.6619	-0.972	2.20217	2.42239	2.37834	2.66375		-1.01177	-1.073	0.7154	-0.874582			7.3171	1.8231	2.9601	1.2412	0.5615	3.1712
-47.9	1.57988	4.91178	3.6619	-0.972	2.27525	2.50278	2.45727	2.75215		-1.01177	-1.073	0.7154	-0.94378			7.3171	1.8231	2.9601	1.2412	0.5615	0.5919
-46.24	1.57988	4.91178	3.6619	-0.972	2.31348	2.54483	2.50837	2.80937		-2.02185	-1.073	-1.683	-1.04403			7.3171	-3.026	-4.394	-1.113	-1.953	0.5919
-44.58	1.57988	6.50135	3.6619	-0.972	2.35486	2.59035	2.54325	2.84844		-2.02185	-1.073	-1.683	-1.11104			7.3171	-1.086	-4.394	-1.113	-1.953	-2.503
-42.92	1.57988	6.50135	3.6619	-0.972	2.36372	2.6001	2.55282	2.85916		-1.01177	-1.073	-1.683	-1.1955			7.3171	-1.086	-4.394	-1.113	-1.953	-0.956
-41.26	1.57988	4.91178	3.6619	-0.972	2.25328	2.47861	2.43354	2.72557		-1.01177	-1.073	-1.683	-1.20803			7.3171	-1.086	-4.394	-1.113	1.3995	0.5919
-39.6	1.57988	4.91178	3.6619	-0.972	2.19569	2.41526	2.37134	2.65591		-1.01177	-1.073	-1.683	-1.21815			2.439	-1.086	-0.717	-1.113	-0.696	0.5919
-37.94	1.57988	3.32221	3.6619	-0.972	2.06024	2.26626	2.22506	2.49206		-1.01177	-1.073	-1.683	-1.2117			2.439	-1.086	2.9601	-1.113	-0.696	-3.535
-36.28	1.57988	3.32221	3.6619	-0.972	1.88655	2.0752	2.03747	2.28197		-1.01177	-1.073	-1.683	-1.20488			2.439	-1.086	2.9601	5.9501	-0.696	-2.503
-34.62	1.57988	3.32221	3.6619	-0.972	1.72176	1.89393	1.8595	2.08263		-1.01177	-1.073	-1.683	-1.24636			2.439	-1.086	2.9601	5.9501	-0.696	-0.956
-32.96	1.57988	3.32221	1.3588	-0.972	1.57771	1.74262	1.70392	1.9084		-1.01177	-1.073	-1.683	-1.152			2.439	-1.086	2.9601	5.9501	-0.696	-0.956
-31.3	1.57988	3.32221	1.3588	-0.972	1.38576	1.52433	1.49662	1.67621		-1.01177	-1.073	-1.683	-1.04771			2.439	-1.086	-0.717	5.9501	-0.696	-0.956
-29.64	1.57988	3.32221	1.3588	-0.972	1.1896	1.30856	1.28476	1.43893		-1.01177	-1.073	0.7154	-0.921844			2.439	-1.086	-4.394	5.9501	-0.696	-0.956
-27.98	1.57988	1.73263	1.3588	-0.972	1.0203	1.12233	1.10192	1.23415		-1.01177	-1.073	0.7154	-0.875402			2.439	-1.086	-4.394	5.9501	-0.696	-0.956
-26.32	1.57988	1.73263	1.3588	-2.773	0.876376	0.964013	0.946486	1.06006		-1.01177	-1.073	0.7154	-0.847072			2.439	-1.086	-4.394	5.9501	-0.696	-0.956
-24.66	1.57988	1.73263	1.3588	-2.773	0.669917	0.736909	0.726338	0.813498		-1.01177	-1.073	-1.683	-0.808679			-2.439	-1.086	-4.394	1.2412	-0.696	0.5919
-23	1.57988	1.73263	-0.944	-0.972	0.448071	0.492878	0.483917	0.541987		-1.01177	-1.073	-1.683	-0.780145			-2.439	-1.086	-4.394	1.2412	-0.696	0.5919
-21.34	1.57988	1.73263	-0.944	-0.972	0.243485	0.267833	0.262963	0.294519		-0.00168349	-1.073	-1.683	-0.762569			-2.439	-1.086	-4.394	-3.468	-0.696	0.5919
-19.68	1.57988	1.73263	-0.944	0.8282	0.0529491	0.058244	0.057185	0.0640472		-0.00168349	-1.073	-1.683	-0.738231			-2.439	-1.086	-4.394	-5.822	-0.696	2.1395
-18.02	1.57988	1.73263	-0.944	-0.972	-0.104529	-0.114981	-0.112891	-0.126438		3.70196	-1.073	-1.683	-0.737511			-2.439	-1.086	-4.394	-5.822	-0.696	0.5919
-16.36	1.57988	0.143062	-0.944	-2.773	-0.253072	-0.278379	-0.273318	-0.306116		-0.338378	-1.073	-1.683	-0.760407			-2.439	-1.086	-4.394	-5.822	-0.696	-0.956
-14.7	1.57988	0.143062	-0.944	-2.773	-0.465081	-0.511589	-0.502287	-0.562562		-0.00168349	-1.073	-1.683	-0.806919			-2.439	-1.086	-4.394	-5.822	-0.696	-0.956
-13.04	1.57988	0.143062	-0.944	-2.773	-0.648459	-0.713305	-0.700336	-0.784376		-0.00168349	-1.073	-1.683	-0.839406			-2.439	-1.086	2.9601	-3.468	0.5615	1.6237
-11.38	-1.57988	0.143062	-0.944	-2.773	-0.763057	-0.839363	-0.824101	-0.922994		-0.00168349	-1.073	-1.683	-0.863111			-2.439	-1.086	2.9601	3.5956	0.5615	-2.503
-9.72	-1.57988	-1.44651	-0.944	-2.773	-0.886823	-0.975506	-0.957769	-1.0727		-0.00168349	-1.073	-1.683	-0.888633			-2.439	-1.086	2.9601	3.5956	-0.696	-2.503
-8.06	1.57988	-1.44651	-0.944	-2.773	-1.0074	-1.10814	-1.088	-1.21855		-0.00168349	-1.073	-1.683	-1.03535			-2.439	-1.086	2.9601	3.5956	-0.696	-2.503
-6.4	1.57988	-1.44651	-0.944	-2.773	-1.17449	-1.29194	-1.27314	-1.42592		-0.00168349	-1.073	-1.683	-1.1803			-2.439	-1.086	2.9601	3.5956	-0.696	-4.051
-4.74	1.57988	-1.44651	-0.944	-2.773	-1.31731	-1.44904	-1.4227	-1.59342		-0.00168349	-1.073	-1.683	-1.22123			-2.439	-1.086	2.9601	3.5956	-0.696	-4.051
-3.08	1.57988	-3.03608	-0.944	-2.773	-1.44588	-1.59047	-1.56155	-1.74893		-1.01177	-1.073	-1.683	-1.2703			-2.439	-1.086	2.9601	3.5956	-0.696	-4.051
-1.42	1.57988	-4.62566	-0.944	-2.773	-1.47983	-1.62781	-1.59822	-1.79		-1.01177	-1.073	-1.683	-1.28906			2.439	-1.086	2.9601	3.5956	-0.696	-4.051
0.24	1.57988	-4.62566	-0.944	-2.773	-1.43218	-1.6402	-1.54676	-1.73237		-1.01177	-1.073	-1.683	-1.21431			2.439	-1.086	-4.394	3.5956	-0.696	-4.051
1.9	1.57988	-4.62566	1.3588	-2.773	-1.44628	-1.5909	-1.56198	-1.74942		-1.01177	-1.073	-1.683	-1.08802			2.439	-1.086	-4.394	3.5956	1.8185	-4.051
3.56	1.57988	-4.62566	1.3588	-2.773	-1.41406	-1.55547	-1.52719	-1.71045		-3.03194	-1.073	-1.683	-0.953339			2.439	-1.086	-4.394	3.5956	1.8185	-4.051
5.22	1.57988	-4.62566	-0.944	-2.773	-1.40452	-1.54497	-1.51688	-1.69891		-2.02185	-1.073	-1.683	-0.818066			2.439	-1.086	-4.394	3.5956	1.8185	-4.051
6.88	1.57988	-4.62566	-0.944	-2.773	-1.60487	-1.76536	-1.73326	-1.94125		-2.02185	-1.073	-1.683	-0.75019			2.439	-1.086	-4.394	3.5956	1.8185	-4.051
8.54	1.57988	-6.21523	-0.944	-2.773	-1.73165	-1.90481	-1.87018	-2.0946		-1.01177	-1.073	3.9127	-0.647812			-2.439	-1.086	2.9601	3.5956	1.8185	-4.051
10.2	1.57988	-4.62566	-0.944	-0.972	-1.75573	-1.9313	-1.89619	-2.12373		-1.01177	2.1297	0.7154	-0.516332			-2.439	-1.086	2.9601	3.5956	1.8185	-4.051
11.86	1.57988	-4.62566	-0.944	-0.972	-1.65058	-1.81564	-1.78263	-1.99655		-2.02185	2.1297	-1.683	-0.346024			-2.439	-1.086	2.9601	3.5956	-0.696	-4.051
13.52	1.57988	-3.03608	-0.944	-0.972	-1.42919	-1.57211	-1.54352	-1.72875		-0.00168349	2.1297	-1.683	-0.0994551			-2.439	-1.086	-4.394	3.5956	-0.696	-4.051
15.18	1.57988	-3.03608	-0.944	-0.972	-1.14037	-1.25441	-1.2316	-1.37939		-0.00168349	2.1297	-1.683	-0.0018916			-2.439	-1.086	-4.394	3.5956	-0.696	-4.051
16.84	1.57988	-4.62566	-0.944	-2.773	-0.834256	-0.917681	-0.900996	-1.00912		-0.00168349	2.1297	0.7154	0.0993007			-2.439	-1.086	-4.394	3.5956	-0.696	-4.051
18.5	1.57988	-3.03608	-0.944	-2.773	-0.46965	-0.516615	-0.507222	-0.568089		-1.01177	-1.073	0.7154	0.211512			-2.439	-3.995	-4.394	5.1653	-0.696	-2.503
20.16	1.57988	-4.62566	-0.944	-2.773	-0.0114811	-0.0126292	-0.0123996	-0.0138876		-1.01177	-1.073	0.7154	0.320015			-2.439	-1.086	-4.394	-0.328	-0.696	-2.503
21.82	1.57988	-1.97637	-0.944	-2.773	0.543826	0.598209	0.587332	0.657812		-1.01177	-1.073	0.7154	0.364085			-2.439	4.7324	-4.394	-0.328	-0.696	-2.503
23.48	1.57988	-1.97637	0.771675	8.2074	1.0504	1.15544	1.13443	1.27057		2.8769	0.4217	-2.819	0.327381			6.264	-3.335	-3.148	-2.579	1.718	-4.07
25.14	1.57988	-1.97637	0.771675	8.2074	1.55506	1.71702	1.67946	1.88099		2.8769	0.4217	-2.819	0.268618			6.264	-3.335	-3.148	-2.579	1.718	-4.07
26.8	1.57988	1.73263	0.771675	8.2074	1.96364	2.16001	2.12074	2.37522		2.8769	0.4217	-2.819	0.303962			6.264	-3.335	-3.148	-2.579	1.718	-4.07
28.46	1.57988	1.73263	0.771675	8.2074	2.36133	2.59746	2.55023	2.85626		4.2337	0.4217	-2.819	0.357153			6.264	-3.335	-3.148	-2.579	1.718	-4.07
30.12	1.57988	1.73263	0.771675	8.2074	2.68996	2.95895	2.90515	3.25377		-0.515	0.4217	-2.819	0.326343			6.264	-3.335	-3.148	-2.579	1.718	-4.07
31.78	1.57988	1.73263	0.771675	8.2074	2.94609	3.2407	3.18178	3.56359		0.8416	0.4217	-2.819	0.365192			3.4676	-3.335	-3.148	-2.579	1.718	-4.07
33.44	1.57988	3.32221	0.771675	8.2074	3.25025	3.57528	3.51027	3.93151		0.8416	0.4217	-2.819	0.336689			0.6711	-3.335	-3.148	-5.773	1.718	-4.07
35.1	1.57988	3.32221	0.771675	8.2074	3.42324	3.76557	3.6971	4.14075		-0.176	0.4217	-2.819	0.389264			0.6711	-3.335	-3.148	-4.176	1.718	-4.07
36.76	1.57988	3.32221	0.771675	8.2074	3.38422	3.72264	3.65496	4.09355		-1.194	0.4217	-2.819	0.409342			6.264	-3.335	-3.148	-4.176	1.718	-1.249
38.42	1.57988	1.73263	0.771675	6.1658	3.13248	3.44573	3.38308	3.78905		-1.533	3.6242	-2.819	0.383272			6.264	-3.335	-3.148	-2.579	-0.763	-2.659
40.08	1.57988	1.73263	0.771675	6.1658	2.74462	3.01908	2.96419	3.31989		0.8416	3.6242	-2.819	0.310719			6.264	-3.335	-3.148	-2.579	2.9585	-1.249
41.74	1.57988	1.73263	0.771675	4.1241	2.489	2.7379	2.68812	3.01069		1.8592	0.4217	-2.819	0.298652			6.264	-3.335	-3.148	-2.579	2.9585	0.1622
43.4	1.57988	1.73263	0.771675	4.1241	2.1608	2.37688	2.33366	2.6137		3.8945	0.4217	-2.819	0.318234			0.6711	-3.335	-3.148	-4.176	2.9585	1.573
45.06	1.57988	1.73263	0.771675	4.1241	1.85215	2.03737	2.00032	2.24036		3.8945	0.4217	-2.819	0.287653			0.6711	-3.335	-3.148	-4.176	1.718	1.573
46.72	1.57988	1.73263	0.771675	4.1241	1.47829	1.62612	1.59655	1.78814		3.8945	0.4217	-2.819	0.315441			6.264	-3.335	-3.148	-4.176	1.718	1.573
48.38	1.57988	1.73263	0.771675	6.1658	1.09761	1.20737	1.18811	1.33068		3.8945	0.4217	-5.133	0.164014			0.6711	-3.335	-3.148	-4.176	0.4776	1.573
50.04	1.57988	0.143062	0.771675	0.0408	0.753572	0.82893	0.813858	0.911521		4.9122	0.4217	-5.133	0.0337842			0.6711	-3.335	-3.148	-0.982	0.4776	1.573
51.7	1.57988	0.143062	-4.67544	0.0408	0.489626	0.538589	0.528796	0.592252		4.9122	0.4217	-5.133	-0.0711809			0.6711	-3.335	-3.148	-0.982	0.4776	1.573
53.36	1.57988	0.143062	-1.95188	0.0408	0.254397	0.279837	0.274749	0.307719		0.8416	0.4217	-5.133	-0.202513			0.6711	-3.335	-3.148	-0.982	0.4776	1.573
55.02	1.57988	0.143062	-1.95188	0.0408	0.115994	0.127593	0.125273	0.140306		0.8416	0.4217	-5.133	-0.330889			0.6711	-3.335	-3.148	-2.579	0.4776	1.573
56.68	1.57988	0.143062	-1.95188	0.0408	0.100683	0.110752	0.108738	0.121786		0.8416	0.4217	-5.133	-0.46399			0.6711	-3.335	-3.148	-0.982	0.4776	1.573
58.34	1.57988	-1.44651	-1.95188	0.0408	0.0638082	0.0701891	0.0692013	0.0775055		0.8416	0.4217	-5.133	-0.580366			0.6711	-3.335	-3.148	-0.982	0.4776	1.573
60	1.57988	-1.44651	-1.95188	0.0408	0.0330814	0.0363896	0.0358776	0.0401829		0.8416	0.4217	-5.133	-0.606602			0.6711	-3.335	-3.148	-0.982	0.4776	1.573
61.66	1.57988	-1.44651	-1.95188	0.0408	0.00453673	0.00500924	0.00489967	0.00548763		0.8416	0.4217	-2.819	-0.598865			3.4676	-3.335	-3.148	-0.982	0.4776	1.573
63.32	1.57988	1.73263	-1.95188	0.0408	0.0429449	0.0472394	0.0463805	0.0519462		0.8416	-2.781	-5.133	-0.548822			6.264	-3.335	-3.148	-0.982	0.4776	-1.249
64.98	1.57988	3.32221	-1.95188	0.0408	0.151643	0.166807	0.163775	0.183428		2.8769	-2.781	-5.133	-0.443743			6.264	-3.335	-3.148	-0.982	0.4776	-4.07
66.64	1.57988	3.32221	-1.95188	0.0408	0.380022	0.418024	0.410424	0.459674		3.5553	0.4217	-5.133	-0.31468			6.264	-3.335	-3.148	-0.982	0.4776	-4.07
68.3	1.57988	3.32221	-1.95188	0.0408	0.530541	0.583595	0.575382	0.644428		3.5553	0.4217	-5.133	-0.122585			6.264	-3.335	-3.148	-0.982	0.4776	-4.07
69.96	1.57988	3.32221	0.771675	0.0408	0.564631	0.621095	0.612355	0.685837		3.5553	0.4217	-2.819	0.104672			6.264	-3.335	-3.148	-0.982	0.4776	-2.659
71.62	1.57988	3.32221	0.771675	0.0408	0.677191	0.74491	0.731367	0.819131		6.9475	0.4217	-5.133	0.264693			6.264	-3.335	-3.148	-0.982	0.4776	-2.659
73.28	1.57988	3.32221	-6.49115	0.0408	0.780947	0.859042	0.843423	0.944634		6.9475	0.4217	-5.133	0.404473			6.264	-3.335	-3.148	-0.982	0.4776	0.1622
74.94	1.57988	1.73263	-1.95188	0.0408	0.850529	0.935582	0.918572	1.0288		3.8945	0.4217	-2.819	0.503541			0.6711	-3.335	-3.148	-4.176	-0.763	0.1622
76.6	1.57988	1.73263	-1.95188	0.0408	0.822291	0.904521	0.888075	0.994644		-0.855	0.4217	-2.819	0.598479			0.6711	-3.335	-3.148	-2.579	1.718	0.1622
78.26	1.57988	1.73263	0.771675	0.0408	0.752937	0.82823	0.813172	0.910752		0.8416	0.4217	-2.819	0.617815			0.6711	-3.335	-3.148	-2.579	1.718	0.1622
79.92	1.57988	1.73263	0.771675	0.0408	0.71388	0.785268	0.770991	0.86351		0.8416	0.4217	-2.819	0.58308			0.6711	-3.335	-3.148	-0.982	1.718	0.1622
81.58	1.57988	1.73263	0.771675	0.0408	0.637714	0.701486	0.688732	0.771379		-0.176	0.4217	-2.819	0.366005			0.6711	-3.335	-3.148	-0.982	1.718	-1.249
83.24	1.57988	1.73263	0.771675	0.0408	0.757483	0.833231	0.818082	0.916251		-0.176	-2.781	-2.819	0.133297			0.6711	-3.335	-3.148	0.6149	-0.763	-1.249
84.9	1.57988	1.73263	0.771675	0.0408	0.891066	0.980173	0.962352	1.07783		2.1984	-2.781	-2.819	-0.167926			0.6711	-3.335	-3.148	0.6149	-0.763	-1.249
86.56	1.57988	3.32221	0.771675	0.0408	1.06887	1.17575	1.15438	1.2929		0.8416	-2.781	-2.819	-0.551946			0.6711	-3.335	-3.148	0.6149	-0.763	-1.249
88.22	1.57988	3.32221	0.771675	-2.001	1.41512	1.55663	1.52832	1.71172		-0.176	-2.781	-0.505	-0.988981			0.6711	-3.335	-3.148	-0.982	-2.003	-1.249
89.88	1.57988	3.32221	0.771675	-2.001	1.85265	2.03792	2.00087	2.24097		-1.194	-2.781	-0.505	-1.31905			-4.922	-3.335	-3.148	-0.982	-3.244	1.573
91.54	1.57988	4.91178	0.771675	-2.001	2.23533	2.45886	2.41416	2.70386		-1.194	-2.781	-0.505	-1.59903			-4.922	-3.335	-3.148	-0.982	-3.244	1.573
93.2	1.57988	4.38192	3.49523	0.0408	2.70706	2.97777	2.92363	3.27446		-1.194	-2.781	-0.505	-1.57443			-4.922	-0.918	-3.148	3.2766	-0.763	1.573
94.86	1.57988	8.09092	3.49523	0.0408	3.18271	3.50098	3.43733	3.8498		-1.194	-2.781	-0.505	-1.54159			0.6711	-0.918	-3.148	0.6149	-4.484	1.573
96.52	1.57988	8.09092	3.49523	0.0408	3.84762	4.23238	4.15543	4.65408		-0.176	-2.781	-0.505	-1.48758			0.6711	-3.335	-3.148	0.6149	-3.244	1.573
98.18	1.57988	9.6805	8.94235	2.0825	4.52201	4.97422	4.88378	5.46983		-0.176	-2.781	-0.505	-1.41235			0.6711	-3.335	-3.148	0.6149	-3.244	1.573
99.84	1.57988	11.2701	3.49523	2.0825	5.13427	5.6477	5.54502	6.21042		-3.229	-2.781	-0.505	-1.38823			0.6711	-3.335	-3.148	-0.982	-3.244	2.9837
101.5	1.57988	12.8596	6.21879	2.0825	5.58403	6.16771	6.03075	6.75444		-2.211	-2.781	-0.505	-1.41023			0.6711	-3.335	-3.148	-0.982	-3.244	2.9837
103.16	1.57988	14.4492	6.21879	4.1241	6.01028	6.61131	6.4911	7.27003		-1.533	-2.781	-0.505	-1.52559			0.6711	-3.335	-3.148	-0.982	0.4776	4.3944
104.82	1.57988	14.4492	6.21879	4.1241	6.42108	7.06319	6.93477	7.76694		2.8769	-2.781	-0.505	-1.61645			0.6711	-0.918	-3.148	0.6149	0.4776	4.3944
106.48	1.57988	16.0388	6.21879	4.1241	6.5958	7.25538	7.12346	7.97828		1.8592	-2.781	-0.505	-1.68518			-4.922	-0.918	-3.148	0.6149	0.4776	4.3944
108.14	1.57988	16.0388	6.21879	4.1241	6.63525	7.29877	7.16607	8.026		0.8416	-2.781	-0.505	-1.73133			0.6711	-0.918	-3.148	0.6149	0.4776	4.3944
109.8	1.57988	16.0388	6.21879	4.1241	6.46699	7.11369	6.98435	7.82247		-2.89	-5.983	-2.819	-1.62157			0.6711	-0.918	-3.148	0.6149	0.4776	2.9837
111.46	1.57988	17.6284	6.21879	4.1241	6.21565	6.83722	6.71291	7.51846		-2.89	-5.983	-5.133	-1.62648			-4.922	-0.918	-6.376	0.6149	0.4776	2.9837
113.12	1.57988	9.6805	6.21879	4.1241	5.85302	6.43832	6.32126	7.07981		-3.229	-5.983	-5.133	-1.63663			-4.922	-3.335	-3.148	0.6149	0.4776	2.9837
114.78	1.57988	5.97149	6.21879	4.1241	5.30272	5.83299	5.72693	6.41417		-4.586	-5.983	-5.133	-1.62403			-4.922	-3.335	-3.148	0.6149	0.4776	2.9837
116.44	1.57988	2.26249	6.21879	6.1658	4.80307	5.28337	5.18731	5.80979		-4.586	-5.983	-2.819	-1.57581			-4.922	-0.918	-3.148	0.6149	0.4776	2.9837
118.1	1.57988	3.32221	8.94235	6.1658	4.16554	4.58209	4.49878	5.03863		-4.586	-5.983	-2.819	-1.6164			-4.922	-0.918	-3.148	0.6149	0.4776	2.9837
119.76	1.57988	-1.44651	8.94235	6.1658	3.51748	4.03014	3.79888	4.25474		-4.586	-5.983	1.8086	-1.63015			0.6711	-0.918	-3.148	2.2119	0.4776	1.573
121.42	1.57988	-7.8048	8.94235	6.1658	2.8988	3.32129	3.1307	3.50639		-3.568	-5.983	1.8086	-1.60417			0.6711	-0.918	-3.148	2.2119	0.4776	1.573
123.08	1.57988	-4.62566	6.21879	6.1658	2.18476	2.40324	2.35955	2.64269		-2.211	-5.983	1.8086	-1.40637			0.6711	-0.918	-3.148	2.2119	0.4776	0.1622
124.74	1.57988	-9.39437	6.21879	6.1658	1.55044	1.70548	1.68149	1.88327		-2.211	-5.983	3.3512	-1.19076			0.6711	-3.335	-3.148	0.6149	0.4776	-1.249
126.4	1.57988	-9.39437	6.21879	6.1658	0.903053	0.993358	0.975297	1.09233		-2.211	-5.983	-0.505	-0.878004			0.6711	-3.335	-3.148	0.6149	0.4776	1.573
128.06	1.57988	-10.9839	6.21879	4.1241	0.352237	0.38746	0.380416	0.426065		0.8416	-5.983	1.8086	-0.724763			0.6711	-3.335	-3.148	0.6149	0.4776	-1.249
129.72	1.57988	-12.5735	6.21879	4.1241	-0.0116563	-0.0128219	-0.0125888	-0.0140994		-0.176	-5.983	1.8086	-0.622884			0.6711	-0.918	-3.148	0.6149	0.4776	0.1622
131.38	1.57988	-12.5735	6.21879	4.1241	-0.407213	-0.447934	-0.43979	-0.492564		-0.176	-5.983	1.8086	-0.547319			0.6711	-0.918	-3.148	2.2119	0.4776	-1.249

## Sheet: Extended Data Fig. 8e
Maximum vasodilation (Δ D/D0 %)
Before OG	ChR2 in littermate control (Grin1f/f)	ChR2 with D-AP5 in littermate control (Grin1f/f)	ChR2 in aSMC-cKO (SMACreER:Grin1f/f)
1.067	16.5219	9.317	5.4922
2.58	13.2059	8.3	6.2439
0.387	10.9953	5.282	7.2125
7.745	10.8899	4.983	6.3995
5.215	10.832	5.5604	5.3335
3.626	7.674	4.5264	2.1086
4.036	3.258	6.5133	1.0918
1.506	16.9215	5.4866	4.6376
2.976	17.822	5.4586	3.4394
2.447	16.8872	6.4247	2.3148
0.0967	18.342	4.053	6.5773
1.0944	17.6753	2.3568	3.4176
1.773	16.5693	3.3229	3.2579
2.436	15.163	3.289	3.2047
6.972	14.3574	2.781	7.0982
2.574	11.2514	2.2551	2.0328
3.862	12.1984	1.2427	3.4484
3.15	11.0924	2.2211	2.3244
2.794	7.8394	2.1872	2.003
3.649	8.805	1.1533	3.0763
2.314	6.5215	1.1194	2.0696
3.153	5.4685	2.855	3.407
4.725	5.6156	3.0801	3.4051
2.645	4.5626	4.0515	3.2659
3.11	7.4036	2.0505	2.503
2.191	6.2576	1.0176	3.1249
2.143	8.2647
1.013	6.2917
5.0657	5.2887
3.0641	15.8478
3.0301	15.7212
2.0016	10.7399
	8.7491
	6.8583
	5.675
	2.652
	7.0836
	7.084
	5.042
	6.32001
