# Supplementary material for: Synaptic-like transmission between neural axons and arteriolar smooth muscle cells drives cerebral neurovascular coupling
Source: Nat Neurosci. 2024 Jan 2;27(2):232–48. doi: 10.1038/s41593-023-01515-0 (PMC10849963; doi:10.1038/s41593-023-01515-0)
Supplement: Supplementary file 27 — Statistical source data. [file 41593_2023_1515_MOESM27_ESM.xlsx]

## Sheet: Extended Data Fig. 9b
Baseline Diameter (μm)
Control (SMACreER:Ai47)	aSMC-cKO (SMACreER:Ai47:Grin1f/f)
78.1	77.5
74	76.2
71	72.4
73.5	71.8
68.2	67.8
67.2	68.4
66.9	65.8
65.4	64.2
64.3	65.7
63.8	61.25
61.8	60.35
62.5	61.58
50.21	52.4
59.64	60.4
58.4	57.8
57.34	55.2
56.24	54.2
55.28	57.8
54.3	51.06
53.2	57.5
52.1	50.18
51	50.36
50.4	50.4
49.5	48.3
48.2	46.5
47.2	46.5
46.2	45.2
45.2	49.2
44.2	40.2
43.8	41.5
42.5	40.15
41.2	40.2
40.5	40.1
38.2	38.5
35.4	34.5
34.2	31.2
33.1	30.3
32.9	30.5
31.8	33.58
30.5	33.5
20.8	20.8
29.8	27.5
28.4	27.6
27.6	24.5
26.4	24.5
25.4	24.3
24.3	23.5
23.2	22.6
21.5	20.5
20.7	20.4
19.4	18.5
18.6	18.9
17.5	17.5
16.8	16.1
15.8	14.5
14.2	13.5
16.4	14.5
14.8	16.5
15.6	15.8
20.8	21.5

## Sheet: Extended Data Fig. 9c
Baseline Blood flow (▵F/F0 %)
Control (SMACreER:Ai47)	aSMC-cKO (SMACreER:Ai47:Grin1f/f)
6.2	5.1
5.1	4.1
-4.1	-3.4
-3.1	-3.3
-2.1	-1.4
-1.5	-2.1
0.4	0.5
0.42	0.9
0.1	0.2
0.3	0.4
-0.5	-0.1
-0.1	-0.4
-0.3	-0.2
-1.2	-1.7
-1.8	-1.9
-2.4	-2.7
-2.1	-2.8
-0.6	-0.4
-1.8	-1.1
-1.1	-1.4
-2.4	-2.1
-2.3	-2.4
2.4	2.4
3.8	3.6
4.6	4.1
4.1	3.9
5.1	5.2
3.1	3.1
1.4	1.9
1.3	1.8
1.2	1.02
1.1	1.1
2.1	1.3
2.4	2.4
2.1	1
1.3	1.9
0.4	0.8
0.9	0.1
0.5	0.2
1.6	1.2
