# Supplementary material for: Synaptic-like transmission between neural axons and arteriolar smooth muscle cells drives cerebral neurovascular coupling
Source: Nat Neurosci. 2024 Jan 2;27(2):232–48. doi: 10.1038/s41593-023-01515-0 (PMC10849963; doi:10.1038/s41593-023-01515-0)
Supplement: Supplementary file 28 — Statistical source data. [file 41593_2023_1515_MOESM28_ESM.xlsx]

## Sheet: Extended Data Fig. 10b
Days after stroke	Stroke in Grin1f/f										Stroke in SMACreER:Grin1f/f										ttest
-1	0	0	0	0	0	0	0	0	0		0	0	0	0	0	0	0	0	0		#DIV/0!
1	100	100	100	100	100	100	100	100	100		100	66.6667	100	100	100	100	100	100	100		0.332195
2	100	100	100	100	0	100	100	100	0		100	0	66.6667	33.3333	100	100	100	33.3333	0		0.382486
4	100	100	0	100	0	100	100	100	33.3333		0	33.3333	0	0	0	0	100	0	0		0.0095736
7	100	100	0	100	0	100	33.3333	100	0		0	0	0	0	0	0	100	0	0		0.0275405
10	0	0	0	0	0	100	0	0	0		0	0	0	0	0	0	100	0	0		1
12	33.3333	0	0	0	0	100	33.3333	0	0		0	0	0	0	0	0	0	0	0		0.11968
14	0	0	0	0	0	100	0	0	0		0	0	0	0	0	0	0	0	0		0.332195
18	0	0	0	0	0	100	0	0	0		0	0	0	0	0	0	0	0	0		0.332195

## Sheet: Extended Data Fig. 10c
Days after stroke	Sham in Grin1f/f									Stroke in Grin1f/f										Stroke in SMACreER:Grin1f/f										ttest
-1	0	0	0	0	0	0	0	0		0	0	0	0	0	0	0	0	0		0	0	0	0	0	0	0	0	0		#DIV/0!
1	-12.8	-9.9	-6.2	-2.4	-6.4	-1.6	-1.2	-0.9		-7.5	-9.9	-7.2	-7.7	-7.4	-5.4	-7.7	-8.9	-9.9		-11.9279	-13.8686	-14.3911	-8.22511	-11.6279	-10.7692	-9.6	-8.3004	-0.716846		0.188542
2	-14	-14	-4	-2	-10.2	0.4	-1.6	0.9		-13.8	-15.9	-10.8	-13	-12.8	-12	-12.3	-12.3	-15.4		-13.6616	-14.9635	-15.1292	-8.22511	-13.4884	-13.4615	-20	-14.6245	-3.58423		0.938258
4	-10.3	-5.4	1.8	0.8	-7.6	1.2	-1.6	4.6		-14.1	-24	-15	-20.4	-11.4	-21.8	-12.6	-22.8	-21.8		-9.84743	-9.85401	-17.7122	1.2987	-3.25581	-5.76923	-24.4	-13.834	-3.94265		0.0147848
7	-3.7	0.5	4.4	1.2	4.7	3.7	-1.2	6.9		-15	-15	-14.7	-28.9	-8.8	-34.1	-12.6	-34.8	-11.6		-7.07351	-2.55474	-17.7122	1.2987	0.465116	0.769231	-4.4	-9.48617	-5.01792		0.00188206
10	-3.7	3.2	5.8	2.8	6.4	2.9	0	7.4		-17.4	-7.2	-15	-15.6	-8.3	-14.2	-11.7	-26.2	-10.2		-7.42025	-1.45985	-4.42804	-0.4329	-3.25581	0.769231	-0.4	-9.48617	-5.01792		0.000233359
12	-3.7	1.8	6.2	1.6	6.4	2.9	-0.4	8.3		-18.3	-9.9	-15.3	-14.3	-8	-14.2	-12	-22.6	-8.7		-8.46047	-1.45985	-2.58303	1.7316	-6.97674	3.07692	-1.6	-9.48617	-3.94265		0.000174432
14	-2.5	2.7	5.3	0.8	4.2	3.3	0.4	8.8		-17.7	-9.9	-15.6	-15.6	-9.4	-15.1	-12.9	-26.2	-10.8		-8.46047	-0.729927	-4.42804	2.1645	-3.25581	0.384615	-5.6	-9.88142	-7.52688		0.000185435
18	1.2	8.1	7.1	3.6	8.1	3.3	1.6	13		-18.3	-8.4	-13.5	-15.1	-11.4	-14.2	-12.9	-26.2	-10.2		-5.33981	2.55474	-1.47601	2.1645	-2.32558	1.53846	-5.6	-9.48617	-5.01792		6.61986e-05

## Sheet: Extended Data Fig. 10d
days	Sham in Grin1f/f	Stroke in Grin1f/f	Stroke in SMACreER:Grin1f/f
18	0
18	0
18	0
18	0
18	0
18	0
18	0
18	0
18	0
18	0
18	0
18	0
18	0
18	0
18	0
18	0
18	0
18	0
18	0
18	0
18	0
18	0
18	0
18	0
18	0
18	0
18	0
18	0
18	0
18	0
18	0
18	0
18	0
18	0
18	0
18	0
18	0
18	0
18	0
18	0
18	0
18	0
18	0
18	0
18	0
10		1
18		0
18		0
1		1
1		1
1		1
1		1
2		1
2		1
6		1
7		1
7		1
18		0
18		0
18		0
10		1
14		1
18		0
18		0
18		0
18		0
18		0
18		0
18		0
18		0
18		0
1		1
1		1
1		1
2		1
18		0
1		1
1		1
18		0
18		0
18		0
1		1
1		1
5		1
18		0
1		1
1		1
2		1
2		1
2		1
1			1
1			1
1			1
1			1
1			1
2			1
2			1
2			1
4			1
4			1
4			1
4			1
4			1
18			0
18			0
18			0
18			0
18			0
18			0
18			0
18			0
18			0
18			0
18			0
18			0
18			0
18			0
18			0
18			0
18			0
18			0
18			0
18			0
18			0
18			0
18			0
18			0
18			0
18			0
18			0
18			0
18			0
18			0
18			0
18			0
